# Supplementary material for: Evolutionary analysis of a complete chicken genome
Source: Proc Natl Acad Sci U S A. 2023 Feb 13;120(8):e2216641120. doi: 10.1073/pnas.2216641120 (PMC9974502; doi:10.1073/pnas.2216641120)
Supplement: Supplementary file 2 — Dataset S01 (XLSX) [file pnas.2216641120.sd01.xlsx]

## Sheet: primer
Primer	Sequences (5'-3')
T7	TAATACGACTCACTATAGGGAGA
chr29-R	ATGGCCGTCAGTTCGGTTAA
chr30-R	ATCTAGGTCGACTTGGCCCT
chr31-R	TGATTACGAGACTAGGTACC
chr32-R	TGGCGGGTATAATACGACGT
chr34-R	GCGGGAGATTCGTCCTCATA
chr35-R	CTCCCGCGAGAAAATCGTTA
chr36-R	GAGCACCACGCCCGATAAAC
chr37-R	AAGCCCGCATAGGACTACCT
chr38-R	ATCCAAGCGCTCGTAATAGC

## Sheet: chr29
GGAGGTCTATAAGGAGCTGTAGGGGAGCCCCAAGGTCGCTTTTGGGGTCTGGTGCAGG
TCCCAGGGTCCATTCTGGCATCTTAAGAGATCTATAAAGAGGTGTGAGAGACCCCAAC
GGGAGTTCTAGGCTCAATTTGGGGTCTTGGGAGGTCTATAAGGAATTATAGAGAAGAC
ACTTTTAGGGTCTGGGGTGCGGGATAAGGAACTACAGGGGCTCTCGGGGTCAATGCTG
CCCAAGCTTGATACTGGGGAGCTACGCGGGCTACGGGGAGCACTGGGGAGGGCTATAG
GGGCTCCTGGGGACCCCAGAGTGGCACTCACAGGCAGCGGTCGCAGGCGTTGGGCTGC
TTTGTTGTTTCCTTACCGTGGGTGTCGGTGGAGTGGCTGGCGTGCCGCAGCCACTTGA
TCTCTTCCCCATCAGCTCCTCGGTGGTCAGGCCTGCAGGGAAGGGGACGAGAAGGTGA
CTGCTGCTTCTCCCGCAGCTTCTGGAAGTCACCGCGTGCTTTGGCCTTCTCACGCTCC
GTGGGGAGACTGGGGTGGATGGAATTTGGGGTGACCCTGTGGGACCTTTGAGGTGAGT
GGGAACTTTGGGGTGACCTCAGGAGATGTATGGGGTGGCCCCACAAAGCGACACCGTG
GGGGCCCTCCCAGCGACCCCGGCACTCCGTGTTGTTCTGCAGGCAGGCGCGGCCGTGC
GGAGCACCCCTCACCGGAGCCGATGAAGAAACAGGTCTTGTGCATGCGGCCAATGAAG
CCCCAGCTCACTGGGGACGCCGGAGACGAGGCGGAGGGGCCTCAGGACACGGAAGGCA
TTTGACATCGAAGCCGCCCGGTTTGCCACTCATGTGGTGAGCTTCACCGGGTTTGTGG
CCCGTCAAGGTGAGGGTCTCACCCCACGATGACAATGACGAAGTCGAGGAGGTTCCAG
CCCCAACTAAGCAGCTTAAGGCAGCGGCACACGTGTGTGCACGGGGACACGTGTGACA
GGTCCCTACCAGGTTGTGGTTGGCGGCGTTGGAGTCATCCTCGGGGAAGGGGATGTAG
CCCGCCCTCCCACCCCAAAACAGAACTTACTTCCACTCCACGATGCTGATGGCCGCTC
GGGTGGGATTTCAGGGGCAGTCAGTGGGATTGTGGTATTTTGAGGGTGCTGATGGGGT
CCACGGCTCCTCCTGTGGCTTCGAGCTCGTTACTGCTGACGGATTAAAGGCTTAACGA
TGGGGACATGTGCCCACGTGTGCAGCGGGGAACAGGGGCACAGGCGGGCAAGGGGCAA
CCCCTCACACCTGGCACTCCCATCATGCCCTGCATGGAGGGCCCACCACAAACTACAA
AAAACACTCATTGTGGCACAGCGTTAAGAGGGATGGGGCAGCCCCGCTCAATGATCTC
AGGGCGGGCCGACGCCACCCCTCCTGTGGGAAACAGCCACCATTATTCCACACACACA
TTCCTAAAATAGATACCAGTGACTTTCTGTGGCTCGCTTGCAAAGAAGAACTCAATTC
CAGCGACTTTAAGCCGAAAACCGCGAAGCCTTCAGCGGACAAGATGGCGGACGGCGAG
AAAATGGCGGCCGCGCGGGAAGCCGCACTTCCGGCGGAGCTCGGCGTCACGTGACAGG
AGCTGAGCGCAGAGCTGGTGGTGGAGGCGGCCGTGCGGTGCCTGCGGGCGGTTCGCCC
CCCCACCTCCCCGGCATCTCCGCACGCTTCCGGCTCGCCTCCGACCTCGCCGCTGCGT
GGGTGACGTGGGCTACCAGACCTTCCTGTACAGCTCTGAGCACGACACGCGCCGTCTC
CCCCAGGAATACGTGGCAAAGAAGAGGCAGAGGGCACGGCTGAGAGCATTGGAACCCC
GGAGGCGGTCTGGGTGAGACCCCGGTGTGATTTCTTTGGGGTTTGGGGCTCCGCAGGA
GGCTGTGGGGTTTTGGAGTGCGCAGGCGGTGGTGGAAGGCAGCAGCCGCCGCATCGTC
GGGGCAGTGGGAGCGGCACCGCAGCCCTCCTCAGCGAGTACCGGCAGCTCCGCGCCAT
TTTTATGGGATTATGGGCTCTGGGATCCATTTTCCTATGGGATTTGGTGCTGTGTGGG
CTTTCCTATGGGATTCTGGGCTCTGGGATCCCTTTTCTTACAGGATTTGGAGCTTTAT
TGGGGTTCTCTTCTTTATGGGATTATACACTATGCAACCCTCTCCCTATGAGATTACG
CCAAATGGGGTCTGTGTGCAGTTGGTGGAGCTGGAGGCGCTGCCTCGCGATGTGTCCC
CCAGATTTTGGTAGACACGCGGGCGCTGCAGAAGGAAATCAATGCATTGGTGGGGAAA
CCCACCCCAAAACGGTGCCCCTCCCCAGGATGCCAAGCGGGATGAGGTGGTGAGGAAG
TTTTCTGTCTCCCACCCCAAATCCCATCAAATCTCTCCCGTATCCCCAAAATCTTCGG
CCCCTCCCCACCCTGCTTTGTGGTTTTGGGGTCCTCTCAGCTCCGTGAGGGCAGAAAG
GTTTGGGGTTACCTGGGGTAGCGTTGCCCCTCTTGCGGCGGAATTCAGCCTCATCCAC
CCCAATAGAAAATAAAGGAATATGAAGCCTTCCTTACCTGCGTGCGCTGTGGGAGCCC
CCACTCACGGGTCCCGGGCACCCGCCATGGCTTTGGGTGACACCGGGTGCCTCCGCCC
AAATAATGAAGAATTGGTTCAAAATAAGAGATTCCAGAGGTGGGGAAACGTCCCGAAA
GGAAATGCCCTAAAATGGGTGAATGTGAGAGCCCGGAAAGGGCTGCAAGGAAATGATG
GGAATGGCTCAAAATGGAGATAAAATAACCCAAAATGGGGAGGAATGGCCCCAAATGG
ATGGATTGAAATGCCCAAAATGGAGCAAAATGGCTCGAAATGGAGCGGAACGCCCCAA
TAAATAAAACCATCACCGAAAACACCAAAATGCTCCAAATTTCCCTAAAAGCTCCGGA
TTGCGTTCAATGCCGATTTCAGCCCTTTCTTGACCCAAATCCGCCGCTTTTGACCCAA
TCATTCACACATTGGGACTTTCCCAACTCAGAGCTGAAACCGCTTTGAGAGATGCAGG
AGCCCCACTCACCAGCAGTGCCCCACGCTCCGGCCCCGCTGGCACCCCACTATTTATG
CTCACATGGCACTGAACGAGGGACCACGAAGCCCCGCCCCTCCGCCTATAACCACGCC
GGGCAGGACCCCGAGAGCTGGATGAGGCCGGGGCAGGGCAGGTAAGAGCCTCCCTCAA
TGGACTTCAGTCCCTTTTGAGTTCTCCTTCCCATTTTGTGATTTCAAACCCTCTCCCC
CTTTGAGGCGTTGTGGGGTTGTGTTGGCTTTGGCCGTGTTGGTGCCGGTGGCTTGTGG
CCCCAACCCCACCCCGCATGTTGTGGCTGGGATGGCTGAGGACACCCCAAAATGAGGA
CATGGGAGACCCCAAATCATTAAGGGGAAGGTCATGGGACACCCCAAGTCATAGCAGG
CCTTGCTTGGCTCTGTCGCTGCTGCTTCCTGCCCTGGGGAAGGTCCCCTGCAAAGGTC
GGGAAGGGAGGAGGTCTCCTCAGGGCCTTAGACGTTAGCCGGGAGGGGAGGAGGGTCT
GGGTCTTTCAGTGCCCCTCAACCCCGCGATGCGGCCTAACCCCGACGGAGCTGAGCCG
CTCGCTCTGACGGTCTGTCGCCGACTGAGGAGACGGGGAAAGGGCGGAGCGTCGCGGC
TTTCTCACGTGACTCGGCGGAAGCACCGCCTTCTCCTAGCCGGAAGTGTGCGACGCGC
CGGAGCGCTCCCCGCCGCCCGCTGCTAAGCTCCGTCGCTTGGATCCCACCGCTGAGCC
GGCTTTAGAACCGACGTTTTCCCCTCGTTTTAGGGAGCCCGGAGGCTGCGGGGAGCAC
TGAAATCTGCCGCTGTTGGGCACTCAGAGCAACAGAGGAGTAGAAATGGGGATCTGGA
GAAAAGGGGTCGAGAGGGGAAGGAGAGCCTGGAGACGGCCGGTACTGAGTGCTCGGAG
CTGGGCAGCCTGGCAGCAGAAAGAGGCAGCCCGGAGGACTGCGCCGTGATCTCTTTGG
GGAGGAAGAAGAAGAGGCGGAGGAAGGGCCGGGCCGTTACCTGACAGCCCTGGAAGCC
GGGAGGCCCGGGGCTGTTGGTTTTCCTTAGTTCTTTTGCTAGTTCTTGAACCACCTGC
TGGCACAGCCTGGCTGCAGGATCCGCTTCTTCTTTGCTATCAATCCCTATTTCCAGAA
CCCGCTCCCCGCAGCTTCTTCACGTGGTTTGGGGACCACAGCTTCCTGGGCGGGGACC
GCCTCCCAGTACCTCCACCATCTCCTCTACAGCATCCCAGTATTCATCCCAGTACATT
CCCATACCAGATCATCAAGGAGGAGCTGTGGCCGAACCCGCTGCCCTTCTATCTGCTG
TTTGTCCAGTCTGATGCAGTTTTGGAGCAGCTTGCTGCCCTTAGGAGCAGTTTAGGGG
TGGGGTCATTGGGGCACACTGCTGTCCCTCTTCCAGCTTCCAAGTGCCGTTCCGGGAC
CGGCACCCACATCCCGCAGACGTTGCGGTAATCCGACGTGGCCACCATGGTCTCCAAG
TCCGATCTTCAGCTCGGCCCTCAGCTCCCTGGTGGTGATCCAGGGGTTCTGACGGATC
CAACCTCCTCTCGTTGCGTGGCGTACGGCCGTGCAGGGCCGGCCGGAGCGAGGTTTGT
GATTTTCTCGGCGTGGAGGAATTCAATCACGCACCTCTGCTTCGTCCTCACCTCGATG
CGCTTTGTCCGCTGCCATCTGGCGGAGGGCAAGGAGACGGAAGGGGAGGTGTTTAATT
TTGGTACTTTTAGGCCATTTTGCTGCTTTCGGTTCCACACGGGGCCGTTTCTTTGACG
TATTTTGGGGCAGTTTAATCCACTTGCAGCTGTTCACGTTTCTTCCTCCTCCCCATTG
CCAGGAGCTGCTTGCGGGCGTCGCCGATGAAGCCCTGCTGTAGGAACGTGGGCAGCCT
GCGTCACTTCCGCTTCCGCTCCTCTCCTCCTTCCGCTTCCGGGCCAGGCCCTGGCGCC
CGCCGCCGTGCCCAGCTCCTTCCCGCAGCTCCCGCAGCAATCCCTCTTCCAGCGATTC
CCCCGGGAAACCGAACAGCCCGTCGAAACGGAGCTGCATCTGCGTGGGGCGAAGGCCG
CGCCGGCTCCGTTGAACCCCATTAGCCCCGCTTCTCCCGTACGCACCAGTATGGCGAA
CCGGGCTGCCGGCGGGCAGAGGGGCGTACAGGAGGACGTGGCACGCGTGCCGCCATCG
CGCAACCAATCAGAGGGCGGGCGTTGGGGCAAGCCACGCCCTTAGCCCCGCCTATCGC
GTCCTACCTCATCTGCCATCTGGGTGAGGTCCCGCTTCATGGCGTAGGCATCCTCGCC
AAAGCCATCACTCACTGGAAGTTGAGGGTGTTGGAGTAGAGATGCAGAGCTGCCCGGT
CGCGATGCCTGGTCCATCAGCTTCTGAGCCAACCCCAGGCGTCGATGAGAGCGCTTCA
GCAGGCAGAGCAGGTTGCAGTGCTGCATGTTCATCAAGTCCTCGGGCTAATGACGGGG
CCCCGTGGCTCCCCAGCCATTTTCCCGAGTACCCGGACCCCATCCCGGCCGCCCACCC
CGGATGTTCATGGCTGCAGAGGACCCCGGAGCTCCACCGGCTCCGGCCTTGCCGTCGC
TTAGGCGCCGCTTCCGGCGGAAGAATCCGCCACAGCCAATCAGCGCTCCAATCGCCGA
CACCCACATCCGACTCGTGATTGGCTTAACCGATCTGTCCCGCGCTTTATGGATAGGC
CATCGCCGCTGCTCTCAGCCAACCAGGAACGATCAAGACCAGCTGAGATTGCTTTCTC
CCAATCGCTCGCAACGCGGCGCATTGACAGCCGCGCGAGCCAATAGGAAGCGAGAGGA
CCCGAGCGGGGCTGGCCGGGTCCCCATGGGATCCTCAAGCCCGGGTGTCTCTGGACCG
TGGGATCCCCAACCTCAAGTGGTCCTAGATCATGGAGTCCCGAGACCTGTGTGGGCTT
GTCCCCATGGGGTCCTCACACCCAGGTGACCCTGGACTGAGCCCCAGGAGGGTCCCCA
CCCATTTAGGGCTGCATCCGGAGAGCCCCGTCCAACCTCACCACCTCCCCGTTGATCA
TCAGCCAAGGCCTGCACCAGGTGGGCGTATTCAGAAGGGTTCCCCAGCCGAGACGGGA
AAATAAAATACGGAGCGTAAAGCACGTATCCTTCCTCCTTTCCCACCCCTAAAAGCTC
ATACCTGGGGCGATGGTGACCACACGGATCCCCAGTGGTGCCAGGTCACGGGCGATGG
CAAGTCCCTTCCGGCCCAGCTCACCTGCCCTTCAAAGGCAGCCACGCTGGCTGTGTTC
GTGGCCATCAGGATCAGGTGTGTTTTGGCTCATTAGGCGAGCGCTGAGGCGGATAACG
CAACCCCGTAAGCACCCCGTTGGTCAAGGACTGAAAGAACCCCATTGGTCACCTCAGG
CACCCCAGGACACGCACCCCATAGACTGGAGACCCCTCATGGCCACACCAGAACCAAC
CAAGACCACCCTGTGACCACACCATGACCAAGACGACCCCATGCCCACCCCATTAACT
CCCCACTGCCCTCAGTCAGACACTCACATTAATGACCCGCTGGAAGTCCTCCAGCTCG
GTCCTTCTTGGCGTTGTAGGTCTTGACGGCGATTCCCACCCCGGCGCAGTTCACAGTC
CTTCCCAAAAGTCTTCTTGGCCAATGCCAGTGCAGCCTCCACCTCCTCAGCCGACGTC
TCCATGCCCCAATTTCCACCCTTCCAGACGCCCCGTCCCCACGTTGGGGTGTCCCATC
CCTGCGAGCTGGGCAGGTCAAGGAGGACAACGCGGGCTCCTTGCTCCACCAAACGCTC
GTGGTGGCGGGAGGAGCCGAAGGGTGGCGGGAGGAGCCGAGCGGAGAGGAGCGCTGAT
CCATAAAGAGGGGAAAGGTGATTGGTGGAACTGAAGGGCGGTGGGCGGGGATAGGCGA
ACGAGGAGAGACGAGCGGAGCCGGGAGGAGCCGAGTGTGGGCGGAGCCGAAAGGACGA
GGAGCCGAGAATTGCCGAGTAGAGCCGAGAGAATCCGAATGGAGCCGAGCGGCTGCAG
CCCACGCCTCATCCCAGCTGCCGTCCCTGTCCCGGCTGGCAGCCAGGGTATAGCGTTA
CCCAGCTCCAGCATGGAGGAGAAATCAGCCAAAATCCCGGGTATGGGACAAAGGTGGG
GACACGCGGCTCTGGGGACACTGACCGTAGTGGGGACAGAGGGCAGAGCCATGGCGGC
CAAAAGCAACTGTACCCCAATTCACCAACTGCCCCACCATGGTGATCCTGGTGGGGCT
GTGGCAAGACCTACATCTCCCGCAAGCTCACCCGTTACCTCAACTGGATCGGCATGCC
CCCCTAACCAGCCCCTCCAATTGGCAGTGTTCAATGTGGGGCAATACCGGCGTGAAGC
TCCCCAACACAGGCAGTGTGCCTTGGCTGCACTGCAGGACGTCCGCACCTATCTGAGC
GAGGGAGAAGTCATAGCATAGGGACTGAGGAGGGAACTTATGGCATTTTGGGGTGGGC
CCCTCCCCACCTCCTTATTACACAGCAAGTGAAGCTGAGCAGCCCCGACTACAAGGGC
GGAGGAAGCAGTGGCCGATTTCTTGCAGCGCATCGAATGCTACAAAGCCACCTACGAG
GGTGCGGTACCTGGCGAACCGGGTGCAGGGCCACGTGCAGAGCAGGACGGTGTACTAC
CACACACGTCACACCACGAGCCATCTACCTGAGCCGCCACGGGGAGAGCCAGCTCAAC
CCACCTTAGATTCATAACAGTGAATCTAAGGACAAGTACAACAAATATGGAAACGAAG
CCCTACTGAGAAAGGGGTGGGGCAAACTGAAGCCACGCCCACTGGGAGCAAACATACT
GTGGGGTGTTAGCAAAGCCACACCCCTAAGAGCCAATCCAATTGGTTGGTGAGAAAGG
TGAAACAAGCCACGCCCACACACTGAATCCAATAGGTCGTTGAGGAAAAGGGGTGTGG
GGCATGGCTGAAGGAACCCACACCCATGTGAGCCAATCCGATTGGTTGGTAAGAAAGG
CAATAGAGGCCACATCCCCAACAGGCCTAGATAGTGGAAGGGGCGTGGCTAATGAAAT
AACGACACTCAATTGACATCGCTAAGTGGGTCAGGATCAAACCACACCCTCATTAACC
ATCCGTGAGCTGAAGGTGTGGACGAGCCACATGAAGCGCACCATCGAGACGGCCGAGG
CCCTAACACTCCTCCCCACGGCAGGGAGTCTGCGAGGAGATGACCTATGAGGAGATCC
AACGTCTTGGTTATCTGTCACCAGGCTGTCATGCGCTGCCTGCTGGCTTATTTCCTGG
GCATACGGTGCTCAAGCTGACCCCTGTGGCTTACGGTGAGTGGGGACACAACAGATAT
CCCATCCAAAGGGATGGCCCCAGTTGCATCACGGTCCCTTTTGTCCCCTCCACTCCTT
AAATCAGGGTGCGAAGTGGAGTCCATCTTCCTCAACGTGGAGGCGGTGAACACCCATC
GCACTCCCCAGGAAAGACAAATTTTATTTAAGAAGAAAGGGTTCACGTGTTGGCCTTG
CCCCACCTTTGCCACAAAGCTCAGGATGTCCTTCTTGGAAGTCTCCTTGGCAGCCCTC
GATCTCCAGGTACCTGCAGGGAGCAATGGAGTGAACCCCACGTTTTGGTGGCAGTAGG
CAACAGTGGTTGCTCTGCGGTGCGGTATAAACAGCCGGGCTGACACTCGTGCCGTGGC
GCACTCACTTCTGCCTCACAAACTCCTCCATCACCAGCTTCTTGACGTCTCCAAACAC
CAAAATCCTACCCTGGGTGCACCCGGAGCCGGCGCAGGAACTCCCATACGGCACCTAG
GGGCTCACTGTCTTTGGCTGAGTTGCCCTTCATGAAGATGAAGCTGAGGATGACGATG
GGCAGGGTGCTGGTGAGGATGTAGATGTGGTGCTTGGTGTCAATCTCCACCATCTGCA
CCCATACCTGCTGCAGGGTCCTGCCTGCCCGGTTGACAATCTCTGAGTAAACATCTTT
CCCCACATCAGAACCGGGCCCACCGTACCTGGGTGAGGCCGGAGCCTCTGCTGCGCTT
GAGCGGGAAAAGCTCCCGCCCAAAATTACTTCAGGGAACAAAATGGCAGCTAGGAGCC
AAGCGTGAAGTAAAGCATTTCTGTCTTAGGTGAGTTAAGTGTGTGGTGATGGGGACTA
CACGGCTGTTGGGATAAAGATGAGATTTAAGTGGGATGGCAGCAATTCCCTCCTAAAG
AAAACACTTAGAAAGCTTAAATAGGGTGTGAACGCAAACCTTTTGCTGCATAATATAG
ACTGCTGCCTGCCCCAGGTCTGTCCCTCAGCCCGGAGGTGAGCACAGGTTGCTAATGA
ACGACGGGCTGAGCTGTGGGAGGGGTTGTGTTGATGCTGGCCTCGTTCACAGCTGCCA
CTTTGGTGTGAGAGCAGCCATCGTTTCCCGCTATGCTTCCACCTGTGTGTGCAGCGCT
TGCTGTGGCACGCCATGCTGCCTTTGAGCTGGACCTGCCGCCTGCTGCCTTCATCACC
CTGCGTGTCAACATGGCTGCTGCGTCACCTTGCTGGGTGACGAGAGGCAGCCGTGTGC
TTGTTGTTCTCCACCAGGATTGTTGGTGGCAAAGCCCACCAGGCTGAAGTGATGGAGA
GCTCGGGAGCTGTACGAAGCAGCCCGCCGGCAGGGCAGGACGGCTGCCCACGTTGGCA
GCGCTGGGAAGGGAGACCACATGAGTGCACGAGGACGGCTGTAACGCTTCCCTCCTGC
GAGAAGGAAACCCAACGCTTCCACGTGACGGCCTCAGTGGCAGCCGGCGGGGACGCCT
CGCGTTCTGCCTCTGCCCGGAGGTACGGCTGTGCTGACAGCGGCCCCTTCCACCCCGT
CCCTGATGCCACCTCCTCCAACCACGCAGGGCGGTTGACGCCGTCCGTCCGGGTGGAG
GGACCGGGCAGCACTGGGTGGTTTTGTGCTGGAGTACGACGTGGCGCGGCCTGACGCC
GCACCGTGGGTGGGGTGTGAGCCCATCCTTCAGCTCGCCCCTGTTTGTCCTCCAGCTG
CCCCATCCCGAAGGACATCGTCTTCGTAATCGACGTCAGCGGCTCCATGTCGGGCACC
CCGCTTTTACTCTGCCCGTATCCGCAGACCAAGGCAGCCATGCGCTCCATCCTGCGTG
CCCCGCGACCGCTTCAACATCGTTGCCTTCTCCGAGGCCGCCTGCGTGTGGCAGGAGG
ATCCCGGCCTCTGCGTCCTCCATCCGCAGTGCCACGCGGTACATTGACGCCCTGCAGG
TGTGAGTACCTCCATACACAGCACCGCACAGACGTTGTAGTGACTGTATGTGCAGTGT
GCATCGTCTCCAACGCTCGCCGTGCCCTCTCCCCTTCAGCTGCTCTCCTTTTCGGCCT
AGATCGACAGCCCGCTCCTGCAGGACGTGGAGCTCACCTACCCCGGCACGGCCGCGCA
CCCCAAAGCTGTTCCCCGGTTATTTCCAAGGCTCTGAGCTGGTGGTGGCCGGCAGGCT
GCACGGAGCGGCTCCGTATCCGAGCATCCGGGCGGGGCGACGAGGGCGAGCTCCACGC
CCTTCACCTCCCTCGTGGTGGTGACAGCGGATGACGGAGGACTGTCGTCCCCTCCCAG
CCAACGGCCCCACGGCGACACCGGACGTCACGGGGACACCGGACGGAGCTGTCACCGC
CGGTGCTGGGAGAACTCGGGGACCACGCGGTGACGGGGAACGCGGTGCCACCCACCGT
TTCTCACTTCTATCTCATCCTCCCAGGGCTCCCTGATGATGAAGATGCCACAGGTAAC
TTTTCTCTAGCTTCCTCGAGCCCCACGTTCTTCAGCTTTTCTGCCTCAGGTAAGGGGA
CTCTGCTTCACCCTCGATGGCCGCCCTGGGGACACCCTGCAGCTGCTGACCGACCCAT
TCCCGACCTATTTTATAGGGCTGAGGGTCCATGGGCACCTGCTGAGCGCCCCATCCTG
CCCCGTCGCGTCCCCGCACCTTTGTCAGTGCTGTCACCATTTTGGGGCACACCGTCGT
GCCGCCTGCACCTCCAATGGGGTCCTCGCTTGGAACTCGTGGTGTTGCGTCACCGCTA
CCGGAGCCCTACAGCGCGACCACCTCGGCTTCTACATCACCAATGGCAGCCGGTTGTC
GGTGGCTTTGGCACCTGCACAGTGGGCTGGGTGACACGTGTCCCCTTTTCCTTAGGCC
TTCATTGCTGGCCTGAGACCGTTCCCGCTCTCCCCACACATGTGGGACTATGGGGTGG
CACCCCATGGCCGCCAGCGTCCCCATGAACTCTGGGGTGACCCCAATGCCACCACCAA
CCACGTGACACGGGATGTCACGGCTGCCACCAACCCCGTGGAGTTGGGGAGGCCACCG
GGGGACCACTCTGTAACCCTCCCCTAAATAGCCATGAGACCCCACCCCACATCTCCAG
CCCCGCCTTCGTCCGTGCCTTCAGCTCCACCGTCACCGCACCGAGCTGGAGAGGGGAC
TTTTATCTCCATACCTTCAGGTCGTCCCCTTCGTCCTCCTGCTCGTGGCTGTCCTCCA
CCTCCTCCTCCTCAGGGATACATGGGGACATCTCAATTCCTGTCACCACCTCCGGAAC
GCTCCGGCCCCATTGATTGTAGGATCTGTGCCTCCAGCTGCACCCCAACCTCGTCACG
GAGCACCCCTCCGTATGTTGTCACGCTGCTCACCTGGTCCAATCGTGCAGCAAAGCCA
GGGAAGGGGATGGACCACGGTCACCCCATTGCCACAGTGATGGGGATCTCCCCGTCCC
GGCTCCTGTCTCCATGACAACACCAGGGCAATCCAACAGCTGGATGTGGCGATCCAGC
CCCTCCCTGAGGGAGACAGACCATTACCTGGTGACCCCTGGCACTGCACCGACCACAC
GGGGTCCTAAAGCCCCGCTCACCCACGACGCCCACAGTGATGGCCGTCTTCACCTCCT
CCCTCACCAGGTTGCGGCTCTGCTGCTGCGTGGACGCCTTGAAGGCCACGGTGGGGAA
CAGCTGTGGGCTACGACAACCCTGCGGGTCCCGGGCGTCCAACACCTCCAACACCACA
CCAAAACCCACCACTCACCTTACGCAGCTCCCGCCCGTACTGCCGCAGCGACGCCTCT
CCTCTAGCGTTACCCTTTTCTGCCTCTTCTCGTTCTGCTGCTCCACGTGGGCGGCGAA
CCGGGTCCTTCTTCCCCGCTGCCTTCACGGCTTTGCCCTGCAAGGTGCCATGGGCTCA
ACAATCCCAGTTCAGGAGGAAACGGGCCGAGTTTTGGGAAGGGAAAATCCCAATTCAG
CTTTCTCACCTGCAGCCGCCTCCCGCGGGCCGCCTCCCGCCGTCGGCCTGCGGGGAGC
GGACGCACGGGACCGGGTCATGGCTGAGCCCACGCCGCGCTGCTCACTTCCGCCTCGC
CCCCTTCCTATCCACCAGACCGCGTCGCGCCAAGTGACGCCATCACGCTGCGACGCGC
TGGCCAACAGCAGCATCTGCCGCAGCTTCTCGTAGCTCTCGTAGGCCGGCAGGTCCAG
TATGTCCCCATGTCTCCCCAACCCCACGTGTCCCCACTCTATGTCCCCAACCCTGTAT
CGGCGTTACCAGGTGTGCGCTGAGGGCAGGCGGTCCGTGGAGCGATCGTCGCGGTGGA
GTCACAAACTGCAGGAATTTGGCCCGGTCCGCCTGGTCAAAGGAGCGCAGCGCCCGCC
TGTGGGGATGAAGGCACAGGGCATGCAGATAGAGGGACACAGGGGAGAAAGGACACGG
CCACACACCTGGATGGAGTTGCCCTGGTACTTGTGGTACTCCGTGTTGGCTTTGAGGT
TCGATGGTGGGCAGCCCGGAGATGAGCAGCTCCAACTCCTGCTCCGTGAAGATGGAGA
CTCCGTCACCAACACGTTGGCTCCGTTGGGTTTGAGGTCCCGGACCTCACACACCCCA
GGGGTTAAGGGGCAAATCTCGGGGCAGAAGGGACATCCTCGGGGCAGAGGGGACAACC
AAGTGACATCCCTGGGACAAAGGGGACACCCTTGGGACGAGGGGACGCCTGAAATCAG
CGCTGCTCACCTCGGTGCTGAAGGTGAGGTCGTAGCCCAGCGTGGAGACGTCGTTCTC
TGAGTTCTAGACACTACAGATGGGTTCCCTATTCCCCGTGGTTGGGTTCTAGACGCTA
CTTACCGGACAGACTTGCCCAGGATGTGTTTATAGAAGGACCGGGTGAAGTAACACTC
GGTTGTCGTAGACGGCTTTGGCCACGATGCGCCCCACAAACTTGAAGTAGCTGAGGTG
GTACATGGGGTTGAACATCTCCCTGGAGATGATCATGTACCACTCGCGCAGCAGCCCC
GGGGATTTGCGGTGCAGCTCCCGGTAGGAGTCCTCGAAGACGTGGTCGCGCCGCACGT
ATGTCCTCCTTCCTCAGTCCTTCATCCAACCGCTCCAGCTCCTGGCGGAAATACCTAC
GGGCAGGCTGGCTGAGATGTGCATGGAGGAAGGCTCACGGGAGAAGAAGGGGTCGAGC
GGGCTCGTCCTTGATGTGGGCCAGCTGGCTCTCGCGTGTGTCCCCTCACTGGAGGTTT
AGGGGCGGTTCCTATAGCCCCAAGGTATCCTGAGGCCCGAATTCCCCTTTGAAAGTGC
AAACCATTTCCCACCCTGAAAAGCCCACTCCGGCTCTCCCCAAATCCCATCATATCTC
CCCCAGCCCCTCACCGAGCACGGCGTGCTGGTCGTGGGGACTCCTCGAGCTCCTTGAG
CTGACCCTCACGTACCATTTGTATGATGGCGTCGGCCTCGGCCTCCAGCTGCCGGACG
CCCGGCACCTGCAGACAGCGGTCAGCACCTCACAGAACCCCAACCCCAGTCAGGGCGA
GCCTCCTCAAACTCCCCAACAACCCCATCCCCATCCAAGGAGCCGTACCCAGGCGCCC
TGGCTTTCTTATGTGCACGGCGCGTGTCGTCGCGGAGCTGGATGATGACCTGCAGCAC
GCTGGCGGGCGCCGCTGAGCAGCAGGCGCAGCACGGTGTCGCAGGTGCCGGGTCGCCC
TGCAGGAGGACGTTGGCTGCGTCCTCCAGTCCTTCCTCCGAGCACGAGTGGGACGTCA
GGGCCATTTCCCCAAACTCACCTCCACTGACAGCTGCAGCTGGCTCTCGGTCAGCCCC
CGGTCAGCAGAGCGCTGCGCCGGATGACGCCGTGGGACAGCATGTTCATCAGCTGCCC
CCCCTCCCATCACAGGTTATGGGGCTTTGGTCCAGAGCAGCCTGCAGATGACCCCATA
TGCGGGTGGATGTGGACGGCGGAGCCGGCGGCGGCGGCGTGCTTCTCGGTGTGTTTCC
GGGCTTCGAGGCACAGCTCGCTCTCGCTGCTCCGCTGCAGGATGGAGAGGAGGCTGCG
AGCTCCCTGGTGGGAGCGTGGTAGCAGAGGTTGCGCAGCACGCGGTGCAGCCGGCTGG
CCCGCTGATGTGAAGGGGTGGGCACACGTGCTCAGCCTGCCTGCCAGTTCGTGGAAAG
AGTGGGGTGAAGGCTGCAAGAGAAAGGGGTCGGTGGCCAAAAGGGAGACGGCGATGGG
TGTCCTCCATGTCCTCCAGCACCGAGCGCCGCAGCTCCGAGGGCAGCGTCTGGATGAA
GGTCCATGGGAGCATCCGAGCTGGTGGCCTGGGCCAGCTCCCGGCGCTGCTGCTCCGC
CCGGCAAAGCCCCGCCCCTTTGAGGAAGCCCCGCCCCAGCAAGCCACAGGCCCCGCCC
CCCCGCCCACCTCCACTTTAAGCCCCGCCCCATCCGCCCCAAACCCCGCCCACAACCC
TCGGATGCCCAGCTGGTTCTGCAGCACCTCCCGGCGGATGTCCTCGGGTAGCGCCGCC
GCACCATATGCTCATGGTGGTATTTGCTGCGACGCAGGGACATGGACATCCTTGGGGA
ACCCCTCCAGGGCGCTGCTCACTGCTGTCAGCGCATTCCGAATCCTCTGCACGCTCCG
GCTACTCACTGATGGTGGGAGCGGGTGACAGCTCCATCTGGCGTGGCCTCAGCCTCCT
AGCAAAGAGGGAACCCCTCCCCACCCTAAAATCCCATATATGGACACCCTAAAAGCCC
CCCCTCTTTGTCCTCCTGTGCCCTCTCGGAGCCCTTGGCCTCCTCCTCGGCCCGTCCT
GGCTCAGCCCTCACCTGAGACGCAGTCATGCATGCTCTCAGCATCCAACACTTTGCAC
CTTTCCCTCCTGACCCCACCCTTCACCCTGGCCATCCGCCCACACGACCACGGCCACG
GCTGCCAGCAGGGCCCTGCTCATGGAAGAAGTCATCCAGCAGCTCATCGTCGGAGCGG
GCTGCTGCTCAGCTGCAGGATGTCGGCTGCTGCCGATGGGCCCAGCAGCCTGCGGGGA
GGGACACATGATGGGATTGGGGACCGAGGTGGAGGGGAGCTGAGGAAGCAGGGATGCT
GGGGTGACAGTAGGGGCCATCGGGGAACCCAAGGGCCACCAGGGTGACATCAGGGTGA
GGGGTAGTGCACGTGGATGGTGTGCCCGGTGTTGGCTGTGAGCTGCCGTAGGGTGCGT
ATAATCCATATAGGAGTGAAGAAGTGGGGCTGAACCCGTCCCAATGAGAGCCTTACAG
TTACTGGGGCTGGAGAACATGTTGTCAAACTCAATGATGAGGTCGTCGTCGCGGTCGA
CCCCAGACCCTCTCACCTTCCCGGTTGGCTTGTAGGGTGGAGGCCTGGCTGAGGTTGG
CTCCTGGGTGCTGAGCCCCTCGGGCTGCCCCGCCAGCACCACTGTGTCACCTCGGTCT
GGGGACACAGAGGGGATGCGGAGGGGAGGCAATGAGATGGGAGACGGGGAGATGTGTG
GGGGCTGTACCTCCATCCGGGGCGGCGCCCGGCGCCGGGACCCCGCCCCATCCCCTTT
CTGGAGGAGCCCTTGGTGCCAAAGAGCCGCTGGGCTGATTGACGATGCGCGACAGCGT
CGTGTGACGCCACCCCACACAGCCACTTATGGGGTCGTACCTGGACAGGTCGAGGCTG
TTGGGTTTTGGCGCGCTGCTGTAGAAGCTGGAGGTGGAAGGGCACGACTCCATGATGG
TGGGGCCGTGGGGACCCCTAAGTGGCGATGGGGTCACCCCATGGGACCATAGGGACAC
CCCAACCTGGCGTGCTTCTCGGTGCTCTCAGCCATGGCCAGGAGCTCCGCCCCAGGGC
CCAGCCCTCATACCTCCCCATCCCTATGGGTGACAGGCCTCCAACCCCATGCCCCATA
CGCCCGCCTTCCTTCTCCTTCCGCCCCTCACGACCCTCCTCGGGGCTGGAGGCTGTGA
CTGATGGGGTGTTTAGGGGCATCGGGAGGTTTGGGGAGGGTGGGATATGGGGCGAGGT
ACACCTGAGCCTGCAGGAGGTGGGGATGCGTGGGTCAGATGTGGGCGCCCTTTCCCTT
CCCAGGACTCCCTCCCACACTCCCCATACACGCCCAAGCCCCATTTCAGACCCACACA
ATTTTACACCCCTCCCACTCTCCCAGGACCAGGACTCCCTGCCCCTTTGGACCACCCA
GGATCCGCTGCGGGGCGGCAGTGCGATGTGATGCACCTGTGCCAGCCCGGTGAAGACG
CATCCCCATTACTCATATCCGGTTGCCCCAGACCCCATTCCTCATTCCCAGTACCCCA
GAGTGACGAGCGGCGTGAAGCCGGTGAAGCCGGAGCTCTGAGTCAAGCCCAGGATGGT
TGCGCAGCTCGGCGAACAGCAGCGCGTGTTTGTGGTGCCGGGTCAGCCTCAGGCACAG
AACATACTGACGCAGGCCCGGAGGACGGCGGGGACGGCTTCTTCTGCCAGACCCCGCA
GGGAACGAAGCAGCGTCAGCATCACTGGGCGGCGGTTCCCCGTCTCCTCATTCACCTG
CCGTGCGGCGCGGTCCATACCTGCACCATGGTGGTGAACTGCACGGTGTAGCGGCGCC
GGCGCGCCACGCGGCGTCGATGGTGCTGTTGTTGCTGGCGCTGTAACTGCACCACCGC
GGGGTTTGCTGACGTGGACTTGGCGGTCCCGGTGTGTTTTGGTGGGTCAGGTGATGCT
CCCAGCCCCTCCAGGATCCTCTCGTGACCTTCCAGGACCACGTGTGCCCCATCAGGGC
CAGGCAGGGCTGCACCACTTCCAGCAGCTTGATGAGGACGTCGAGGACGCAGCTTGAC
TGTCAATGCTCAACACGTCAAAGTCATTATGTCAACGTCATCGTGTCAACGCTCAACA
TCGTGTCAATGTCATCACATCAATGCTTAACACGTCAATACCGTCATGATAACGTCAT
GTCAGCACCCAACATGCCAACGCCATCACGTCACCACTCCACATGCCAACACGCCCAC
AAAACGACGTCTCACCTCGAAGAGCAGCGTGAGGAGGAGGATGCGGGTGGCCAGGTTG
GGGCAACGTGGCCATCTGGCTGATCCACTCCGACACCGTTTTGGTGTCGCTGGTGGTG
TATGGTTGATACCTGCTTGACCACCTGCTTGAGGATGGAGTCGCGGTAGGCGGCCCCG
AGCTGCGAGCAGCCGGGGCAGCATGGCGTCGGTGAAGGCCAGCAGCTCCGAGGGCTCC
GGCTTCTTCCTCCTCCTGGCGCTCGCGGGGCACGGCGCTCCTCTTCCTCCTTGCGGCA
AGGAAGATTAGGGATGTGTGGGGTGAGGCAGGACGTTGGGACGTGAAATGGGAGGTGA
ACTCGGCCCGCTGGTCCATGGGGATGTCCTGGCCCAGGGACATGGCGATGGCGCGCAT
GTGGTGGGTGAGGAGGTACTCGGTGGCTTGCTCCATGGTGTTGGTGTTGAGCAGAGCC
TGAGAAAGGGATGGGGTGGGACAAGGGAGGGATTAAGGGGATCGGAAAGGGATCAGTG
GGGTCCAAGGAAAGGGTTTGGGAGGATGAGAAGAAGGTTGAAGGGGCAAAGAAAAGGG
CCCCGTACACCTTCAGCGGCCGCCGGTTCCACAGCTGCTTGATGCAGGTGAAGGCTGC
GGCAGGGAGGCGTGGGGTGACTCGAGCACAGTGCTGGGGTTCACCATCTTCTCCACCA
GGGTCCTGGGGAGCTCACTCGAAGAGGGCGTTGTGGCCGCCGGAGCAGAGGAACTTCT
CTTCCAACCCCTCCAGGAGCCCTCCTCCCCACCAGACCCCTTCTCCCGACTCACCTGA
GCTGCCAGCTCAGCCCTTTGGTCAGCAGTTTGGTGAGGGCGGAGGCGGTGGCGCGGGC
GGGGTCTTTGGGGTCTGGACGCGCAAACGTGGTGGGGCTGTTTCATGAGGAGGTGAAA
ACATCCAATCCTAGCCCATCCAACTCAAGAGGAATCCCAACAGTGGGGACCCCAAGCC
GGGGACCCCAAGAATCCCAATATGAACCCCTACTGGGGATCCCAAGGACCCATAACCT
AAAGGGTGGGGTCTCACCCGACAGCAGGGGTTTGATCTGCTTGATGCGTGCAGCCATG
ATTTTGGCTTTTGCCTTTGGGGTCGGCAGCGCTGGGTTCATCCGTCTCCATTGGGGCC
TGTTTTCTCCTCCTTGGGGACCAACTTCTGCATGTCGGCTTGGCCGAATTCGCAGCCG
AGCAGTACAGCTGGCTCAGCTTCCCAGCACGCTCAGCCCCAGCTGCGAGCCCCACTGA
AAATCCCACCTGGCCCACTCGACACGTGTGCACAAACATCATGATGTAGGCGTGAGCG
GGCGTGCAGCAGTGGGGTGGCCTGGGCAGACAGGGTGGCATCGGGACGCTGCCGGCCC
CAGTGGTCGTCGGTGGTGTTGTTGCTGAGGATGGACTCCACGAATTTCATCTGGAAAT
GGGTGGGCACTCACTGCTGCCCGGGTTCAGTCTCGCTCTGCTGCGTGGCAGTGAAGCT
GGGGCGGCGGCCGTCCCGTCTGCCTTCTGCATGGAGGGCTTCTGGCAGATGTATTTGG
CTTGCCCACCTTGATGATGGCGGTGGTGGCGTCGGTCTTTAGGGTGGGTTGGTGGCGC
GGGGTTTGGGGCTGAGCACTGACGTCCTTAATGAGCAGCGCGTGCAGCATAACGTCGG
ATAGCCCCTCACCCAGGAGGAAGAGCGAGGGCCCGTAGTACTCGGCGTTGCTGATGAT
GGGCTCAGCAGAGGGACCCGGGCTGCTCTCCATGGCCACATCAGTCACTGCAGGGATA
TGCAGGGCGCTGCACTTTGGGTTTGATGACAAAGGGACATTCGCGGCGGCAGAGATCC
GGAGGGAGGGAAACAAAGAAGACATTGGACAGCAAAGGGGAAATGAAGCTGAACGGGA
CCCTCCCCATCACGGTGAGGTCGCACCGATCATGGCCTGGATGCAGTTGCGGACCAGG
GAAGCCGTGGTAGGACGCGGTGCCGGTGCAGTCGATGATGCTGCTGAGTTTTGGGGTC
GGGGTGCTGACCATCAGTTGCTTGTCAGTGATCTGCAGCACGTCCACCAGCTCCTCGA
CAGCCGTGCCTGCACCGCCTGCAGCCTCTTCTTGTGGTTGGAGAAGCCGTGGGCCAGG
AAACGGAGCTTGCCTGCTTGTCTTTGGGGATGCTGTACATCTTGGTGAGGGACTCCAT
GGATGGGGAGTGGGGACAGCGAATGGCACTTGGGGACCCCGGGATGGGGACATAGGGT
CCCAGGATGGGGACATGGAGTGGACTCGGGACCACACTGGATACACGGGTGGCACCTG
TCTGCCATCCAGGGCTCACCATCATGTGCAGATCACGGCAGCACTCGGCCAACCCGAA
CCTTTCCGCCCCAGCTCTGCACGGGGAGGGACAGCAACCATGGGACGGCGTTGGGGAC
ACCCCACGGGTGCCAAACCTCGGCCAGGTGCTGCAGCCGGGACAGCAGCGGGGTGCGC
ACCTGCATGTCCGAGGAGGCCAGCAGCGTCGTCAGGTGCTGAGGAACGACCCCACAAA
CTCACTCTATCTGCACCCAAATCTCATTTATCTGCCACCAAACTACCCCTATCTGCCC
CACGGCCAGCAGCAGAGCCTTCAGCTGCTCCCTGTCGGGCGGTCGCAGGCCAGCAGCC
CCCAACCCGATAGCCTGACCACAGCTTGCTCCCCATTCACCTCATATGAAGTTATAGA
GCTGCAGCTCGGCCAGCAGCTGCTCATCGCCGCACGCCTTCAGCTTCTCAATGAGGGC
GGGCACCCCAACAACATCAGCACCAACCCTCCACCTCAAATAACCTCCCCATCCGCCT
CAGAGCCGGTTGGGTGACAGCAGCACAACGTCCCCGTGCTGCACAGGGCAGCCAAAAT
CCCCTATGAGCAGAATGGAGGCCATCCATTATTCCCCTATGAGCAGAATATGGGGAGG
CCTCAAAATAAAGCAGAAGGGGAACTCACCGGGAATCACAGCCAGTCCATCCTCGCCG
CGGAGCCGGGTTGGGTTGAAGGAAAGGGTGAAGGAAATGGTTTAATGGCTATAGGGGA
AGCCGCGGCCCCGCCGAAATCCCGCGAGAGCGCCGCCTCCCGCGAGAGTTGCGCGGAG
GGAAGTCTCGCGAGGGGTTTCCTCAGAGCGAGAGTTCCGGAGGTGATTGCGGAGGGAC
GGCCGAGGGGAGATCTCGCGAGGCTTTCCAACGGAGAAAGTTAAACCCGGCGGAGAGA
GATTTCGCGAAGAGAAAGTTAGGGCCGTTTGAGGCGGAGAGGAGATCTCGCGAGGCTC
GAAAGTTAAAGCCGGCTGAGGCTGAGCCGAGATCTCGCGAGTTTTCCTGAGGGGACCG
CTCTCGCGAGAAGCGGCCGAGGAGGAGGAGCCGAGCGCGGCCGTTGCGGCGCGGCCCT
CTGCACCTCAGCCTCGCGAGAAAACGGCTGTGCTCAGCTCTCGCGAGAAACCGGCGCC
CGAGCGGCAGGCTCCCGCCGCGAAAATCTCGCGAGATTCTCAACCCTCAACTCCCCAT
GGGCGTGGCGTTTGCCCGTGGCCCCGCCCTCAGAGCAGCAGCTTGCCGTTGCGGTGGA
ACGTCAGCGCGGTGACGTCAGCGCGCCGCGTGACGTCACGGGCCCGCCCCAATAATGG
TCCTGTAAAACCCCTAATTATGGCACCCAATAATGGACTCCCCATAAATGACCCCAAC
GCAGAGAGGTCAGCCTCCTCCCCGCTGCTCTCCCCATAATGTGACCTCCCATTATCAC
TTCAGTGGTGGAGGTGGGGAGCACAGGGGTTAGCTTGCCTCCTCACCTTAGCCCCTCA
GGGTCCACTCACGGGGCAGTCGGGCGGGGCCGCGCCGGGAGGTCTCATCGATCTGCAG
CCCTCTCCTCAGTCTCCTCATCCTCCCAGTCCTTCCTAGTACCCTCTATTCCTCCTGA
TCCTAGTTCTATCTCTAGTCCTCCTAGTGCTTTCCTAGTGTCTCTCTGTCCCTCCTAG
TGTCTCCTCCTATCCTCTCCCAGTGCTCCCTCATCCCTCCTAGTCCCTCCTAGCCCCT
ATCCTTTCCTAGTATCTGTCCTAGTCTCCTCCCAGTCCATCCTAGCCCTCTATCCATC
CCTAGTTCTCCTTCCCTGTCCCTTTCCTAGTGCTCTCCCTGTCCCCTCCCTAGTCCCT
CTATCCCAGTTTCTATCCATCCCAGTGTCCCCATTCCCCTAATACATCCTAGTTTCCA
CCCTATTCAGGACTCCCATCTCCAATCACTCCCCAATCTAAACCTACCCCTAACTAAC
TTTAATTAATCTCCCTTCAGGAACTCCCATTGGACCCCATCTGCCCACCTCCAAATCA
CCTCTCCATCCTCCCCATCTCCTCCTTATCCAAACCCTATCCCTCAAAATTAACTCCC
CATCCGCCCTCATCTTCCTCCCATCCAAACCCACCCTCAAATGAACTCCTACTTAAAC
AGACCCCAAGTGTGGGGCCGGACTCAAGTGTGGGGCTGCGACTCCCACGGCCAGCCCA
CCCAAGTGTGGACTGCGACTCCACGGCCAACCCAGACCCCACGTCTGGGGCCGGGACT
ACCAGCAGATGGTCTCGAGTTGGGGAAGGTGCACAGCGCCGCGCAGCTCAGCCGCCGC
GCGTGACCCACAGCGCCCATGAGCCACACAGCGTGACCTGCAGCGTGACTCCACAGCA
ACGCCTCAAACAGCCCCAGGTTGGCGGCCGTGGGGCGCGCCAGGTAATAGATCTTCTC
CAGGTATGGGTCGCTGGGGTTGCCAGGGGCAGCAGTGGGTGGCTGTGGGTCGAGCCAG
ACTTCCGGCCACGCCCACTCTCTCGGTGCCACGTCCCACTTCCGGTCCCGCCCCTTCT
GCCCCACGCCCCTCACTTCCTGCCTCCCTACTTCTGCCTCTTTCTGCCTCACTTCCTC
TCTTTGATGTACTGGATGCAGTCCTCGCCCGTCTTCTCTGGAGTCCACGATGATGGCG
TGGTTGATCTCATCGATCTCTGCGCCGCTTGGGCCGACTCCACCTCGGCCGTCAAGCT
ATCCTCACTTGCTGGTGGCGATGTACTCCTCCAACTTCTCGATGCGCTTCTGGTTCTC
TTCTCCAACTCATCCATGTCCGCCTTCCTCTTCTTGTACTGCTTCTGGGCGTTCTGCA
CGAGCCGCCTCCACCTTCTTGATCTTATGGGCCGTGTTCTCCTTGGCTTTGATGTACT
CCTCCCCACTTGACGCTGCGGTCACCCCGACACCCACTTGATCTCCTTCTCGATCTGC
CCTCATCATCTTGCCCAGCTCCTTCTTGCGGTCCTTCAGCTCATCCTCCACCCTGTCC
CTTGTCCTTATCGATCTCCCTGTTCTTCAGCCCCAACTCTTTGTTCAGCTTCTCGATC
TGAAGAGCTGCAGCTGCACCTGAGCCCGCACCACCTCGTCCTTCAGCCGCTGGTAGCG
CACCTCCTCCTTCTCCTGCTTGGCCTCCTTCCTCTCGGCGGCGATGTTCTTCTTGCGG
CCTCAGCCTTCACCATCTCCTTTCTTCACTCTTATCGTATTCCTGGGCCAACTCCCCG
GTATTCGCTCAGCTGCACCACGCGGTTGTTGATTTTGTACTCCGAGGAGCTGCCTGAA
AAAATTGCCCAAAATTGCCCAACTTCACCCCAAAATGCCGCCCCAAAAGGCACTCCGT
CAAAATGCAGCCCCAAAAGGGACTCCATGGGATCCCCAATGTGTTCCCAATGCGTCCC
GGGGTTATAACTGATAGGGCCATAGGAACCCTGAAGCGAACCCCACAGCATTATGGGA
ACTACAGAAACCCCACAGCATTATGTGATGGAAACCTCGTGAGTATTATGGGATGGGA
GAAGCGGGGCAGTGCGGCCTCACGCCGGGCTATTATGGGATGCGGGGATCTCCGAGGC
AGCCGTTGGGGCCGATGATGGCCGTGAAGCGGCGGAAGGGCCCGATGATCTGCCGGCC
AAGAGAAGAATTCGCCGCGCCGCCGCTGTGAGGGAATGCGGAGGGCGGGAAACTGAGC
TGGCTGAGAGAGCCCGCAGCACTTCCGGCCGCCTCCGGCGCTGATTGGTTCACTCCGG
CGCCGCACTTCCTGCCTCCTGCGGTGCTGATTGGTTCACGCCCGTGTTGCTCTTTTGG
CCTACTGCTCGGCAATTGGCTTAGCTGTGCGGACCGCGCGCCGGGATTGGTTGGGAGG
GAAAGCCAGCATATTATGGGCTATCAAAGGCCCTCTCCTGAGGCAAACATTGATGCTG
CTTTATCACAAACCACGCCCCATTTCCAAACCACGCCCACCTCTAAACCCCGCCCGCT
TGACGTCACTTCCGCCCTTCTCGCCCGCCCTCCGCCGCTGTTCCCTCGGCTCCTCCCC
CAGCGCTGCGTCTGCCCTCAGCCGCAGCCAATGGAGGTGGTGAACCAGGTAGGAAAAT
AACTTTTCGGGTGCTGAAGGAGCCCCTGGGCTTCATCAAAGTGTTGGAGTGGGTGAGC
ACCTCAGCCGGCCCAGCATCCCAGTGGCCTTCGAGTACCCATTCCGGTGCGTTGTGGG
GGGGCTTTCCACAAAACCTTCCGGGCTTTGGGCCACCCCTTCTTTCCATAACCCCGCC
CCTTCCTCTCCAAACCCCACTCCTTCTTCTCCAAACCCCGCCCCATCCAAACCCACGC
CTTCCGTCCAAACTCCGCCCCTTCCTGTCCATACCCCACCCCTTCCTTCCAAACCCAC
GGGGCGCCATCCGAGCGCGTCTTCCTGGTTGGCGACCACTCCTCGGCGGCGCAGTTCT
TGTGGGGCTGAGTGAATGGGGACCCATGGATCTGTGGGGTCCAGGCCCTATAGGACCT
CCCAACCTCCCTCTATCTATGGATCCCAGCCCCATAACATCCACCAACCCCAGGCCCC
GGGGACGTGAAGGCGGCCACGGAACCGGGTTCGGTTCTGGCCCAGGTGGCCGCCTGCC
TACCGAGCGACGCGATTGGACGGCTCGACCCCTCTAACCCCGCCCACTCTAACCCCGC
CCCTCTGGCTCTGCCCACTCCAACCCCGCCCACTCCAACCCCTCCCACTCCAACCCCG
CCGCAGGTATTCGGATTCCTCAACCTGGTGCTGTGGGGCGGCAACGTTTGGTTCACCT
CTTTCGTGGCCCCGCCCCTCATTGTCTGTCTCGTGCCGTGATTGTGACGTAACCGCGG
GGCGGGGCCGGGGCGCGGCCAATAAACGGAGAGAACCCACCGTCGCCCTCTCGTGACG
GGGCGACGGCGCGGCGGTGATGACGTCACGGCCATGGAGCAGTACCGGGGAATGACGG
CATAGCTGCCCTATAATCACTCTGTAACCGCCCCATAGACCACCCCATAAGCACCCCA
CCCCACTCATTGATGTAATGGCGGAGAATAAAGGAATGAATGGGAGTGCGGTTGTGGG
GGTGTGGCCGCATTGGTGGGCGGGGCCACGAGTGGGCGTGGTCGCGAAGTGGGCGTGG
AACGCAGGGGCGTGGCTAAGCCCCTTGTGGGCGTGGCCAAGCGGCGCGCGATCCAATC
GGAAATGGGGCGGAAATGAGGAGAACCGTGGCCTAAAATGCTGAGGAAACAACAGTTG
GCGCTGTTGGAACCCGCCCTCACCCGGGGACCCCGCACTGTCCTGCTGGTGCTGCACG
CCCTTTCCTCATTGGTGAAACTTAGGCCATGTGTATCATGTGATGTGATGTGGTCCCG
CTCATTGGTGGAATGAAGCCCATGCCCATCACATGCTGTTATGTGGCCCCGCCCCTTT
CCGTTTGGCCCCGCCCCAGCTGAGCGTGGAGGACTTCACGGCGTTCGGAGGCGTCCAT
GGGGCTTAGAAGGGCTGGGTGATAGGGGCGGGGCTAGTGGGTCAGCTGGGCCAATGGT
CCCACAGGCGGCGCTGGCAGCTGCCGGTTCGGTGCTGCAGTTGGCGGCGGTGCCGGGC
CAAAGTGCTGCTGTGGGCTGAGAACATCAGCGTGGAGCTGAGGGGAGCACTGGGATTT
ATAGAATCCCTATGGAGCCCCTATGAGCCCTATGGAGCCCTTGTGGAACCTATGGAGC
CCGCGAGGGCGGGGCCGAAAGGACAGATCCTCCAATCGGATAAACCCACTGGGAAGGG
GGGCGGTGCCAACGCAACGCTTCCTCCAATGGGACACCCCGAAATCGAGCTGGGCGGG
GCCGGAAGCGTCGCGGCGTAATGACGCACTTCCTCCGCGCGTCGTACTTCCGCCTCTT
GAGGGCGGCCGTTCGGTGCAGGCGCTCCGCTCCGTTCCGTTGTCCGCTTTAACGTCGC
CAGCTGATGAAGAAGAGGGAGCGGCAGAGGGAACATATGGAGCAGCTGCGGCAACGCA
AGGCAGTTGGCCAAGAGGGAGCAGAGCCGCCAGCTGCAGCTGTGAGCCTCATTCGCAC
GGGGCAATCTAACCCCGCCCCTTTGCCCATATATGGGGATATCGATTGTAGAGAGTGG
TGGGGACTAATCATGCTGTGGGCGTGGCTCTGCAGTAATTCCTCCTCTTTGGCCATAT
GGGGAGGCCTATTTGCGCTGTGGGCGGGGCCAAACTGTAACCCTGCCCCTTTGACCAT
ACAAAGCAGTGGTGGAGGTTGGGGCCATGGAGAAACTTTGCCCCTGTTGCCCATATAT
TGGGCGTGGCTATGCAGTAACTCCTCCTCTTTGCCCATATATGGAGAAACTGGTGGAG
TATTTCCACTGTGGGCGTGGCCAATTTGGAGCCACGCCTGTTTGACCATATATGGAGA
CCCTTTGCCCATATATGGAGACGCAAGAGGGATGGAGGGTGGGGCGAAGTAGCAATGA
CCGACTGTAACTCCGCCTCCATTGCCCATATATGGAAATATTGAGGATGAAGGGTGGG
ACTGTGTGGGCGTGGCCAAACTGTAACCCCGCCCCTTTGTCCATATATGGATAAACAG
GTGAGTCCTACTTGCACAGTGGGCGTGGCCAATCCGTAGCCCCGCCTTCTTTTGCCCA
TAAACAACGGTATAATGGTGTGTCCTACTCGCACAGTGGGCGTGGTCAATCCGTAGCC
CCGTGCCCTATGGCTCTCTGGATATGGGGCTGTGCCCCACTGATGTGTGGGTCCCGTT
GGCAGATGAGGAGATTGAGATCACCTTCAGTTATTGGGACGGCTCCGGGCACCGCGCA
AGGGGAACACAATGCAGCAGTTCCTGCAGAAGGCTTTGGAGATTCTGCGCCGGGATTT
TATAGGTGGGCTTGACGGTGAAGGCAGGAAGGGGCGTGGCTTGTGAGGAGGGCGTGGC
CTCAGGTCGGCGGGCGTGGAGCAGCTGATGTACATCAAAGAGGACCTCATCATCCCCA
CCCAGTGAGTTCACCAACCGCTTGGTGATGTCATCGTCTGTCCCAGTGACATCACAGC
CAGCACCACAGCTTCTATGATTTCATCGTCACGCAGGCGCGAGAAGAAGCGGTGAAAC
CTATGGGGCTCAGATGTATGGGTTAGCATCTATAAGGATGGCATCTATGGGGCTAGGA
CAGTTGGTGCGAGAAGAACAAACACATCTTCCCGGCCAGCAGATGGGAGCCCTACGAC
GGCGGGTCCGGACGCAGCGCCTCCACCGCGATAACGGCGGCGCGCGCCGAGGGCAGGG
CCGCCTGCGTTAAAAGGGCAACGCCGCGCCGTCTTAAAGGGGCCGCGCCGCGTGGGCC
GCCCCAATGCTCCCCAAATTCCCCTTCATATCCCCTTCAAATCCCACCCAGCCACCAT
ATCCCTGTCTTCCATTTCTCAGTCTCTGCCCTGTCTTCCTTCGCCAACTTCCGTTGCG
CTTCCGGTCTCTCGCGACGCTCTACCCCACTCAACTCGTTGGTGCTGCGCCGCTCTCC
CCCCTCGGCCGCTCTATCCGCGCGGTCCTCCCCGCCATGCTGCTGACCGTGAAGGCGC
GGTCACGTGACGATAGCGTCGCTCCGTGATTGGCGGAGAGGCGGGCGTAGGCTGGAGT
CCCAGCCCAGCAGCGCCTGTTGTACCGCGGCAAAGCATTGGCCGTAACTCATTAATTA
CAGTTAAGGGTGGAGGTTGGGGTTTAATTAGCCTGCTTGTTAATGCTAATTAGCGTGT
GCTGTTTAGCCTTCGTGGGCTGCTTGATTAGCTTTTCGTTAGGGCTTCATCACAGTCT
CCTAATTAATTAGTCTTAATTAATCCTGATAATCGCAGCTTGTTCTACTCTAATTGCC
CTTTGCATTAATCCTTAATTAATCCCTTTAATTAAGTCCCGTTGGAGCCCTTGGAATC
CACAATTAGCCCTAATGCGTCCTAATGATGCACACCGAGCCCTAATTGCTCTTAATTA
CCCCTCAGTGGTAGCAAATAATGAGGAAAATGGCTAATTAAGGACAATTAATTAACCC
CCACTTCTGTGCTGATTAATAGGCTAATTAATATTCATTAATGCTAATTATGCTGGCG
TCGCAGTGTCACCATTGAAAGAGGAATCTAATTAACAGCGATTCATTGAGCCGTTAAG
AATATTATTTAAGGTTAGTTAGTGGTCTAATTAAGGTTAATTAACAGTTAATTAACAG
TTGCATAAACCCCTGAGGTGCTTTTATGCCCTATTTAAGAGCAACGAAGATGAATTAA
TTAATTGACCCCAAACACCACCTGCCTCCTAACAACCTCAGCTGAGCTTAATTAGAAG
AGCCTAATTAACACTAAGAAAAGCTAATTAATCACTCCCGTCGACCTCTGTGCCCCAT
AGAAACTCCTAACGAGAAGAGAATTCATTAACCCTTACCTCTCCCCGTCACGTTAATG
TGAGGGGTCAGGCAGGCTAATTAGCGCTAATTAATGCTAATTACCCGCAGACGACCGG
GCCTTCTGGCCGGCTCCTCCTCTTCCGGCTCAGACCCCGCCTCTTCCGGCCAAGAAGC
CCGGTTTAAGCCCCACCCCTGGTGATAGTGACCCCGCTCCCGCCGAGCTCGTCCAATA
CCACTGCGCGGCTGCTGGCGCGTGAGTGCCGCCTTCATCAACTGGGGTTAATTGGGGT
AGTGGCGTGGGCGGGGCCGGAAGTGAGCTTCCCCAGGCTGATGAGCAGCGCGCAGAAC
CGCGGACTCAACGTGGCGCTCGTTAACGGTGCGCCATTAATTAATTAATCGCCCGCTA
GCTAATGAACTAATTGCCGTAATGAACAGTCCCTAATTGCTCCCCTGCTCGTTAACCC
ATTGCCTCAGGAGCGAATGAACGGATCCTAAGGGCTTTTGTAGCTAATTAACCCATCA
TTCTGCTAATTAATTGGTTAATGAATTGCTCCTAAGAGCGAGTGAATGGCCATTAGCT
GCTCCTATGCTAATTAATTAAGTAGCTAATTGGCCTCGGGAGTGAACTGACAGCACTT
GTGCTAATTGACTAATTAACTGATCACTCTTAGGGGTGAATGAATGGCTCTTGATTGC
CATTAACTGGTTAATTAATTGTTCCTGGGACTCAGGGCATGGCTCTTAATTGCTTTGC
AAGTAATTAACTAGGCGTTCCTGGAGATGAGTGAATGGTCCTTAGTGGTTGCTTTGCT
TGCTTAATTAATTGCTCCTAGCAGTCAATGAACGGTTCTTAATTACTTTCCCATTAAC
CAGGAGCGCATGAGCAGCTCTTAATCGCTTTCCCACTAATTAACTAATGAACTAATTG
AACCCGGTTTTGTGACCCCAAAGTGGAGCTGTTGCTGTCTCTGCAATAAAAGCGGCGC
GGGATGGGGTAGGGAGGAGGTTAATTAATAAGTGTTAATTATTATTAATGAGGGCACG
TCCTTCTGCCCCATAGAAACTCCACCTGCCCCATAGAAAAGCCCCTGCCCCATAGACG
GCCCCATAGAACCCTCCCTGCCCCATAGAATTCCCTACTTACGCCATAGAAACCCCGC
GTTCGATGTCGTGCAGCAGTGGGGTGAAAATCCTCCACGCCTCCCGCAGCTCATCGCT
CCTGCGCACGAAGTGCATTTGGTTCCCGCAGACGACGTCGAGGAGGAGGCGCTCGTAG
TTGGTCATCAGTTTGGTGTAGACGGCGGCGTCGGGCTGCACTCTCACCACCAACTCGT
AGCGCCCGAAGATATCGCCCGGAACCTCCCGGAACTGCAGCCGGACCTCCGCCTTGCG
TTACCCACGTACTGCCCCAGCACCACGTCCTCCACCGACACCGGGCTGATGCTCTTCA
CGCCATGGGTCGCCAACCAGGGCCAACATGGCCACCATGACCACTATGGGTCACCACC
CATCACAACACCGTCACCACGGCAACAGCGTCACCATCACCACACTGTCACCATAGCA
GCCATGGCAACAGTGTCACCATGGCAACACTGTCATCGTGGTAACAGCGTCACCACGG
CGGCCCTCAGTGCCGAAGGGCTCCTTGAAGGTGAGCAGCACCACGGCCACGTTGTCCC
AAGGGACGGCACAGAGCCATAAGGGACGGCATCGACCCTATAAGAGACGGCTCCAACC
TGCAGCAGTGGCGGATGTTGGTGCTGACGGTGCCATAGAGGCTGGGCGGCAGCGCCAG
TATGGGGCCCCACCTGCATGTGGGGCAGCGCCATCTCACGCAGCTGCGGCACCGACAG
GCCGCTCATTAACGCCCCGGCTTCGCTAACGAGGAAGGGATTAATTAAGAGGCGTTGG
CAGACCGAGGCCCCGAAGATGATGAAGACATGGGGCTGCTGGAAGTCCTCATCCCGGC
TTCCTTCCCCTCCACCAATCACGCCGCGCTTCCTCCTCCCCTTCGCCAATCACGCCGC
CGCTCCCGGGCTCCGTTCCCAGGCCCAAACCCGGGGCCTGCGGGAAGGCCTCGGTTTC
TTCCCGGATGAGCGGCGGCCGTTGGCGGAGATCCGCGGAGATGGTGCAGCCCGGGAGC
TTGGAGGGGTGGGGAACGCACTCCTATATGCCCCATAGGAGCCCTTCGCCGTGGCAGT
GGAGGTGCTGCGGGGCCGCGCAGGACAGGCGCGCGCGTTGGTGGAGGCGCTGCGCAGG
TGACCCCATTGGGTGCTACAGGGTGCCCCTGACCCCATTGGGTACCACGGGGTGCCGC
CTCGGGTGGGGACCCCAGGGCTGACTCACCGTCCCGGCAGGCGGAAGCTGGTGCAGCT
CCTATCACCACCTGTTCCAGGAGTACGACGCACACATCAAGGCCAGCATGGAGGGAGA
CATTTGGGGTCCCCAACTCTCATTTTGGGTCCTTCCAGGGGTCGCCAACTCCACTTTT
CCATTGGGTGCCCATGGAGCGCCATTGGATGACGTGGGATGAAGTTGGGTGCCCTGGG
TGGCGTTGTATGAAGCTGGGTGCCCACGCGTGCCCCGGGTATCGCGGTGTGCCACGTG
GCGCAGCTGCAGCAGGCGGAGGAGGCGCTGGCTGCCAAGCAGGAGCTCATCGACAAAC
GAGGCGGAGCAGCAGAGGGCCGCCCTCGAGACCGTCCCCGTCCTGCAGGCACAGGTGG
GCGGGAGGCGCTGCAGGCCGCTCACTCAGCTGCAGCGCCAGCTGCGCTCGAGGCCGAG
ATCCCCTCCTCCCCACCCAAAATCCCCTCGAACCCACCCAAAATCCTCTAACCCCTCC
CCTCCCCAGAACTGCCGGATTTCTGCTGCCCCAAATGTCAGTACAAAGCACCTGATAT
CCGAAATACCTGGAGGGTCCCCAAAAGTGGGAATCTGCCTGGCAAAATGGGGACCCTG
GGGGTCCCTAAAAGCTGTGCAAATGCTCCCAGATGTAATAAAGGTTGGATATGGGAAG
CAATCAGTGAGTGCATCTGTATGACCTGTGGGATTAATGAAAGCCCATTAATTAACTA
TCAGCCCGCTTTGATCCCAACGTGCCCTCCCCGCACACCCAACGCAGCCCATTGGGTC
CCCGCAGGCCTTGCTGACGGCGGCCATCTTGGCGATGACGGGCAGGTTGTGCAGCACG
TTCCTGCCTCTGCTGCCGCGCCAGCGCCCTCGCGTGGCCCAGCAGACCGAAGCCCGTC
CTCTCGGGTCACCACCAGCTTGATCTTGTTCCAGCGCTCGGCTGTGGGGTCGGGGATG
TTGACCCCAAAGCCTATGAGTGCGCCCCAAAGCCTATGGTATGACCCCAAAGCCAATG
CAACCCCACCTGAAGTCCCTTTAGGGACACCACGGTGCTCCCCGGACCCATTTGGGGC
CCCACGGACGCATACGATGAACTCCCGGCGCTGGCACACCATCATGGCAGCACCCCAT
GTCACCGACGTCCCCGCAGCCTCGGCCGCGTCACGGAAGCCTCTGACGATGAGGGGCA
ATGGGGCTCACCTCGTCCGTCATCTTCTGGCTGACGCTGAGCAGCATCAGCATGTTGT
GGCGGGGTGGGATGTGGGGAGGATTGAGAGGGTCCTTTGGGGATTTGGAGATCGGGAG
TCAGTGGTGAGGGCTGGGGTCTTCGGGACAAATGGGGACCTCAAAATGAGGGCTGTGA
CCAACCCCTCCAGCAGCCGCAGCAGCGTTTCCTCCGGCACTTTACAGCCTCATCCCCG
TGTAACTCGTCAACCTCCAGTTCGGGTCCAGCCCCAGCGAGGTGGGGTCGAAGGGGCG
TGGACGGGCCCAAAGCGCAGCCCGAGCCCGGGGATGGGCCCGGAGTTGGGCTCGGAGC
CTGGGTCGCGGCGAGTGGTGATTGGTTGAGAGAGGAAGGAGGGCGGGGTTTGGGGAGG
GGGGAAGAGCGCTCTGATTGGCTGAGAGGTGAAGGCGGGATTTGGAGTCTGAGGTGGG
TGATTGGCTGGCTAAGGGGTGTAGGCGGGGATTCGGAGTAAGAGCGCGGTGATTGGGT
CTGAGAGGAGGAAGGAGGGGATTGGCTGTGGGGAGAAGGCGGGATTTTGGTGTCTGAG
GGGCGGGGATTGGCTGGCCGTGGGGCGAGGCGGGAAGAACGCGAGGCGTTCTCTGATT
GGGACAGCGAGTGCGCGGCGAGGCGGCGGAGCGCTCTCTGATTGGCGCAGGGCGCTCG
CACGTGACCGTCGAAGTCGCCGCTCTATCTCCCCGCTCCCCTCTCCTCTCTATGGTTC
TACGCTCTGCGCGGCGCCTCTCTGTGGCCGGAAGCGGAAGCGCCGCGCGATGCGGAAG
GATACCTATAGGGCTGACCTCCCCATCTATCGCCCCGTAACGTCGTGGCGGCTGCAGT
CAGTATCCGCTACGCGCGGACGCTGCCCGGGGAGCGGTTCCTTCCCAGCACCGCCGTG
CGAGGCCATGAAGGGCTGCGCCATGCGTCCTCCTGCTGCTCGTCCAGCACCGCGGTCA
ATCTACACCCTGCAGAACAACCTGCAGTACGTGGCCATCTCCAACCTGCCCGCCGCCA
CCACACCTCACCCCACACATTGCTTTGCCCCACAGCTCACCTACAGCTGAAGGTCCTC
CGTACCAGCTGAAGATCCTGACGACGGCGCTGTTCTCGGTGCTGCTGCTGGGCACGTC
TGGCCGCCGAGGGCCGCGCCGTGGCCGCCGTGGGCTTCTTCCACGGCTACACGGCGGG
GGGGCTGCTGGTGGCCGTGGTGGTGAGGTACGCCGATAACATCCTGAAGGGCTTCGCC
TTTCCTGGCGGGGACCGGGATGGTGGTGGCCGCCGTGTATCTGTATGGGAGGCCCAGA
GGGTTTCTGGGATGGGAGACCCCAAAGTTGTGTTTATTGGGTGGTGGAGACCCCATAG
TGGGTGGTGGAGACCCCGACGTTGTAGGTTCATGGGGCCTGTTGGGTCATGGACCCCA
GTTCATTGGGTGGTGGAGACCTCAAAGTTGGGATTTGTTGGGTGGTGGACCCCAAAGT
TTGGAGACCCCAACGTTGACGTTGGAGACCCCAAAGTTGGGATTCCTTGGGTGCTGGA
GGGGAGCGCCACTAACCGCCTCACCAGCGGGTGTACAGATTTTATAGGGGAGGGGTGG
CACAGGACCCTCCTCAGGCCCTATAAGGATCCCTTGGGGTTGCGTAGGAGCCATAGAG
CCAAGGACAAAGGCTCCTGATGGGATCAGCCACCCCTTCCAGGCTGTATAGGGGCCGT
CCACTCTGTCCCCTATAGGAGTCATATGCACCTCTCCGTACCCCATAGGCTGTATATG
GAGCTGTATGGTTTCCTTCTGCCCTATAGGATCCATATGGGTTTTCTTAACGCTACAT
CCTTTAAGCTCTATAGAAACCATATGGATTTCTCCATAGCCCATAGGAGCCTCCGGGA
ATATGTGTGCCCTTCATACCCTATAGAGCCATCTCTGGGTCCTATAGGAGCCCCTGTA
CGCATTTCGGGTGCAATTTAATATTATTTTGGGGCAAATTCACGTAGTTTTGGTTAAT
CATTGGGAACACAGAGCCGTTACCCCAAAGCAGAACCTTTAATGGTCCTCCAGGCGCC
CACTTCCGGTGACCATAGAGAGTAGGTCCTCCAGTGGGAGGGGAGAAAACCATAGAGA
GGTTAACACCACAGAGACGGTCCTCCAGAAGGAGAGAGGAAACCATAGAGAGGTTCTC
AAAGCCCAGAGAGGCCCTCCCGCTGCTGAGGTCCTCCAAGGGGAGGCACAAGACCATA
AGCGGCAGCAGGAAGACCACAGAGCGGCCCAGGGAAGGGGAAGAAGAGGCAGTGCCCC
CCCAGTTGCTCCCAGTTGGCCCAGCGTCAGTGCAGCAGGCGGGCCAGCACCCAGCAGC
ACCCAGTGACTGGCCCAGTTCAGCTCCGACCACTTCCGGATGGTGTAGGCCATGCCGT
TTTGGTGGATTTCTTCCCAAATTCGGGTGTCCCATCGCCGTTATAGGACGGATTGTCC
CCATGTAGCCCCAACCTCCCCTCCTCCCAGCTTTATTTTAGGGCCGTTCATCCCCGTT
GGGGTTGGGAAGGACCCACCTGCTCCTCCACGCTGTCATCCGCCTCCACGTCAAAGAG
CCCAGACCCCTCAGGGGTCCCATGGACTTTGTGGGGACCGCTCTGTGTGCCTTCCAGG
ACTTACATCCTTATTGCGATGGGTGCAGCCAGAGGGGCAGCGCTTCGAGAGGACGCAG
GATGGCCGCCAGGCGCTGCCGCAGGGCTGGTGGGCGGGGCCAGGGTCACGTTAGGCCC
CCACGCAAGCCCCACCCACCACCATTAAGCCCCACCCACAACATGTAAGCTCCTCCCA
TAACCACACTCACCGCTGTTATTATGCACCATTAAGCCCCGCCCACAACATGCAAGCC
CCCATAGCATCTAAGCCCCGCCCACAGCACTTAAACCGCACCCACCACTACGCACCCT
CCCGCCCACAGCACTTAAGCCCCACCCACCACTATACACCCTTAAGCCCCACCCATAA
CCTAGCCCCACCCCTTAAAGGGCCAGCGCTCACCGTGCTCCGAATAGGTGATGAGGCC
GGTGCTCCCAGCGCTCACAGGTGCGCAGCCAGTGGGACATGGGCAGGTTCCAGTTGGT
CGGCCATGGAGCGCGGCAGCTCCACGCGCAGCGGCCGCGACACCGACAGATCCCTGCG
CCAAATGTCCCCTCCACGTCCCCAAATCCTTCTCTGTCTCGCAGTGTCCCCTCGGTGT
GGGTGGGAATCTGTGGTACTAAGGAGTGTTTCAGGGTCCCCAGGGTTGGATTTGGGGC
GGCCCCTCCACAGCCCTCAGATAAGCCCCAAAGGGCTCCCAGGGTCCGAAGATGACGG
GGGAGTAGAGCTCACCCCGCATCTTGTGCCAGGTGACGGTGTCCACCATGTGCAGCTC
ACCAATCGCGGCGCGGTCGCTATGGGGCGTGGCTCGGTTGCGAGGGGCGTGGCGTAGG
GGTGGGATGGAGAGGTACCTTATCCTGGGCCGCGTCGGGGAGGGAGCGCACGGAGTCG
AAAATAAAGAGGTGAAGAGGTGGAGGGACTTCTGGGGAGGGGCAGTCCTCATGTGACG
GATGGAGTTCTGAGAGGGTTGAGGGGATCGCTGAATGTGGGGATGAGGGGCATGAGTG
GACTTCGGGCTGGCCCGCGTCCTCGCAGCCCAGCCCCAGGGGCGGCCCTACAGCCACC
CCAATACAGGTGGTACCCGCGCCCCTGAGCTGCTCTACGGCGCGCGGCACTACGACGA
CCCCAAATTCAGGTCCCCAAAATGGACGTCCCCAAATTTAGGTCCCCGAAGCCATATC
CCCAAAATGGACTTTCCCAACTTCGTGTCCCCGAATTCGTGTCCTGAAGACGGATGTC
CTTCCCTGGGGAGAATGACATCGAGCAGCTGTGCTGCGTGCTGCGCGCCCTCGGCACC
CCTCCTTCCTCCCCAAATCTGCCAGGAGCTGGCGCAGCTCCCCGATTACCCCAAGATC
CCACTGCTGTTGACCTCCTGGGCCGCTTCCTCGTCTACCCCTCCCGCCAGCGCATCCG
AAAATGACAGTTTTATGACAGAAAATACGAAATTTGAGGCTGAAAATGGCAACTTTTA
AATCCTGATTTTGATAGCTGAAAATGCCAAAGGTGGGGCTGAAAATGGGACTAGGAGT
TTGAAATTCTAAATTTGAGGCGGAAAACGCAAAGTTTGAGACTGAAAATGCTGAATTG
GAAAATACAAAGTTTGGGGTTGAAAATGCGACGTGGAGTCCAAAAGTGCTGAATTTGA
TTTGAGGTCAAAATCCTGATTTTGAGGCCGAAAATGCTGAGCTGAATCCCATACCAGG
AACCCAAAGTTGGGTGCTCAAAACCCCAATCCGCTGGGCTGAAATTACCAAATGGGTA
CAGAAATCCCAATTTTGGGCTCAGAAGACTCAAATATGGGGTCAGAAATCCCAACTTT
AAATTCCCCAATGTGGGGTTGAACGCTTCCAACTTTGAGTCCCAAAATCCCCAATTTG
CCATGGCTGTCCCTGATAAGCAGCACTTCGAGGAAGGGCACAGTGCCTTCCTTTAACC
GGGAGGTCATCGGTGGGTTTAATGGAGTTAATGCAGGGAGGGGCACTGCTGATAGATT
CCACATCCTCTCCCTCAGTGTTGAGTCCCCACATCTCCTCTGCCGCCCTCCGAACCCC
CATACTGGTTTATTATGGTTTACATTGCTTCGTACTGGTTTATGCTGATCCATACTGG
GGGTTATGGTGGTTTCTAGTGGTCTGTGCTGGTCCCTAGCGTTCCATAGTGATGGGCA
TTACCTGTGCAACGCCTGCGGGCTCTACCACCGCCTCAACGGCCAGAACCGCCCGCTC
CCCAGTGCGGTACACGCCCAATATGGCGGCTCCCACTGGGGCTCAGCCCAACATGGCG
CGGGGCTTGGCTGAATGGCGGGCTTTGTCTGAGGGGAGGTGGGCGTGTCTTGAGGCAA
GGCCTGCTCGCAAGGTGGGCGTGGTCTGAGTGGGGATGGGCGTGGCCTGCCGAATACC
TTTGCACGGTGGGCGTGGTCAGTATAATAGTGGGTGTGGTTCGGTGGAGGTGGGCGTG
GGTAATGGCGAAGGGGCGTGGCTTGTTGTAAATTGGGAGGGGCTGACATGGCTCCGCC
GGGGTCTCCCCGAAGCCAAAAGGAGGGGCCGGGCCCGGAACCGCAGGGAGGGGCTGGA
CTACAGCGCCTGGTAGGCGGGGCTTCGTGGAAGGGGCGGGGCTTTGTGGAATGGGCGG
CACTAAAATCTATGGGGCGTTCTCTGGTGGGGTGTGCTGCCATCCATAGAGGGTCCCC
CCCCTTCCCGCCCCATAGGGCTGCAGAATGGGTGGCACTGACGGAGCGCTGTGTCCGT
GGGATCTATAGGTCCTTGGTGGGGTCTGTGGGTCGCAAGAGGGGTCTATAGGGTCTTG
TCTGCTGGCGCTGCTGGGCCGGGCGCTGAGTGGGGACGTCCGCAATGGGTTGGCACTG
GGGGCTGTACAGCTTTAGGGTTCTGTGGGGTCTGCGGCAATCCCAGGGATGCTATAGG
AGTCCTCAAAGGGCCCTATGGATTCTGTAGGATCTGTAGGAATCGCAGGGGTCCTATA
AACCCTAAAAGAGCCCTGTGGATTTTATAGGAGTTACGGGATTCCCAGGGATGCTGTA
GCCGTGGGGTCCTAAGAGGGCACTATGGGTTCTATAGGGTCTGCGGGAATCCCAGGAA
TGGGATTCCCAGGGATGCTGTAGGATCCGTGGGGTCCTAAAAGGGCACTATGGGTACT
TGTGGCACTCTAAGAGATGTTATAGGGGTCATAAAACCCTAAAAGAGCTCTATGGATT
TTCTATAGGGTGTATGGGAATCCCAGGGATGCTATAAGGGCTGTGAAGTCCTACAAGA
GGGTGTTATGAAGGTTTGGGGTGGGCTTTATAGGGTCTGTGTAGGGCAGCGTGGTGGC
TTTGGAGGTGCTGTAGGGTCGGTATGGAGCGTTGTGGGGTTTCTATAGGGTTTTATGT
CCCGGCTGTCGGCGGTGCTCGGGGTGACGGCTGCACCGTGGAGCTGCGCTGGGACGAC
GGGGCGGCTATAGGGCAGGGATTCAAAGGAGCTCCTATGGGGCGAGGGGTGGCTGTAG
CTATATGGGTGAGATGTGGCTATAGGAGCTTTTATAGGGTTGAGATGGGGTGAGAGTT
GAGGGTGGCTATAGAGAATCCTTTAGGGATAGAGAAGGATTACGTGATGCTATAGGGA
GTGGCTATAGGGGATCCTATAGGGATAGAGAGGATTAGGGATTGCTAAAGAGAGTGAG
CTTATCCTCAGTTCCAGCCCCACATCGTCCTGGTGGCTGCTGCCTGTGACCCCGCCCT
GGCCTATAGGGTGGGCCTATAGGGTGGGCCTATAGGGTGGACCTGCGGGATTCCTTTC
GGCCGTGTGGGGCTGTCCGCTGTCGGTGTGGCACTGCTGACCCACCTGCTGGCTGTGT
CCCTCTCCCCACTCCCAGCGGCCTAGCCAGCATTGCCCGCACCATGGAGGCCTACAGC
GAGAAAACCCCAAACCCACGAGAAGTACAGAGAGAGAGACCCTAAAAGCTTTGAGAGG
GGGTTTCCATAATTTCTCTTCCAAACCGCCCACTGAAAGGCCTCGAGGATTCCCGCAG
CATATCTCCTCTGCACTATCTTGGACTCCTTCTGCCCCTTTACGCATTTCTGGGGACC
CCGTGGGACCCCGTCCCCGTCCCACTGCCCGCACGGCTCTGGTGTACGATGAGAGGAT
TTTGGGGTCTGAGTGAAGGGAGTATGGGGTTCCTGAGGGCTCTGGATCTACTTGGGGT
CCCCAGGAGGTCCCACGTGGAGGCCCTGGCAGCCACAGAGGGGTTGCGGCCCCGGGAG
CCCAATCCTACGCCTGCGCCTGCCTGGCAGCCGGGGCTGCGTGCTGTGCCGTCAGCGC
TCCCGCAGGGTGATGATCGTGGACTGGGATGTGCACCATGGGGACGGCACCCAGCGCA
GCCCCGCGTGGCCGACCCCGACTACGTGGCCGCCGCCACCCGACTGCTGCTGCCCATC
CCTTGCGGCGTCTGCGGGAGCCGCAGGGAGAATTGGGTCTGCCTCAGCTGCTACGAGG
GGCACATGTTGGCCCACGGGGCCACGGACACCCCTGGTGCTGAGCCTGCAGGACCTGG
TTTTATCTGCTTTGTAACAACGGAGACAGCAAATAAAGGTGGTGAAGGGTGAGGATTC
GCGCACTGCGCGGTCCCTTCGGGCAGCGCGAAACTGCACAGCGACCACTGCGACTCAG
GGCGCGTGTCACACAGCACTACTGAGTGGCCATTAATGAGGTAATTAAGTAATGAGTT
TTAATAATTAATTAATGAATGAAGGAGATACTGACGCGAGCGGCGTGTTGAGGCGCGT
TGTGTGTCGAAGAGGCGCAGGAGGGTCCCGCGGCGCGACGCCGAGGCCAGCAGCGTCC
GAGGCGCGCAGCCCACCTCGCTTTGGTGGGCGTTGATGGTCACCGGGGCCACCGACGT
GACGTAAATGCGGCTCTGCAGCACCACCACCAACCTATGGGGATCGGGGCACCGATTT
GCCAATAGGTTGGAGCGGTTCAGCATCTCCACCAGCCCCACGCTGCCCACCTGCTCCG
GCCGCCCGCACTCACTCTGGTCCTGGTTGAAGCGCAGACTGTTGACCCCGCGGCCCTG
GCCCCTCCGGAGCGATCCGGAACGGCTCCCGGCCCCGCTTACACCATCGACTCTCCTC
ACAAAACCAACGGGCCGCCATGATGGGAAAGACGGAAGTGAGGCGGCGACAGGCCGGA
CCGGAAGTGAGATGACTTCTCCATAGCAACGCTTCGGCCAGACCGGAAACGAAGTGGC
TAAGAACGCGCCAGGGCCGGAAGTGAGGCTGGCTCTCCTTAGCAACGGGCCGGAAGTG
CAGCTGCACCACCGCCCGCCCGCGCTCGGGGTCGCGCTCCAGGATGCGGCCCACCTAT
GGGGCGTTCTGGGGCGCTCCCACACTCACCCTCCACCCAGGCGGCCGTCGTCGGTGCG
TCCAACCCATAAATACCCTATAGGGAGCAGCGGCGTCTCCACAATCCTATAGCATTTA
ACTGGGAGGCTACTGGGAAGCACTGGCGGACAGCAGAAGGTTACTGGGATGCGCTGGG
GGATACTGGGAGGCTACTGGGAGATGCTAGATAGCCACTGAACGATACTGGGTCTTAC
GACACCGGGAAGCCAACTGGGAAGCACTGGGATTACTGGAAAGCACTGGGAGTGAACC
CCCACAATCACCAATTGACCAATCACAACACGCGGTCGACCCTCCACGCCACCGTCCC
AAACCGCCCTACGGCGCATGCGCATTAGACAACACTTACAGCCCGCGCATGCGCGGAA
GTCCCGGACGCGTGCGTAGAACGCGCGCTTCTCAAACCACGCATGCGCAGAATTGACG
GCCGCGCATGCGCCCTCTGCGCTCCCCGGCATCCCGCGCATGCGTACCTCAGTAACTC
GGGGACCCTATATGGGTTTTGGGAGCCCTAGAAAGGTCTCTGGGGTTTCCATATGGTT
ACTCTATATGTGTTTGGTTAGACCCTGTACAGGTATGTAAGATGCTTCTATAGGCCTG
GGGTTTATAGGAGCCCTATATGGACTTGAGGGGTTCTTATATAGATCCATTAAGGCCC
TACAACGAGACTCTATACAGGTCTGAGAGGCTCCAAAGAGGTCTACAGGGGCCTCAGA
CCCCTCCCCTCCCCACTTCCAAGGGGTTTCCTCCATCCCTTCCACCAATCACCGCGGG
CCACGCCAACCACCCAAACCCCGCCCCTTAACCAATCACCGCGGGGCTACTCGCTAAA
GCGGCACAGAAAGGGTTAAAAGGGGCGTGGCTTAGCGGAGGAATCTCGGCTCTGATTG
CACACGGGGATGGCAGGGCGGTGCCCAGCGTTTCCCGTGCCAGCCGTTATTGCACCAG
TGGGAGTGACGTCACGGGAGTACTATAGGGCGCTCTATAGAGCCCTATGGGAAACCCT
CGCTATGGGGATCCTACAGCGGTGTCCTATAGGATCCTATATTACTTCTATAGGCTCT
TATATAAAAGTGATACAGCCATTGCTACCCGCGGTTCCTCTATGGGGCCATATACGGG
TTACACAGAAGCTGTGGGGCTGTCAAGCGACCATTATAGGGTCTATATGGGGTCTGGT
ACTGTGCTATGGGGTACTGTGACTCCCAAACTCCACCCCATAGCCCCTATATGTCCCC
GTCCCCTATAGGCGCTGTGCACGGTGGCCCTGCTGTGCTATGGGGCGTCGCGGACCCC
TGTGGGGCTGGCTGTGTGTGAGCTCATCTTCGCCAGCATCGCCGTCGTCCTCTGCATC
GGGCTGCCCTGCTCTTCCTCATCACCTCCCTCATCGTCATCATCGGGCACCGCGACGG
TCCGCAGGTGTTTGGGTTGCTGGCGGGGCTCCTGCTGGGCTACGATGCCTACATCAGT
GGGTCTCTATACGGCTCTGGGGTCTCTATACGGCTCCTATAGGGCTCTGGAGGTGTCT
CCTTTAGGGGCTGAGAAAGGGGATATATGGCTCTGAGATCCATGTATGGTCCCTACAG
CCCCATACAGACCCTAATCAGGCCTGAGGGTCCCCATATGGACCCTATAGGGCCTGAG
GAGCTCCCAGAAGGGGTTGTGTGGCTCTGCGAGTCCCTATATGTTCCCCATAGGAGCT
GCTTACCTGCTTCTGTCCGCCCCACGGTCCGTCCGCAGGGCGTCTGGGCCCGGAAGGA
CCAGAGAGCGCCGCGCGTGCGCACTTCGCACTATCGCTTCCCCTCAGCCGCCTCCGCT
GAGCTGTGCGCATGCGCGAAGACGAGGGTTGGTTGTAACACGCATGCGCCTGTGCCCG
GGGTCTTCGTGAGGGTGGGAGCTGCATATGAACAGTGGGGTTTGTTTATGTAGGGTTT
TCGATGGGGTTTGTTTGTAATCAATGGGGATTCTTTATGTAGGACCTACATGTAACCA
TGTTTACGTAGGGTCTACAGGTAATCAATGGGGTTTGTTTGTAATCAGTGGGGATTTT
GCCCTACACGTGAACAATGGGGTTCGTATGTAACCAAAGGGGTTTGTTTATGTAGAGC
ACAAACGGGACATTTATTACCGCCTGGCCAAGGAGGGCGGCTGGCGGGCGCGCAGCGC
ATACCCCATTTATCCTCCCCTAGAACCCCATTATTCCACCCCAGAGCCCATATTACCC
CCTGCTTTACTCCCAGCTGCGCCTCTTCTTCACCGACGTCACCTGCGCCAAACCCCGC
TCCCCATCAGTTCTGGCGCTGTCGGAGCTGTCGGGGCCATCGCGTCTCATTGTCCCCT
CAGATGTGCAAGATGAGGAAGGAGAAGCCTTGCACGAGACGGGTGTGCAAGCAGCCAC
TAAGTGTGCAAGGCGCTATGTGCAAGGAGATAGGCGTGCGAGGAGCCTCGCATGAGCA
AGATGCGTGTGCAAGAACCCCTGCGTGAACAACTGGGTGTGCAAGGACATGAGAGAGG
GGGGTTCCCAGTGCAAGGAGACGAGCGTGCAAAGCCCCTCGTGCAAAGAGATGAGTGT
CCTCGTGCGACGGAGCCGGTGTGCAAGGAGCTCTCCATGAGCAGGAAGAACACTTGTG
ACAGAAATGTGCGTGCAAAACGAGTGTGCAAAGCCCTCGTGCCGAACCACGCCCGCAT
CCATCCCAACACCTTCACCCAACCCCAAATCGATCCCACAGCGCTCCCACACTTCCGC
GGGGCAGCCCCTCCAGCCGCGATGCTTCGTAGTCCACGTGGGCGTCGTCGTAATCCTC
CCCCTGTTTCCCGATATCCCCGCAGAAACCCCACAGGATGAATTCCCATAACTCGATA
CCCACAGACGCCCACTGGGTTCCCCTCAGCCTTTTATAGCCCCGGAGAACCCTGTAGC
TCCCCATAGAGCCCTTACAAACCCCATAAACCACACACAGCCGCACAGGTCTGACACC
ACCCCATTATCCCTATAGGATTCATACAGCTCCCTATATGGGCTGCCCTTTCCCTATA
GCAAATACCTTAGGCCACGCCCCTTTCCCCACAAGCCCCGCCTCCATCGAATAAAACA
CCCCACGGCCACAGCACCCCAGGTTCAAGCCACGCCCACCCATCCAAGCCACGCCCTC
CGCGGGCTCACCGGGCTCCACGTGCTTGAGCAGGCCGCGCTTGGCCAAGCGGCACTGC
GGGGAGCGGCATGGCGACCGGCGACGGAAGCGGAACCTGCGGGAGGCCGGAACCGGAA
GGGTAAGAGAGGAAATCGGCGCCGGAACCATGGGAGTTGTTGCGGTACGGCTGGGAAA
CCCCGCGAGACCGGAAGTGTCTGACGAATAGCGGAAAACACCTCAGTAACCATGGAAA
ACACCGGAAGTGCCTCGGACTGAGGCACCGGAAGTCCCTCAGAAAGCATGGAAACGAC
CACCGGGAAGCCGCACCAGAAAGACCGGAAGTCATATCAGTGCCGCCGGAAGTGCCTT
TAGAAACCACCTACCCGACACCGGATGCACCTCAACAACGATGTAAATCACGCTGAGA
AGCCACCTCCGACACACCGGAAGTATCCCCGGAAGCCGCCTCAGTACCACGGAAACTA
CGCCTCAGTAACCATGGAAACCCCGGAAGTTCTTCTCTCAGCCACAGCGGAAACCGCT
GCTTCGCCTTCTTCTCCAGGCCCCGCGGTCACGTGAGCATCGCTGACCAACCAGCGCC
GGGCGGCACCGCGCGGCGTCACGTGGCGGGGCGGGGCTACGGAGAAGCCTTCCTATAG
CCTCCATTTACATACAATCCCCACCCCATATTAATGTGGGGTCCCCACACCCTCTTTA
CATTTGATGACGTCATCGGCGGTGGCACCGCCCCTTTATTGACGGCTCCGCCCCACCC
GAATCAGAGAAAGGCACTTCGGGGTCAAAGGTCACAGTGCAGAGGTCACGGGAGCAAA
GCACCGCCAAAGGTCAGCAGGACAGGTCAGAGGTCACCAGATATCAGAGGTCACCTCA
CACTCCAGGAGATGTTAGAGGTCAACAGGGCAGGTCAGAGGTCAAACCAAAACGGGTC
AGGTCAGAGGTCAAACCAAAAGAGGTCAAACTCAAGAGAGGTCACCTTAAGAAGGTCA
CCCGACCGCAGGCACTGCAGCAGAAGCAGGAGGGCAACGCGTGCCAATGCTGCCCCTC
CTTTGTGGCAGCAAAGTGCAATTTTCTGACACGGTGCCGAGAAGCGCCATTTTCAGCT
GAAAAGCACCATTTTCAGCCGCTTTTAGAGCAGAAAAGCGCCATTTTGAGCAATTTTC
CCCAGCGGCCCCTCGCATTCAAAGCAGCAGAAGTGGCGCAGGTGCCAGCGGACGCCCT
AAGGGAAAAGCGCAGAACGTCGCCATTTTCAGCGGGAAAAGAGCAGAATTTGGCATTT
AGAGCAGGATTTGGGTACCTCGTCGCAGGCCTGGCAGCGGGGCCGGCGCGTCTCGGCG
ACCAGCAGCTCCCCACACGTGGCACAGCTGAAGCACTGCGGGTGCCAGCACGCCCCAT
CGCGCCGCGAACACCGCCATGTCCCCTCCGCTCAGCCGCCGGCCGCACTGCGGGGACA
GGGGCATCAAAATGGTATCGGAGGCATCAAAATGGCGGTCGGCGCCACCAAAATGGAG
GAGGCATCAAAATGGCGGTTGGCGGCATCAAAATGCTGGTCAGGGCCACTAAAATGTC
GGGCATCAAAATGGTGATTGGGGCACCCAAAATGGTGATCAGGGCCACCAAAATGGTA
GGTGGTTGGGGCCACCAAAATGGTGGTAATTTTGGGCATCAAAACGGCAGCCGCCAAA
ATGAGGCGGGCGCTGCCCGGCCGAGGTTCTCCCGTTGGCGCTGCTGGGCGAAGAGCTT
GGGCAGCTGATGCAGGAGCTGCCGCACGCGGTGCCTCTCCCGGGGCTGTTCACATATG
GGGTGGGAAAGGGAAGAATGGGGTTGTTTGGGGCGGGGCTCAAGGGGTGTCGCCTACA
GGCGGGGCTTAAGGGGTTGTGGCCCACAGGGGCGGGGCTTAAGTGGGAGGGCCCGTAG
GGGCGTGGCTTGAGGCGGCGGGCGTGGCTTAACGGAGTGGGCGTGGCCACGGGGTGTG
TGAGAGTGAGTGGGCGGGGCTAGGGAGGAGCCAATGAGAATCAGGGAGTGGGAGGGCC
TGTGGGTGTGGCTTCTCTCGGTGGGTGGAGCCTGGGGAAATGGGGCGGGGCTTGGAGA
AACAAACATGGCTGCCGCGAGGCCACGCCCCTTTCCGCTGGCCACGCCCACCCACGCG
GGAAATGAGATTTCTGGGCTTTAGAGCACGAAGGATCTCCAGTTTTGGCTCAAAACGT
GTGGCCTATGGGAGAGTGGGCGTGGTCTCTTGGAGCAGTAGGCGTGGCCGATGGGTGA
GGGCGTGGTCTCTGTTGAAATTGGGCGTGGCCTGTTGTGGCCCCGCCCATTCCAGTGC
TTAGGGCCAGTTTTGGGGTTGTTACGGACAAATTTTATTAGGGCCAAAATTTGGGAGT
CTCGCCCGCGCCTTCGCCACCGGTACCCAAAAGAACCCCAAATACCCGAAATTCAACC
GTAAATTCAGCCCAAGTCCCATAAGTTCACTCCAAACCCCATCAATTCACCACAAACG
CCAATAGGCGCTCGCTGCCCCTTTATGGGCTTCGCGCACCGCGCGGCTCCGGAGCTGC
ACCCCTTTAATTCGGCCCCTTTTGGGGTCGGGACGATTTTGGGGTGAAATCGGGCGAT
CGCCCCGCAGAGGACGCGTTCCCCTACGAGGAGCAGTTCCAGGCGCAGCTCGGAGCCC
TTGGGCACCCGCGGGACCGCGCCCCACACATCCGTGGAGTTGTGGTGCTCCAATGATT
GTGGGGCTGGGACACAGAAATAGGGCTGGGATCCATAAATGGTGCTGGGACCCACAAA
GGCCTTGGCCCTCCTGCACCGGCAGCCCCGCGCCGCCCTCTTCTCGTCCTGCTTCGCC
GGGGCGCAGCCCCAGGGTCCCCAAAATCGTCGCCTTCGAATCGCTGCACTCCATGGAC
GGAGGAAGCTGTGTGACGTGGCTCACGCTTATGGGGCGCTGACGTTCGTGGATGAGGT
TCCCACCGGGCTTCTTATGGGGCGGCGCCGCCCGATGGGGTCACCCCACCCATCTCAC
TACATCGCGGGGAGCGAAGCTCTGGTGGACGCCGTGCGATCTTTGGGGCCGGGCTTCA
CGCCCTGCCCAGCCCCAGCCACATCGTCCCCGTCAGGAGTGAGGGGTCGACGGCGCCT
GGTCGAAGGAGTCAATGGAGTCAGTAGGGACAATGGGGTCAACGACCTTATGGGATTT
GGATGCGGAGGCCAACACGCGCCTGAGCCGCGCGCTGCTGGAGGAGCACGGGCTGTAC
CGGCCCTCTCCCACTCCGCCCCACAGCTCCGCGTGTGCCCCACATTCACACTCACACC
CGGATTTGCACAGCCACCCCTTTGCACGACGGCCTGCTTGCACGAGAACTGCATTTGC
CCTCAGCTTCCTCCCTCCCATCTCTCCCACCTCTCCCACCGTACGGCCGCGTGGTTCC
GCCAGCCTGAACAGCTGCACCAACCCGTGGATCTACGCCGCCTTCAGCAGCAGCCTCA
CAGAATCACGTGTGGGTCCATAGAGCCGCAACGAGACCCACTGTGCGACCCACAGCGC
TTGGGGAAGGAGGGCTCGGAAGAAGGGCGGGGCTTGGAGGAAGGGGCGGGGTTTGAGT
CTTTGATGCTGAGCGCGGTGGTGCCGTCGTACGCCAGGTAACCGAACCACTCCCCGTG
CACGAAGGACCACACGTGGACACGCGTGACCCCACATGCACATGGATGACCTTGCACA
TGTCTCACCCTGCTCCACGCGTACTGCGCCACGCGGTGGAAGCGGCGCAGGTACTGCG
GTGTGGGCGAAGGCCGTCAGCAGCGCCACCATCGCCTCCAACTGCGGCCACCACAGCT
CCTGGGTTCTGCAGCCGCCCACAGCGCCCGGCAGCTCCGCATCATTGGGGCCGATGTT
GGGGTCCCCGCGCCCAACGCCACACCGCCAAAGCCCACCGCTGCGCCGCCTCCTGGAA
GCGCCGGGCGGCCGTCGCGGCTCAGAGCGAAGGCGACGCGCGGAGACTCCGCGTCCAA
GCGATGACGGCGTCGAGTTCCTCCGCCACGCGGCCGCGCCACAACCGCAGCGTCTCCG
TCTCTGCCCCACAGATCGACCCTCGGAGCGGACCCACCGCCGCGCCCGGTCACGAGAC
CCCCAAACAGCGCCCTACCGTCACGTGACGCAAAATGGCGCCGTCTGCGCGGCCTCGC
CCCATAAGTGCTCCCACTGCCCCATACGTGACTCCCTTAAATGACTCAACTGCCCCAT
GGTCCTTCACTGCCCATCGGATTTCGGCTTCTTTGGAGCGGATTTCCTGCGGGGAGAG
ATAGCGAGCACTGCCCCGTAACACTGCCCCATAACACTGCCCAAAGCAAGCGCTGCCC
TACCCCATAGTGAGCGCTGCCCCATAACACTGCCCCGTAACACTGCTCCATAGCGAGC
GGAGGAGAGCGGCCGTTTGGTGGCAGGTTTGGCCCCGGCGCCATCTTTGCTGGATTCT
CCCCACGCACCCCGTAAGTGACCCCACGTGAGGTGCCGGCCCCACAAGTGACCCCACG
TGCGTGGCGGGCCCGTAGCCTTTGTCGTTGCGCGCGCGCGTCACGGAAGATGATGGCG
GCTGTGGTCGATGTGTGCGCTGGCCAGGCTGCCCGCCGGCACCAGGCACGCCGGGTTG
ACACGTCTTGAAGGCGCTGACGTCGGAGAAGGGGCCGCGGCCGCACGCGTTGAGGGCG
GAACTTATAGGCCGTGCCGGGCTGCAGCTCCGCCCGCCGCAGGGAGGAGTGGTCCGGG
GGGCGGCGGTGCGTTGTCGGGCGGGAGGAAGAAATGGGTGACGACGGCGGTGGTGCCG
AGGGTTATACTACACCATAATGTGTTGTATTACATAAAGATTACGCATCAACGCCCCT
TCGGCCGTGGGCTGCTCGGCGGTGGGCGACGCCAGGATGGAGACGGGCAGATCCGGCA
CCCCAGCCCCACCTGCATGGTGATGGTGGGCGTGCCGAGCGCGCCGGCGGCGGTGCCG
AGCTGCCGAGACGGTGATGGCAGCGGGGTTGAGGACCTGGCTGGACAGCGTGGCGATG
CCGGCCCCGCCAGGCTGGTGGACACCGTCCCCGTCACCGTGCCCAGCGTGGTCACACC
TGGCGTTAAGAGGACCCCATGGCATCGGGAGGACCACTGGAAAACCCTGTGGCACTGG
TGGGGACACAGATGGGGACACACAGGGGATGTTGGGGACACACGTGGGAACAGATACA
GGGCTTAACGGCCGAGACGGTGACGGGCGTCACCAGGCGCACCCCTCCCATGGGAACC
TGGGGTGATGTGGTGATGGGATGGCAGGGTTACGGGGTGATGCAGTTATGGGGTGATG
TGATGCGGTGATGGGGTGACGCGTGATGTGGTTATGGGGCAATATGGTTATGGGGTGA
TGATGTGGTTATGGGGCGATGCGGCGATGTGGTGATGCGGTGATGGGGAGATGCGGTA
CCGGTAACCGCTGACGTCTGCACGGGTTTGGTCTGAACCACCGACATCACCTTACCCA
CAGCCCCACTGACCATGACGGGCGACGAGGCCACCTTGACGGCGGTGGGCAGCGTTGT
CGACGACGGCGGGATCTTCTGCGTGGCCGCCGCCCGCGCCGCCAGAGCCGCCATGCCG
CCCTCACCGTGCCCTGCGTGCCCTGGCTGGGCACCACCATCCTCACTCCGGCAGGGAG
GCGGCGGGCAGCTCGTACTTCTGCAGCTGCAGCAGGTAGGAGTCGGCCGTGGGCACCG
CACCTCCAGCGACGCCGTGTTGGCCCGCACCAGCTGAACGCGGGCCGGCGCCGGGGCG
GGTGTCCGTGCGGTCTCGAGGTACCACAGGTCCTTGCAGCACACCTGGTTGTTCCAGG
CGCCCTCGCGGGACGTTGTCCTCCAGAGTGTCCATCACGATCGGCTCCCCACGCCATC
GGTGCACTTCCACTCCTTCTCGTGGGTGGCCACCTTCACGTCGTCCATCACCAGCGGC
CAACCCCACCCAACCATTCCAGGACACCACAAAATCACCCCAAATCTCCCAGAAATGG
AGCCGACAGCCGCTCATGCCGCCGTAGATGACGAGCCGGGAGCGGCGGCTGTCGCGCT
ACCACGGCCGTGTGGCTCTCGCGGGGCGGCAGAACGCCGTAGGTGATGGGGATGTCCC
ACCCCGAGCCGGGACGCAGCTCCAGCACGTACAGGTCGTTCAGGTACCTGCGCGCGCA
GGCGCAGCCGGGGATATCGCCCCGCACGGCCGGGATGAACCACTGGTTGGTGGCTGGG
CCCGCTTCCAACGCGGCGTCAACGCGGGGCAGCGGGGACCCCGCCCGAGCCGCTGCCG
GGGGAGGGTCAGTGCCCCATAACTGTAACCCAAAGCATCATAACGACAATCATTATGC
CTGCACCCCAAAGCCACATAAGACGAGCTGCCAGGCTCTGGGAGGAGGGGTGGGGTTC
CCATAACTGCATCCCAAAGCCCTGAATCTGCCCCACAAGGGAGGCTACTGGGCTCTGG
CGTTATTTGCCCCACAACCGCCTCTGTAATGCAGCCTAATACCTCCAAAGCTGCCCCA
CTCTCCGGGATCAGCCTAACTGCCCAATTACCGTACCCTGAACTAATCATCGCCTTTC
CTACCTTCGCAAAATCTAATTACAATCACAACTAACTAAAGCACTAATTAAAATCTGC
TCCGCCCCTCCCGCGTTCGGCGGAGCGCGGCCCCTCGCGGCTGCCGTCGGAGCGGGGC
AACGCGGCTCTCTCACGCCGCGCTGGGAGCCGCCATCTTGGGCCGAGCGATGGGCAAA
GGGGCGGCGAGGCCCCGCCCACCCACATCCGGGCGCCAGCAGAGGGCGGAGCAACAGA
GGAACCAATGATAGGAGAGAAAGAGGTCACATGGGGCCGCGGCCTCTAAGCCCCGCTC
CCGGGGAACGCCATGAAGAGAATAGATGCCGCCATTCGCAGGGGCGCGGCCCACCTGC
ACTGACACCCAGGCGCCGCGGGCCAATGGGGTGCGGAAGCCTAAGCCCCGCCACTCAA
TACCGCCGTTAAGGGGACACGGAGCACCCATTTTAAAAGAGAAGCCACGGCGCTCCGC
ATCCGGGTACCGCCATTGAAATCACCGGACGAGTCCGCCTCAGGGCGCGCGAACTGAA
CCCATCCGGGTACCACCACTGTGCGCTGCAGCTTTGGGTCGCGACCACAACGCTACGT
GGCGTGGCCACAGCTCCGCCCCTCCCACATCCGGGTATTGCCACTAAAGGTAGAGGGC
AGCGGCAGAGTCGGAGGCGCGGCCGGAGGGGCCGCCCACCCCGCGCCCGAAAGCGCCA
TGGGGCCTCGGGGCCTCCGCCGCTCCGCATCAGGAAACCGCCATCGGGACACACCGGG
GTGGAAGGCACGGAGCGGTGCAAAAGAGCCGAAGCCCCGCAGAGGCGCTGCCAGCTGC
CTTCACGCATCCTCCCAGCCCCAGCGGGGCTTGAAGCCAAAGGGCTCCTGCGGGAGCT
CCCGCGCCCTTTACCCGCGCTCCCGCTCTTCAGTCCCCGCCTCGCGGCCGCCGTACGG
ACCCCTCTCCCCATGGAGAACGCCGCCACTTTGCGGGCCGCGTGGAGAACCGAAATAA
AGGGTGAAACGCTCCTCTCAATCAACAAAGAATGCGTGGTGAAGAAATAAAACGGGAA
CCCCACCCCACGCGCAGTGCCCGGATGTGGCTTCCAAGATGGCGCTGCGCGGCTCCCA
GGCGGTACCCGGATGTGGCCCTCAGCGCTGCGTCAGACGGGGAGCGCAAAATGGCGCC
GCCTCCGCGCCGCCCGCGCTCTGCCGCTCGCTCTCAGCCGCTGTCGCCGCCGCTGAAG
GGCCCCGTGAGCCGCCGCGGCTACGGCCGCTTGGGAGCCGCCATGTTGGACGCGTCTT
GCCACCAAGATGGCGCACGGCGGGACCCGGATGTTGGCGCCTAACGGCCCGCTGCGGC
GCTGTGCGCAGGCGCTCCCCTCCGCCCCTTTCCGCACCGCGCATGCGCGTAGCGTCGT
GGTGCGCATGCGCCCCGCCCTCCCGCTCGCCGTTTCCCGCCCGAAGTGTTTTGCGCAT
CCGGAACGGGGTTTAAACGGAGATCCGGGCGTTCCCGGCGCGGTTCCCACAGTCTCCC
GCCGCCATTTTGGGCGCCGCCGACCCTGCGGGCGGAGCGCTCTGCGCGGCTCCACCTC
GCCCCAAAAGAGGCAGGATTTACACGAAGAGCACTGATGTGCCCGAAAAGAGGCTCTT
CAGAAGAGACACGATTTGCCCCAAAAGAAACCCTTTGCCTCAGAAGAGGCTTAGTTTG
CCCTCCCAATGTCCCCGGGACCGCCACGGTGTGCTGCGGGCGCGGCCCCTTTAAGGCC
CTTCTGCGTGACGTCACGGGCGGTGGCGCGCGCGCGCTCGCGTAGAGGGGCGGTGCTG
CAAAGACCACGTGTCCCTATGGAACCCCACAGGGCTCCCCGCAGTCCCTGTGGTGCCC
CCCAGGGAGTCCCTTCAGCTCCACACATCCCTATGGGGCTCCCCAGCCCCACCTATCC
CCTTGGAAGGTATGGGCAAATTGTGGGGAGGGCGCGGTCACTTCCTATTAGACGGAGA
CCCCTTCCTTCCACCCACAGCTCTCCTGATTGGCTCTGGACTGATCCCGCCCAAGCCG
TCTGATTGGTCATTCCCAGCGGCCCGTCCCAGCCTACAGCCGCTCCTGATTGGCTCGC
CTACAGCGACTCCTGATTGGCTCCCTACTGGATCCTGCCGCTTCTGATTGGCTCCTGG
CCTGGCCTGCTCCAAGGCGACACGTGATCGGCTCCCTACCGGATGGTGACACAACCCG
CCTGATTGGCTCCCTACTGGACCACAGGCCGGCCCAGAGTGCCTCCTGATTGGCTCCC
CCAAGGCGACACATGATTGGCTCCCTACCAGATCACCACACACACCCCACAATCCTTC
CTCCCTACTGGATCCTGACGCTTCTGATTGGTTCCTGGCCAGTTCCCCTAGCCTCTCC
CACAGTCCTTCCCGATTTGGCTCCCTGCTGGACCGCAGGCCGGCCCAGGGCGCCTCCC
CCCAGCCTGTTCCAAGGCAACACGTGATTGGCTCCCTAGCGGATCGCCACACCTTACG
CGCCCCGCCCCTGCCCACCTCCCGCTGGATGGACACCGGACCCGCCCCTCCAATCCAA
CCGATTGGATCCCGGCCGGATCCCGCCTCGATCCAGCGCCGCTGCCGGCCGGGCAGGG
CCCGAGCCCTGGGCCTCTCCTGATTGGCCGAGAACCACATCCCGCTCCAGGCCTCAGC
TCAGCGCCGCTCCCCATCGGCTCAGCGCCGGATCCCCACTGAGAGCTCCCTCCCGGTT
CGTCAGGAAGTTGTTCTTGATTGGCTGAACACCAGATCCCAGCCTAGCGGAGGCCGCT
CCCCACCGCGACCTTTGGGGCTGCGGCCGGGGCCTGCGGGCGCTGCGGGGTCCCTTGT
CCACACACTCCACACACCCCACCCTACCTCCCATACACCCCACACTCTCCCCATTACC
CCGCACAGCGGCCGTACCGTGGGCGGGCACTCACTTGATGAGATAGACGTCGTACTTC
GCGGCCGGACTTGCGCTGTTTGAGCTTCCTGGTCCAGCCCTCGGGCAGGGTGGGGTCG
ACCCACACATTGGAGCAGACGTGGGGAAAGGACCCACACATTGCAGTTAAAAGGGACA
ACTATGGGGAAATCGGAGCCCAAAGGGACACTTTGGGACCACAGACGGCGAAATTGGA
ACGTGAGACACACACAGGAAACAGTCACACGTGGGATGGACATCCATGCAATGGTCAT
TACATGGAATGGTCATATGTGGGATGGACTCTTGGAACGGTCATATGTGGGACAGACG
ATGGTCATACGTGGGACAGACATCTATGGAATGGTTATACATGGGACCGACACACGGA
AATGGTCATACATGGGAGGATCACATGGAATGGTCATACATGGGACAGACACGGAATG
GACACGGAACACGGGATGGACGTGGAGCAGTCAGACATGGGACAGTCGGACATGGGAT
ACACGGGACAGTCGGACATGGGACAGTCGAACACGGATCAGTCGGACGCAGAACATGG
GGATGGACATGGGACATGAGATGGACACGGGGACATGGATGAACATGGGATGGACGCG
CACACGGGGACATGGGATGGACATGGAACACTTGGACATGGGACATGCATGGACATAG
GAACACGGGATGGACGCGGGACGGAGGCACACGCGTGTCAGCTGACAGCCATGGCGGT
CGCACTGAGAGCGGGGACGGCATTTTGGGGCAGCGCCACACGGAGCTTTGGGGCCAAA
GGCACAGAAATGCAACATTCTGAGGCCAAACCCTGTGATTTTGGGACACCTGACAGAG
GGGACACAGAAATGCAACATATTGGGGCCAAACCTCACAATTTCTGTCCACCTGATGA
ACCCCGCGATTTTGGGGACACCCGACGGAGATGTGGAGTTTTGGGTCCAAACTCGGGG
TTTGGGGCCAAACCTCACAACTTCTGTCCACCCGATGAGGACACGGAGTTTTGGGGCC
GTACATTTGATGGGGATGCGATTTTGGGGCCAAAGCCTGCGCTTTTCGGGCAGAAGGA
TTTGGGGCCGAAGTCCGGGATTTTGGTACAGTGGAGCGGCACGGGGAGTTTGGGGTCC
CAGAAGGATGCACCATTTTGGGGACAAACTCCGGGATTTTGGTACACCCGATGGAGAC
GGGGCCAAAACCTCACAATTTCGGTCCACCCGATAAAGAAGCGAAGCTTTGGGTCCAA
TTTGGGCCACAGAACCGCCGCATTTTGGGTACCGAACGCCGGGAATTTGGGACATGCG
GCGGAGTTTTGGGACCAAACTCGGGGATTTTGGGGCAGAGGGGCGCAATATTTTGGGG
GTCGGTTTTGGGACACGCGATGGAGATGCGACACTTTGGGGCCCAACCCCGGGATTTG
GGGCAGAAGGACGCGACGTTTTGGCTCCGAACTTCAGAACTTTGGGACACGCGATGGG
AACCACAACATTTTGGGGTCAAACCCTGCAATTTTGGGTCCGAACCTCACAATTTCGG
GTCCAAACATCACAATTCTGGGGCAGGACGACCCAACATTTTGGGTCCAAACCTCACC
CCGCAGAACCGCAATGTTTTGGGTCCAAAAGCTGCGATTTCGGGTCCGAGCCTCAGAA
CACATTTTGGGTCCAAACCTCCCAATTTTGGTACACCCGATAAAGACGCAGAGTTTTG
GATTTGGGGCCGCAGAACGGCCCGGTTCGGGTGCGGAACGGCGCGATTGGGGTTCGGC
CTTTCGGGCCGCCCGATAAAGGCGCGGAGTTTCGGCGGGGAACGGCGGCGTCGCGGCC
CGCCCCATTCCGGGTCCGCCCGCCGTCCTTCGGGTCCGCCCTCCTCCGCCGCGGACTT
CGCACCGCCGCTCCGTTTCGGGGCCGAACGCCGCGATTTCGGGAGCGGTTCCGGAGGG
GGGGCGGGGCGAGGAGCGTTCCCGGCGGCCGTTGGAATTGGCGGGAAGCGCTGTCAGT
GCGGGGCGACGGGAGCGCGCGCAGCGTCCCGTTGGCCGAGCGTCCACCGCGTCGCGTC
GGCGGGGCCGCGCCGCTGCGCACGGGTTTGAAATTCAACGGCCGCAGCGGCCCCGCCC
CATGGACTTGGCAATGGGACCGGAACGCCCTCTTATGGGGCACAGACTGTCCTATGGG
GTCCCCGCGCCCCATATCCGTAATCCCCATTCCTGATTTAGCCCCTAATCCCGGGATC
GGGGCGTGGTGAGATTTGGGGTGCCCTATAAGTTTGCAGGGGTTGTGGGGTGCCCTAC
GGGAGTTGCGGCGTGCCATATAGGTCCCGGTAGGTTATGGGGTGCCCCACAGATGGGG
TGGGGTGCCCCGTGGATCCCAGTAGGTTACGGGGTGCCTCACAGCCTCCATCGGCCTT
CCCCATGGCGTCCATCAGTGCAACCAGCCCTGTGGGTCCCGGTAGGTTGTTGGGGCGC
ACCCACGGGGCACCCCATAGGTTCTGTTGGGCTGTGGGGCGCCCGGTGGACCCCAAGA
GTTGACCTTCGCTCTGCTCCGCAGCCCTTCCGTCGGTGTCGGGGTGCCCCACGGCCGC
CCGTGCGTCGCGTCCCTCCGCCCCATTGATTGCGGCCCCACTGATTGGTTGTGACCCC
CCCCATTGATCGATTCCCCACTGATCGATTGTTGTCCCCACTGAGTGATTCCCCATTC
CCTCTGTTGGGTTTTGACCCCACTGATTGAGTTTTGACCCCACTGATTGGGTTTTGAC
TCCTTGGGTTCCTCTCCCACTCATTGGGTTTTGGGCCCATTTATTGGGGTTTTCTTCC
GACTTTTGACCCCATTCGTTGGCTTTCATTCCCCATTCGTTGCCTTCCGACCCCATCA
TTTGACCCCATTTATTGGCTTTCTGTCCCCACTCCTTCGGGTTCCCCTCCCCATTCAT
ATTGACTTCAGACCCCATCCATTGACTTCAGATCCGATTCATTGCCTCTCTCCCTCCA
AACCCACCTGGGCAGCCCGGGGCTGTTCAGAGCTATGGCGGCCTTTATGTTCCTCCTC
TTGCACCGCCCGTTTCCGGAAGCTCCGTTCCCACCTTAATTACATCCTGGTTAATTTG
CAACCTGCTGGTGATCCTGGTGGGCTCCACCACGGCCTGTTACAGCTTCTCGCAGATG
CTGCCCCATAGGGGCGCTCTGACCCATAGGGTCCCCTCTGACCCACAGGAGTCGTTCT
CAGGCATGGTGAGTCTGTGGTCGTTGGCCGTGGTGGCGTTCGAGCGCTTCCTCGTCAT
CTTTGGGCAACTTCACGTTCCGCGGCAGCCACGCCGTGTTGGGCTGCGTGGCCACGTG
GACAACAAGTGGCACAACGAGAGCTACGTGCTCTTCCTGTTCACCTTCTGCTTCGGGG
GCCATCATCGTCTTCTCCTACGGCCGCCTCCTCATCACACTCAGAGCGGTGCGACGGG
CCCCGGCCGCCACTGTGCCCCAATGATGACACAACACCACCTTGTCCCCACGGCCCAA
TCCCGCAGGTTGCCCGGCAGCAGGAGCAGTCGGCGACGACGCAGAAGGCGGAGCGGGA
TGGTGACGCACCGCGGGCGCAGCTTCGAGGTGGGATTGGCCTCCATCCCCTCCGTCTT
CTGGCGCCGTGGGTCATTGCAGTTCCGCCTGCTGAAGTTGCTGTTCTGTGGGTCAGCG
CGTGGGTCAGCACGATGGGTCTGGCGCTATGGGTCCGGCACTGTGGGACTGATTCTAT
TGGCTCTCTGTGTCCCATTCACTCCCTGTGCCCCACTGACCCTCCGCGCCCCACTGAT
GGGTCGCGCGGCCGAGTTCTGCCGGTGGTGAACTCAGCGCCTCCAGAGCTCAGAACGG
TGCCCCACAGTACAGCCGCATAGTTCTGCCCCACGGCGGTCCCACGACGCTGCCCCAT
GCCACACAGCCGCCCCACAACCACCTCCGCCCCATAGCACTTATCTGCCTCCATCCGT
GTGCCCTACTTGGCCCCACGCCGCCGCCCCACGGGGTGACGTAACCGCGACCCATAAG
CACGCGCGACAGCGTCTTCACCTACACCAACAGCAACAACACCCGCGGTCAGCGGCCG
AGGACCATTTGAGGGCCCCAACTACCACATAGCGCCGCGCTGGGTGTACAACCTGACG
CCTCAACTGGATCCTGGTGAACCTCGCCGTGGCCGACCTGGGCGAGACCGTCATCGCC
CTCTGTCCCTTTAAGAGTCCCCATGAGGTTTGGATTTAACCCTTTATGGGACTCTATG
GTGGGGCCCGCCGGTAGGCCGCGTTGTCTCCTCGGCCCGTCCCGGGGCGCCGCCGTGG
GTGCGGAGTGGAGCGGAGCGGCGCCGCGCTCACCGGGGCCCGTTTTCCGCCCGCAGTT
AGGTGGACGACGGCTCCGAGGTGTCCACGTCGCGCACGGAGGTCTCCTCCGTCTCCAA
TCTCGCCCGCCTAAGGCCTCCCGCCGAGCCCGCTTCCGGTTCCGGCCTCGACACCGCA
CCCCGCTGTACAGCCCCGCGCCCCTCGTAGCCAATAAAAGGCTTCGTTTCGTCCGGTC
AAAGAGCGGGAACGGCGTGCCCTGCGCTGAGAAGAGCGGGAAACAGCGCCGCGCTCTG
AGAGGAAGAGGAGCCGTGCTCCGATTGGTTGGGCTGAAAAGCGTGCGACGAAGCCCCA
GCAGCCCCGGGCTCAGCACCTGTGGGGAACTCCGCATCAGCCCCACAAGCGAGCAACG
CATAAGTGAGCTATAGTGACCCACAAGAGAGCAACGGTGACCCCTAAGTGAGCAATAG
CCCCAAGTGAGCCGCAGAGCCCCGCCCTGCCCCAGAAGTGAGCAGTGGTGACCCATAA
GGGCGTGGTCACGCAAAAGGGGCGTGGTTCCGGGGCGCGGGCGTGGCTCCGCAGTACC
CCCCTGCGCCTTCCCGGCCAATAGGAGCGCGGCGGCGGCCACGAGGGCGGGGTCGTAG
GTGCTCCCGAGCGAAGCGGAGGAACGCGCCGAGGGCGGTGCTGAGCGCGGCCGAGCCC
CCTATGACGTCGGGTCGGGGCTCTGCAACGCCGCGCAGAGCGGCTGTGACGTCATCCC
CCTGGAGTCACGTGACCGTGCAGCGCGGGAACGTGCGCGGTGTTGCGGGGCGCTCTGA
GGCGCTCCGGGCCGCGCGATGAGGCGGCAGGAAGCGAAGGCGGGAAATCAGCAGGTGG
CCGCCCGCCGAGCCCCTGCGCGACCCCGCCCTCTGACCCCGCCCTCTGACCTCTGACC
CTCAGTGCAGGACCTGCAGCGGGAGCTGGACGCGGTGACGCACCGAGTGGAGCAGCTG
CATCGCCCCACAGATCAGCGCCCCATACATCACCCCACAGATCGGCGCCCCACACATC
CCCATAGACCTCACCTGCCCCATAGGATCCCCTCCCTCCCACAGGAACCCACCACACC
CCCCGCTTCACCCCATAGGATCCTCTCTATCCCATAGGACCCCTCTAACCCTTTGGAC
TCCCTAAGCCCCGCCCACCGGTGGGCGTGGCCTCCCCGTCCGCTCCCAATTAAGGCCC
TTATGAGGAGAACCACCCCTAAATGGGGATAGCGGACCCCAATGTGTGGGGTTCGGGA
CAAATGGGGCTGAAGGACACCAGTGTGTGGGGTTTTGACGGGCGGACCCCATTTCTGG
GGGGTCATTTTGGGGTTTCTATGTGGAGAACCGCCCAAATAGGGCTGAGGACCCCAAT
CGGGGCCTGGCGGAATGCCCGGATGGGAGCGTGACGTCATCCCGGAGCGACGTCATCG
CCCAGAGAGGGAGTGGGGCTGCACCGCCGGGACGGTGTGAGGGGTCCCAGGCTGGGGT
GGGTCCGCGGTGTGGATCGCGCCCGTAGAGCCCCACCGGGGCGCTGAGACCCCGTGGG
GGGGCCGGGCTCTCTCCGGGCAGTGGAAGGGGAGGGAGAGTCCATTCCGGGGCCGTCC
GGATGGGTGTGGAGGGGTCCCCAATTGGGGCTGCGCCGTCGGAACCCCATAGGGGTAT
CTCCGATTGGAGCCGCACCATTGGGACCCCGCGGTTCCCCACCCGGGGCCGGGCTCTA
CGAGAAGGACCTGGCGGACGACGCTCCGTGGAAGCGGATCCAGCAGAACACGTTCACG
CAACGAGCACCTGAAGTGCGTGCAGAAACGAGTGGGCAACCTGCAGACCGACCTGGGC
GAGGCTCATCGCGCTGCTCGAGGTGCTGAGCCAGAAGAAGCTCGGCCGGAGGTACAAC
GGGCTTTGAGGGGCGTGGAGGGGAGAGTGTGGAGCTGGTGTCCGCCTGTGGGCCGGAA
GTATTGGGGTACTGGTGGGTGTGAAGGGAGAGAATGTCGAGGTAGTGTCCGCCTGTGG
CCAATTCACGTGCTCCATTTTGGGCTCCCCATCTCGCGATGGTTCCCCTCCCACCCAA
CGCTATAGGAGATGTGCGGGGTGGAGGTCCCTATAGGAGATGTGTGGGTGGGGCTCCT
TGCGCGCGCGGGGAGGGCGGGGCCGAGCACGGCTCATCCAATCCCGTGCCGCTCTGTA
CCCGTGCCGTCCCATCCAGTACTGTCCAATCCCGTGCCGTCCCGTCCAATCCCATCGC
ACCCCATAAGTGATGCTCTCATCCCATAATTGGTGCTCTCTTGCCATAGGTGAGGCTC
AGCTGACCCTATAAGTGATTGTCTGACCCCACATGTGCCCCACTGACAGCAAAAGCAT
CTCCGCTCTGACCCCATAAGTGATGCTCTGAGCCTACAGATGAGCGTCTCACCCCATA
CCAAGCAGCGCCTGCTGGGCTGGATCCAGAACCGGCTGCCGCAGCTCCCCGTCACCAA
GCTGGGGTGCTGTTATGGCGCTGTTACAGCTCTGTTGTAGTGCCATTGTGCCGCTGTT
GTTTTGCTGCTGTTTTGGCGCTGTTGTGGTGCTGTTATGGCGCTGTTGTGGCTCTGTC
CTCCGTTTTGGTGCCATTATGGCGCTGTTACGGCTGCGTTTTGGTGGCACTGTGGCTC
CCGTGGCTGCCGCTGACCCCGCTGAGCCGCGGTGCGGGCGCTGCTTTCAGGGCTGTGC
CACTCGGTGATGACGTACCTGTCGCAGTTCCCCAAGGCCAAGCTGAAGCCCGGCGCCC
GGGGAGTCCTGTGGGGCAGAGACTCCTCCTATGGGGCAGGAGAGCTCTCCTATGTGGC
AGGTGGCTATAGGGTCTCTGGCGTAGTTATGGTGTTGTTATATGATTTGTGTGGGGCA
GTCGCTGTAGGATCTCTATTGCGCAGCTATGGGGTCGCTACAGGATTGATACGGGGCA
TGGGGCTGGGTGTGGGCTTGGCTATGGGGCTGGTTATGAGGCTCGTTATGGAGCTGTG
TGGGCCGCGCGGCCGGCGATGCGGGCCGTGTGACGGCGCAGGGGCCCGGCATTGAGCC
ACGTGGCCAACAGAACCACGCACTTCGACATCCTCACTGCCGGTACCGGCGGGCCGGG
GCCCCACACGCCGCCGTGTCCCGCAGGCGCCGGGCCGGGCAGCCCCGACGTGGTGGTG
CGGCGGGCGCCGCGTGGAGGCGCTGTTGGAGGGGCGCGGCGACGGCGCGTTCCGCTGC
GGGGACTCCCCATCCCGCGCAGCCCCTTCGCCGTCGGCGTGGGGCAGGGTGAGCGGGG
TGTGGGGCGGGGAGGGGATGTGGGCGGGGAGTCCCTACAGCTCGGGACCCCTATGGTG
GGGGTCAGGATCCTATATGGGGCTTCGCACTCTATATGTTGAAGTCAGAGCCCCATAG
CAGCACTCATAATAGGAGATCAGGGCCCTATAGACGTGGGTCACGGCCCCATAGATGT
CCCTATAAATGGGGAGCAGGGCCCCATATGTGTGGGTCGGGGCCCATATGTGTGGATT
GGGTCTCTGTGGGAACGTTTGTGGGTATGTGGGGTCCTTCTGTGGGTTCCCATATGGG
GGGTCTCGATGTGGGTCTTGATGTGGGTCCCAATGTGGCTCTGGGGTCCCCGTATGGG
ACTGTGCCCGGAGCGCACAGCGTCAGCGTCACCTACGGCGGACAGCCCATCCCCGCAG
GGGGTCTGCGTGGATCTGTGGGTCGCTGTGTGGGTCTGACCACACATTGGCCTCTCCC
CCGGGGCTGCAGGGCGGCATGGTGGGCTGCTCGGCCGACTTCGTGGTGGAGGCGCTGG
ACGGCGACGACATCGCGGGCAGCCCCTTCATGGCCACCGTGCGCGGCCCCGAGCGCGG
CCCATAATAGTAACTAACCGCTGCCCCATAAGGTCAGTGTGCCGCCATCCCATAATAA
CGCGGGGACGGAACGTACAGCTGCAGTTACACCCCACGGAAAGCCCTGAAGCACACCG
ACGGCCCCGGAGTGGCCAAAACGGGGCTGAAGGCCCACGAACCCACATACTTCACTGT
AACGCCGACGATACGTTCACTGTGCGCTACACCCCGCGGGGCGCCGGGATGCACACCG
CCAGCAGCCCCATCCGGGTCCGCGTCGACCCCTCACACGACGCCAGCAAAGTGAAGGC
GCCGGGGCTCAGCCGCACCGGTGAGTGCGCCGCGCCGCGTCGCTTCCGGGTCGCTTCC
GGTGGGTGTGTTCTGCCGGCCCCGGTTCTGGGTGGGTTCTGCTGGCCCGGTTCTGAAT
GTGGGTGGGTGTGTTCTGCCGGCCCGGTTCCGGTTGCGGTTCCGGTTGCGGTTCCGAC
GCTGGACGTGGAGGTGAGCGGGCCCGGAAAGGGCGACGCCGTGCGGGACCTCGAGGTG
ACATACACCCCTGTGCAGCAGGTATGGCCCTACGCGGGCCCTACGTGGCCCTACAGGG
GCAGGGTAACCTGGAGGTGTCAGTGAAGTACGGAGGAGACCCCATCCCCAAAAGCCCT
GTCCCCTTTAATCCCTTCCTGGCCACCATATGGGGTCAGGAAACCCTCTTTAACCCCT
GTGGCCGTGTCCCCGCAGAGCTGGAGGTGGGGCAAGGAGCAGGAGTTCACGGTGAAGG
GCCCGAATTTGTGGGGCCGACCCACAAAGCCGTGCCGTGCCGCGTGGAGGCGGGGCCG
ACGAGGGACCCTACGAGGTCGAGGTCACCTATGATGGGCACCCCGTCCCCGGGAGCCC
CTATGGTTGGGTGCCCATAGTGGGGTCCTATTAAGGGAGTTGGGTTCCCGTAGTGAGG
CCATCGAGTGCCAGGACCACGGCGACGGCACGTGCTCCGTGTCCTACCTGCCCGCCGT
CAGCGCAGCCACTTCCGCGTGGACTGCAGCCGCGCCGGCAGCGCGGAGCTCAGCATCG
GGCGCAGGCGGAGGTGTGCGTGGAGGACAACGGCGACGGCACGTACAACATCGGCTAC
CAGCCCCGGGCCGCACAGCATCACCGTGCTCTACGGCGGGCAGCCCGTGCCACACTCT
GCCCAATAACTGCCCCGCTGTGCCCCATAACTGCCTCCCGTTGCCTCTCATCGTGCCC
TACACACCCTATGAGGAAGGCATGGGCCCTATGGGGTGCAATGCACACCCTATGAGGT
GTGGTGTGGTGACATCATGATGACATCATGGTCATGTCGCAGCGTGGTGATGTCACGG
GTGGTGACGCCACGGTGGCACTGTGGTGAGGTCACGGTGACGATGCCGCTGTGGTGCT
CCCCGTTCCCCGCAGCGGTGCAGGCACGGGCGGGCTGGGCCTGGCCATGGAGGGCCCA
GCAGCTGTCGTGCACGGACAACAAGGACGGCAGCTGCTCCGTGCAGTACATCCCCAGC
GGGCGGGGCGGCGGATGCGGGGATGGTGAAGTGCGCGGGGCCGGGGCTGACCAAAGGG
CGACACCACCGGCGCTACACCATCCTCATCAAGTATGGCGGCGACGAGATCCCCTATT
GTAACCGTCTGCCACCGGGGCGCTGCGCTACGTAGGCTTTAGCGGAGTCTCGCTGCGG
GGGGTTTGGGGCTCCCAGGGGTCCATGGCGGACCCCATTCCCGTACCCCATCCGTGCT
GCTGCGCTCTGTGGGGTCTATAGGGCGTCTCACTGCAATGGCGGATGTTGGCCTCGGG
GCTACGCAGCACTTAAGAGGGTCTCGCTGCAATGGCGGCTGTCCACCACCAGGCGGCG
TGCAGAACTCAGAGGGGCTCACGCTGCAATGGCGGCTGTTGGCCACCAGGGGCGCTGC
ACTGCGCCCCACTTTGCCCCACGCGCTGTTATAGTCTCCATCGGAGGTCACGGCTTAG
CTCCCATTGGGTTCCCCTGGTGATCCCCATTGCCTCCCATGGAGGTTCCTCGGGGCCT
AAGGCGGCGGGGCCGGGAAGGTGACGTGTGCCGTGCGCGCGCCCGACGGCGCCGAGGC
GACGTGGTGGAGAACGCCGACGGTACCTTCGACATCTTCTACACCGCCCCAGCCCGGG
TCCAGGTCATGGTGAGTAAAAGTGCGAGGGGAGAGAGTGCAAGGGGTGTGCAAAAGGG
CGCAGGCGACGGAGCGGCCGCTGCTGGGTGTGAACGGGTTGGATGTGGGGCTGCGGCC
TAAGGACGGCACCGTCACGGTGCGCTTCGAGCCCAGCGAGGCGGGGCTGCACCAGATG
ACCTGCACGGTTTCCTACCTGCCGGTGCTGCCGGGCGATTACAGCATCGTGGTGAAGT
GGGCTCTGAAAAGGGGCTGGAGACCCCTGAGCCCCATAGGCCCTCCCCAGGCATCCTT
GGGGTCCTAAAAGGGGCTGGGGTGCTTTGGGGTCCCGGAGGTCCCTGAGGGTCTCCCT
TGCTTTGGGGTCCCTGAGGGTCTCCCTGGGATCCCCTGAGCATTCTTTGGGGTCTCCA
TTCCTTCGGGCGGCGCTGAATGGGTGTGGGGTCCGCAGGGGACGACAGTCTGCGCCAA
GAAGGTGGGCGCCTCAGCCGACATCCCATTGGACATCGCCGAGAGCGACCTCAGCCAA
CAGCGTCACCGCCCCGTCCGGCCGCAAGGAGCCCTGCCAGCTGAAGCGCCTCCGCGAC
CAGCCGCTGCCCCGCAGCCCCATAACGGTGAGCATCAGTCAGGCCGAGCTGGGAGACG
GGGGCACAGCAACCCACTCATAAACCGCCTGCTGATCCTTACTCCTCCCCTTTCCTCA
GGGTACGGCGGGCTGAGCCTCTCCATCGAGGGGCCGAGCAAAGTGGACATCAGCACCG
TCCCAGGGAGCCCCTTCTCAGTGAAGGTGACCGGGGAGGGCCGTGTGAAGGAGAGCAT
ATTTAACAGAGCCCACCGCCCACGACGTGACGGCTCAGGTGACGGCACCTTCGGGTAC
GGCCTACAGCATCCGCTTCGTCCCCGAGGAGAGCGGGGTGCATTCGGTCAGCGTGAAG
GTCTCTCCATCTCCGTGGAGGGGCCCAGCAAAGCTGAGATCGCCTTCGAGGACCGCAA
CAGCGACGCCGCGCGCCGCCTCACTGTTTCTAGCCTTCAGGTGAGGCTCCGGGGAGAG
GGAGGTCCCTATAGGGGTTGAGGAGAGGGGCAGAGACCCCTATTATGGAGATATTATG
CTGAAGGTGCACCAACCCGCCCAGTTCCCCATACCCTATATGGGGTTCCCCATGACCC
GAAGGTGCACCAACCCGCCTCCTTCGCTGTCAGCCTCAATGGGGCCAAAGGGGCCCTG
AGTTCACAGCCCGTCCGGAGCCGTGGAGGAGTGCCACATCTCCGAGGTCACCGAAGGT
CTCAGAGCCATAGATCTGCACTTGGACCCATAGATCCACATTTGGACCCATAGATCGG
CAGCACTGAGCTGTGTGGGGCGCAATGCGTCTGAATCACCGCTAGGGGCAGCACTGAG
CCTTTCAGGCTCCCCGGCTGAGTTTGTGGTGAACACTTTGCACGCCCGGCCCCGGGCT
CACCATTGAGGGCCCATCCAAAGTGAAGATGGAATGCGTGGAGTGCCCCGAAGGCTTC
GCTGGTGGGCATTCAGGGCCCGCGGGCGCCGTGCGAGGAGCTGCAGGTGAAGCATTTG
TTCTGTTCCATTCATCTTTTGCTGTCATTGTCCCCTCAGCTCCGCCTCCATTCACCTT
TTTTCTCAGCGTTTTCGTTTTAATTTCCTCCCATTAATTCCAATCATTTCAATTTCTC
GTGGTCCCAAATGTGGGTCCATATGGGGCGATCTGTGGGGCGGCCCTTTATGCCTTTC
CCGCGCGAGGCTCTGCCCGCCGTCGCTTCATATGCAAATGAGCAAGAGCGTCCACCAA
CTGCGCTATGCAAACCGAGCCGCGCTCTCCATCCAATCAGCGCTCAGTGGGCGGCCGT
AGGGACGTACTGCGCGTGCCCGCAGCGCGCTCTCCCATTGGCTGATCCTCCTCTCTAT
GGCGCTCGAGCGCCGCGCGCGCGCTCCTTTCATAGAGAGTCCTCCGACGAGGCCAGAG
GAAGTTGGAGGCGTGACCGGAAGTCATGGGACCGAGCAGTAGATTGACAGGGCGCAGG
GTCGCCGGAAGTGATGACATAGCGCAGTAGATTGGTGGAGCGCAGCCGGCAACGGAAG
CGTGGCCGGAAGCTGTCATCGAGCCGCAGTATATAAGCAGCGCGCAGGCGGCTCCGCG
CTTTGTAGGTCTGTGTGGGGCGCTGCGGGTCTGTAGGGGCCTCCGTGGGGCGCTGGGG
TGTGGGGCTCTGTAGGCCTCTGTGGGGCACCTTGGAGTCTCTGTGGGGTGCGGTGGGG
GGGGTCTCTGTGGGCCTCTGTGCGGCGCTGTGGGTCTTTGTAGGCTTCTGTGGGTCTG
GTTTTGGGCAGCCCCATATGGGGCTCAACGTTTTGGGCAGCCCCGTATGGGGCTCAGC
AGACCCCAAAATCCGCATTTTCGACCTGGGCCGGAAGAAAGCAAAGGTGGACGAGTTC
CGGCCATATGGTGTCTGATGAGTACGAGCAGCTCAGCTCCGAGGGTAATTAATTACTC
GGCTGTGCCATTGTGTGCAATGACGCGGTGTGACCGCCGGGTGGCGCTGCGGCGTGCA
CGTTGTGACCACCGGGTGGCGCTGTGGCGCGGCTCTGTGGGGTGTAATTGCGCCTCCT
GGTGTCGCTGCGCAGCGCTGGAGGCGGCGCGGATCTGCGCCAATAAATACATGGTGAA
GGGGCAGGGCAGCCCCATAATAGGAGGAGCAGAGCATCGGGTTGGGCGGTGAGGGGCA
CCCCGGCTGTGTAGGGCGTCCTATGAGACCCACGGTCACCCCATAGGGCGCCCATAGG
CATATGATCCCTTATAACCCCTCTGTAACCCCATATAATCACTCCATATAATTCATAC
ATAACCCCTATATGTCTTCATATAACCCCATATGGCTCCATATAACCCTACATAACCG
CCAGGCTGCAGACGGGGATGCGGGGTGCGTTTGGGAAGCCGCAGGGCACGGTGGCGCG
TCGGGCAGGTGATTATGTCCATCCGCACCAAGGCGCAGAACAAGGAGCACGTGGTGGA
GTTCACCAAATTCAACGCCGACGCCTTCGAGGAAATGGTGGCCCAGAAACGTTTGATC
GGGGTCTCGCGTAATTATGGGTAAGAATGGGCGTCACCCTTCCCTAATTTGGGACCCC
CTTCCAAAAGCCCCTTCAGACGGTGGTGACGGACAGCAGCGGGTTGTACAGCCGCCCC
CCCGCAGGCAGCGCTCGCGGAGCCGCTCCATCTTCTGGGAGCGGAGGAGGTGGCGGTG
GCGGCCGAGGAGCCGCCGCCGGGTCTTTCCGTGGGCCTCGGGCGCGATCCGGGGCCGA
TCCGCGGGTGGGAATCCGGCTCCGGGTTTTCCTCCCGACGCGAATCCCGAGCCCGGCG
CCGGATCCGGGCTTTCCTACAGACCCAAACCCCGATCCCGACTGCGAATGCGATCCCA
TTTCCCATCGACCCAAACCCGGATCCCGGAGAGTGAGATCCGGGTCCGGGCTTTCCAA
GACAGATACCCGGGGCCGAATCCGGACCCCGGTTTCCCTCCGGACCCGAATCCCGACG
CCGGGCCCGAATCCGGATCCGGGCGGTTGCGATCCGTATCGGGGTCTTCCTCCATTCC
GATCCTGAGGGTGGCGATCCGGCTCCGGGTTTCCCCGCAGGCCCGGATCTCGGTGCCG
GACGGCGGCGCTCCAGCTCCGGGTCTTCCTCCGGCCCCAAATCCGGATCCCGATCCCG
GATCCGGAACCGGCCCTTCTCCCAGGCTCCAACCCGGATCCCGAAGGAGGAGATCCCG
CTTGCCGCGGACCCGAACCCGGATCCCGGTGGCGCCGCCTCCATCCCGTACAGCGCTC
GCTCTTCCTCCGGCCCCAAACCCCGATCCGGCTCCATTCCTCGACGCCGACCCAAATC
GTTCTTGGCGCTGACCCCAATCCAGCCGGGATTCCCACTCCGGATCTCAGCGCCGCCT
TACTGCGCTCCGGCTCCGGGTTTTCCAGCCGCCCCAAATCCGGCCATCCCAGGCCCGG
ACCTGGCTGTCGGGCCGTGCCAGCAGCAGGGAGATGTTGGTTTGCTGCTCGCGGGTCA
CACGTAGATGCCAGCATCCTCCTCCCCATCGGTGCGATAGCAGACGGTCAGCCCCAGC
ACGTGCGAGTCTATGGGTTTGGGGACACCAAATGACCCCATTACCTCCCCACAACCCC
CGGTGCTGCTCCTCCGCCTTCTGCACCACGCACATATTGCAGCCCATGGCGGCCCCAC
ACAGCCCCTATAGACCCCTGTAGATCCCCTATCGATGTCCCATACATCCCTATAGACA
CCTTCCATGTTGGGGTGTCCCTTTCCTATTGGGGTGCCCCTATTGCCATGGGGCCGCC
CCATCATGGCCATGGGGATCCCCTATGGGTCCCACCATGAAGTGTCCCACCATATGAA
GGGCCCAGCACAGGGGCTGGCAGGGCCGGAGCTGCCGGGTCCGGCTCCGGGTCCGCGG
ATGGTCATCATTATGGCTATCATTGTCCTTATGGTTATGGCTATCGTTTGGTTATGGT
GGTTATCATTTGGTTATGGTTATGATCATCGTTATGGCTATCACTGTGCTTATGGTTA
CTTACCTCTCCAACGACCTTCGGCAGCATTGGGAGGAGACAGAGCGTCAGCAAAGGGG
GGGCAATTAATTATGGGGAGGCAATTAGCCCAGAGGAAGTGCAATGGCAGCGAGTCCC
ACAGGCCACGCTCCTCACCTGTACTCCCCAAAGGTCTCATCCTTCATGGGTTGCGCCT
GTTTGGAGGACCACAAACGTCAATGGGCAGTTTCAAGGTTCCCCTTTATTGTACAACA
GAGGGACCCCAAACGGCAATGGGCGGTTTCAAGGCTCCCCTTTATTGTACAATGTGGG
GGATCTCCAAATCATCGAGTGGTTTCAAGGCTCCCCTTCATTGCAGAGCAGCGGTTTC
GGGTTCCAAAAGATCCCAGTCAATGGGTGGTTTCAAGGCTCCCCTTCGTTGTACAATA
CAAGGGACCCCAGAAGTCCATGAGTAGTTTCAAGGCTCCCCTTCATCGCACAGCGACG
CCGGCCCACGAATTGGACTCGGTAGGCGGTGCCGGGCCGCAGCCCTCCAGACGGTACC
CCTCTCCTTACTGCTTTTATTCATGAATTGGACCTCGAACTCCACGTCGTCCTCCTGG
CAAAGTCCATCTCACGCGCACGGTGCTGCTGTTCAGCAGTTCCACCCCACATTCTCAG
AACCCCATAGACTCCCCTATAGGATTCCCTAACCCCATAGGACCCACCCTACAAGACC
GCGCTGTGCTCCCCTCCCGTAGGCGTTAACGGCCACCACCCGGAAGCGGAACCGCCCG
CGGAGCTGTAGGGCAACCGGAGAACCCCTTTTGGAGCCGCCCATCGACCCTCCCCACA
CCCGGGGTCCAGCTGAGGCGCACGCGGTGTTCGTCCACCTCCATCACTTGGAGGTCCC
CTGAATGGTCCCCTCGTCCCCATAGTCCACGTTGGACACCGTCAGCGTCTCCGCCGCC
CCCCGCAGCCATCGCAGCTCCCCGGGGTCACGGCGGGGTCAAAGGTCGCCCCGCAGTG
CGCGGTACCTCTGACCTCCAGGAGCGCCGTGAGGCTGCCGTTGCTGTGGGCGTTTTGG
GCCCCGAAGGTTCTTGCAGTGCAGAAACACTGTTTGGTTTTCCACCACTTCGTAGCGC
CCCTCTCATCCACTTCAGCATCCCCAGCTGTTGCCATAGCAACGCGGAGCGGTTCCCC
ATGATTGGTTGCTATGGCGACTGGCTACAGGAGGCGTTGCCATGGCGACGGCAAAGGA
AGGCGGCCGTGGCGGTTCCTCGCCTCGCACTGCAGCACCGCGCTGTCGTTCGGCCGCA
AGCACCAAAGCGCCGCCCGCAGCCATCGCCGCTCCGCGCCCGGCAGCGCTACGGGGAA
CCCCTGGCCGTCCCCTCTCCCGTTCTCAGCCACACATTCGTACTCCCCGTCGTCGCTC
GTCCATTTTAGGGAGGGGTCCACACTGGGGTCAACTCATGGCGGAGAATAAGCGCCCA
GGGCCGAGGAAGTGAGCGTGGCAGATGTAGTCGGGGTGGCTGTCGCCCACCATGGCGT
TGGGGTTGGGCGGTTCAGTGGGGTTAGGTGGCTGCATTGGGGTGCCATAGGGTTGGAG
CTCCTCCACCTCCACCGGGGTCACCTTCTCCTTCGGCCACTGCGGAGTGTCTGTGGGG
GGGTCTGGGAGGGTTGCAGGGGTCGCTCACTCTCGGCGATGACGTTGGCCTCGGGAGA
TGCCCAACGCGTTGGTGGCGAAGCAGCGGAAGCGCCCCTGGAGCCGCGCGGCCAACGT
TCCCGGTGGCCACGCATTTGAGGACGATGTCATCACTGGGGAAGACCACGAGTTGTTC
GGTCAGGCGGGGACACGGGACACCCCAGGAATGGCCCTATAGGGAACCCGTGTGGGGA
GCTGCCAGAGCCAACCCATAGAGCCCAGACCCAACTCATGGACCCCATAGGGCCCTCA
GCCGCGGATGCACCCGTTGCCATGGCGATCGCTAATGGGGAACCTGTCACCTTGGCTC
CCCCGCCATGATAGCGGTGGGGCCGCGACCCAACAGCGCGGTGTGGGGCGGCCGTGGG
AGAGCCCCTCCCCACATCCATGAAGACCCCACAGAGTCCCTGCGGCCCCACGGGAGCC
GCTGCGGCTGCCGCGGGGTTGACATAATCCGCCCGCAGGCCACGCCCACAGCCCCACC
ACCGGCGACAAGCCACGCCCACAAAGCAGCAAGCCACGCCCGACCGCGCCCCAAAGGG
CCCCACAACGACACCAAACATCCATGGGGCGTCCAATCTTTATTGGGCTGTACAAAGT
GGGTCTACGCCTGAATGCTGCTTTTGGTGCTGAAGGCGAAGTAATAAACCAACAGCCC
CCATAAAGGGTTTCCCATTCGAGTGCTCAAAGCTGAGAGCCCAAAGGGCCCATAGCGG
CCCAAAACGTGCCCAGAACTCCATAACCCAAATCCCAGCAATGCAAACCCAAAACAGA
CACCAACCTTCCTCAGGGCGCTGTAGGATTCCTCATCAAAGAACTTCACCTCATATGT
CTTTCCGGCAGTGAAACCCCGCCCCTCAACCAATCAGCGCTGAGCGCAGCCTCGAGAC
AGCACACGGCGAGGGCGGGCCCTCGCTCTGTGACCAATAGGGAAAGAAAAGACCGCGC
CCCCGCCCGACAAAATGGCCGCTGCGACTTTTGTGGCGCTGGGAGAAGGAGAGAGGTG
GGGGTTCCACGGCGCATGCGCAGCGAGCTCGCAGCCGCCCATTCCGCTCTGAGCTTCC
TTTAGGTTCTTCGTAGCGATTTTAGTAATTTTACACGGAGGGTTCACGGCGCCCCGGG
AAAATGGCGCCACTGCGAAGCGGCGCGGGACCGCCCCACACACGCACCGCGCCTCGCG
ATGGCGGCCGATTTGGGATGTCTCGCGAGGTTTCCCGCCCACGCAATCTCGCGAGCTT
TCCGGCCACGAAGCCTCGCGATATTTGGAGCTTTCCCTGTCGCGAGATCCCAGCGCGG
CGCTGATTGGACAGCCGGATAGAAGGGAGGCGGGATTAGCGTGAGGTAACTCGAGTGC
GGCTGATTGGTTGAGCGCTCCAGGTTATCCAGCAGCGCGCTCTCTGATTGGTGGATAT
GGGAGGGGAGGTCCTGTGGGGCGTCCTGAGACCCATCTGGGGATCCTTGGGTCCCTCA
CCCCTATACTGGGGCTTTTAGGTTCCTTAACCCCATTTGGGCACTTTAGGTCCCTGAA
CCCTGCCAAATATGGCGGCCGCCACACGGTGACACTGATCCCCGGGGACGGCATCGGG
CCCCACCCCTCCAGGCACGCCTGCGTCCCCGTGGACTTTGAGGAGGTGAAGGTGAGCG
CCGGAGGACGATGTGCACAACGCCATCATGGCCATCCGGCGCAATGGGGTCGCACTCA
GAGACCTGTGGGTTTGACCCTTCCAGTGGGTTGTGTGCCACTCCTGTTGGGTTGGTGG
TGGGGTTGTGGACCTCCATGGGAGGTTGGAGGTCGTCCTTTTGGGTCGGAGACCCTCT
TGGGTCACCCCATGGGTGGGTGTTGTCTGTTCCCCTATTGGGTTTGAGCCTCCACTTG
GGGCCTCAGTGGGGCATTGAGAGCCCCACATTGAGCTGAGGAGCCCCTCATTGGGTTG
GCGGTGGGAGTTGGGGTCCCGTCCTGTTGGGTTGGAGCTTATGGGGCCGCCCCATTGA
GCGGGGCAGGACCAGCCCTGGACCTCTACGCCAACGTCATCCACTGCCAGAGCCTCCC
TGCCTGTTTGTGGCCACGCCCCTTCTTGACCACACCCTCCTTCAGATCAGCCACGCCC
TTGCACCAGCCCCGCCCCTGATTGGCCACGCCCCTTTGTGCTTGGCCATGCCCTCTTA
CAGAGCGTTGCAGGGGTGGTGGAGAGTCTGAAGATCATCACAGCCGGCCGCTCGCGCC
CACTACGCCTTCCGGCTGGCACGGAGCGCAGGGCGCCGCTCCGTCACCGCTGTGCACA
GGCAGCCCATGGGGTGGGTGAGGTTGTGGGGCGCCCCACGGACGCGGCGGTGTTCCCT
TTCCTGCAGTGCTGCCAGGAGGGTGGCGGCCGAATACCCCGAGATCTCCTTTAACAGC
ACAACGTCTGTGCGGGGCTGGTGGGGCGGCCCAGGCCTGGTGCCAGGAGCCAATTACG
CCGCGGCGTCCCCACCCCACCGCTGCAGGCGACGCGGAACACGGGGAAGAGCATCGCC
CATCGCCAACCCCACGGCGGCGCTGCTGGCGGCATGCATGATGCTGGACCACCTGCGG
AGGGCGGGGCTTAGCGGGATGTGCAGCCTGCCAGCTGAGCCGTGGGGTGAAGCCTTGC
GGGCGGGGCCTGCGGCAGTGACCCAAAGGCAGCAACTGAGCAGTGGGCGTGGCCTCTG
CCAGGCTGCACAACCACGCCTCCACCATACGCCAGGCAGTCCTCGCCTCATTGGATGA
CCCGACATCGGCGGGCAGGGAACGACTTCCGGCGCCGTGCAGAGCATCCTCAGCCATC
GCCTAATGTGGGCACGTGGGCGGGGCCAGCCGGGTAGGTGCGGCCCCGCCGCGTGGGC
GCCCTGTGTGGGCGGGGCGCGATGCACCCACGTGACAGACGTGGGCGGGGCCGGAGCC
GGGGCCGGAGCCCTTACGGAGAACCACGTGGGTGTGGCTTCACTGCGTGGGCGGGGCC
CGGGGCTACGGGCGGAGCCAGGGGTGCCGCAGGCACTGCGCCGCCGTGGCGCGCTGCT
CCTCACCACGTCGGTTGAAGAACTCTCTGGAATACCGCCCCTCCCAGCGCCACCTGGC
CCTTACCCTCATCCCTGCTGTAATCCTCCCCTGAGTGCGGCTCAAACAGATAATCGCC
CCAACACCGCCATCCTCACCACCCAGCAGCCGTTGCCCAAATCCGCGATCTTCACGCG
GGGGATATTGGGGTCCTCGCGGGTTCCCACGATGACTTTTGGGACCCCAGAGCGAATC
AGGGGATACAGGGTCTGCGAGAGGACCTGAGGTACTATGGGGTCTGTGGAAGTTATGG
CCCACCTGCAGCAGCACATTCTCGGGTTTGATGTCCGTGTGGATGATCTTACACTTGG
GGGGCAGCCCCACCTGCCTGACGATGCTTTTGACGCAGGGCAGTGGCAGCCCCTGGTA
GGGGTCTCCTCACACATTTCAGCAGCCGGATCTCATCCAGCGCCGTCTCCGTGTACTG
CAGCCCAGCTTGCGCACCACCAGGTAGCGCCCGTGGAGCTGATCGCCGATGTGCACCG
CCCCGCCGAGCGCGGGCCAATGGGAAGCGCCCGCTGGGCATTAGCCCCGCCCTCAGCT
GGAGACGGCGCCCGGCGCCCTCGGTCGCGTCGTATTCTACGCAACACCGGGGTCGCTG
TCGCTTGCGTCATCATCTAGCGACTCGCTGCCATGGCAACAGCTGCGCGCCCCGAGCG
ACCACACTTTTGTCCCCAAAACGGATCCCAGGCTCACAGCTGAGGGCCACTGAGACCC
AAACAGCTCCCCACAACTCAGCCCACGCCCGCGGCTGCGCCCTCCCTGCTTTTATTTC
TCCCCAAAGACAGCGGAGAGACCCCAACACGTTCCTTAAAGAACAGAAAATCCCTCCT
CAGAAACAGAACAGCTTTAATTGCACACAAAAGAACCCTCAAAATGACTTCACAGGGC
GGGGACATCTGCTGCATGATGGCGCGGCACTCCAATGCGGGGTAAAGAGACACCAGTG
CCATAAGCCCCATTTTATGCTCTCTAGAACACCACAAACCCCATTTGATACCCCTCAA
CCTGGGGCCCCACATGTTATGGGGCAAAGGGATGGGTGTGGATAGGGATAGAGTGTGG
CTGCAGGTAGGACTCGCGGGCCACCTGCTCCTCGATGGCCTCGTTGGTGGCCTCCCAG
GCGCTTCTTGTCCTCCAGCATCTGCTGCTCGATCCACGACTCCTCCGACGTCTTGATG
CACATGGACATGTCCCTCTGGTAAGCCACGCCCACACTCGGGTGGGCGTGGTCAGCGC
CCCCACAACCCCATTCTCGGCACGTGGTTCAGCCACGCCGCTTATAGGGCAGCCCCAC
AGTGGATGTTGCGGTGGTAGCTGACCCGGATGGGTTCGTCCTCGTTGTGCTGGATCCC
ACAGCAGAGCCCGGGAGCCCTCCGGAGCCTCAAAGGACATCCGGGTGCCCCGAGGTGC
GGGACTCAGAGGGGCTCCACGACCGCCTGTGGGTCCCAAAAGGCAACGGGAAACCCAT
CCACCCAGGCACTGCAGGGACCTCCAGGCCCCGCAGCCGTACCGGTGCCGTACTGGTA
CGGGGCGGTTGTACATCTCGGCCATGGCCTGCATCTCAATGTGGTTCCCATGGCAGGT
GCTTGCGGTTGATGTAAGTGGTGAAATCCTCTGTCACGTAGTTGGAGAAATAGTCGGC
AATGCTTCTCAATCTCTCCCAGTGCCCCACAGTTGGCTCTCGGGACATCAAAGGTACC
CACCAGGTAATCCATGCAGTGCTTCCGCACCACTTCGTGCATGTCCTGATCTCCGTAC
GGGGCACAAAGTGACAGCCATGTGAGGCACCGCGGGTGGGTGATAACACTGTGATAAG
TCACCCACAGCCCGGAACAGGCAGGCGCCGTCCTCCTTCATGCGTTTGATGATGAAGC
TCCCGCAGAGCCTTCTCAAACCGGTGCTCCTGCTGGAGACACAGCGGGGCTCAGGGCG
CGGCCTCAGGGATGCAGCGATTGGGGTACAGAGGCAGCAGAAAGGCGACAGCTTTGCA
GGACACGGAGCAGAGCAGCAGTGTCCGAAATGGGCTGAAGCACACGGAGAAAAGGGGA
GAGGGGTGAAACTGGAGGGTGAGTCTGGGGATGTGGTGACCTCAGCGCTGGGTTTGCA
GGGCCGGGGCTGAGGGCTGAGGCTTAAGGCGCTGAGGCCGCCGGGGCGCCGTTGTCAA
GAGCTCTGATTGGTTGGATGGAACGCCGCTGGGAAGGCATTGGGTGGAGAGTGGAGAG
TTTTCCGCCCTCCCCGAGGAGGAGGGACGGGCGTCGCCGCGGTGACGGCGCGGCTGGG
TAGGGGCGGGGCTAAGAAGACGCGGGCGCTGATTGGGCGACGGCGCGGAGACGGAGCC
GCCGCGAGCGGCGATTGGTCTCCTCCAGTATGTCCGCCCCAAACTCCTCAGCGCAGCG
GCTGTCACTCAGAGCGTAGCCCCGCCGCCTCTTCCTCCGCGGGGTCCCAACGCCCACC
CCCACCCCGTCCCCACCACACATCTCCGTTTCCACACCGTTTATTAAAATCCGCCTCA
GGCTGCAGAGGTCTTGGGTGGGATCGAGGGCACTCCCGAGGGTCTCAGGTCCGCACGT
GCTGTCGTGGGCACGCTGGGCAGCTGAGAGGTGTTTGCAGGCATCGACGATGAGAGCG
GTCGCTGTGGGTCCACCCCACCCGCGCCTCCGTGGCGAAGTAGAGGATGTCCCCATAG
GGGAGGCAAACAGGCAGGGCCCCGTCCAGCTGACCCCACGCACCGAGGGAGACGATGA
GGGGCCCCAAGCCCACGCCGTCACCGTCTCCATGGCCACCGTGAAGTCATCGCTCCTG
CCCTGGGGTTACCCCACATCCCACACAGACCCCAACTCACGTCATGTAGCGGCTGTCG
CCCCACTGCCCTCTGAACGGAACCCACAGAACCTCCACCCACCCGGGGACCTGAGTGC
CCGTGCACCCCGGCGCACACCAGGAACCAACTGACCGCCAGGCGCCGGGCGGCGCTCC
CGCCGCCGCCACCTGCGCCTGCGCACTGCCAGCCGGGTCGCGCACTGCTGACGTAACC
CCGTTTTCACCCCTGGAACACCACGCGGCGCTCCGAACCCCTCCGCTTCCCGTGGAAC
AGTCTTCTGGTCGCTCACCGCACCGCTCGGGCCGCTTTCTCCCGCACAGCACTCAACT
CCGCCCACCAACGCCGCTCGCTGATTGGTGGAGGCGGCCGCTGAGGCGATGTGGGGCC
GTGGCGGGAAGGCGAGCCCGGGGCGTGGCCTTACTGTGGGCGTGGCCATACCCATATT
GGTGCTCCTCCCACTCAGGGTCTATAAGGCCTTATCAGCCGTATGGATGTTCTATCGG
CCAAATAACAGAGCCGGAAGCTGAGGTGGCAGTAATCCCTGTATTGTACAAAACCCGG
CCGTGTGCCGCAGGTACCAATCCCGCAGCCCCTCCAGCGCCAACCACTTCTGGCTGCG
CCTTTCCTATTGCCCCACTGCCCCTTTCTGCCCCTCCAGGACCCCGTTTTCACTCCCC
CCAGAATAACTCCTGAAGCACCCAAAACCTCCTCAGTACTTCCTTAACCCCTCCCTAG
GGGCTGCGTGCCAGCACAGGGGTGGCCGGGACGCTTCGGCCCTCAAAACTGGAGGCAC
GCTCACCCAGCTGTGCCCGGAGCTGCCGCAGCCTTTGGGCCGCCTCGGCCTGCAGCCG
GCCGTCGCTGCTCCGGAGGCAGACCCGGGGCGGATGCCAAACGCCGCGCAGCTTCCAC
GCTGCACCGCCACTTCCCGCCGTGCCGCCCGAGCCGCCTGCGGGACGGGAACGGGACG
CCATCGGGCACGGCGGACGCCATTGAGCCTCGAGCACCGCCGGCGGCCGCAGCGCTAT
GACATCGCAGGGACGGCGTTGGAGCGCAGCGCTACCGGGAACGGCAGCTGCCGGGCGG
CTCACCTCCGCCCGGCCCCGGCTTCCGGCGCTGCCTCTTCCACTTCCGCCTCCGTCGC
GCACTTCCGGTCTCAGGCCTTTCCCTGTGATGCCGCTTCCGGTCAGCCTCCACTTCCT
CCTTCGGCCCCATAACAACGCTCCGAGCCCCATAGAAGCTTTCTATAAGCCCTCCTAG
GCCCCGCGCCCCGCACCAGGCCCACACCAACACCACCAATCCCATAGGAGGGCTACAG
CCCAGCACCGTAGCAACGCTCCCGGCCCTACAGCAACGCAGCCAGCCCCATAGGAGAC
CGGGCCGACCAACGGTGTACGTTCTGCTGGAGGGGCCCCGGGCCCCTGACAGTCTGCA
TGATTTGTCTCACTCAGCGTCAGCTCCGTGCTGCCCGAATCCGGCATCGTGGCCGACA
CAGCTCCTCCATCATCGCGGGTGCTGCTGCGGCAGCAGCTGATGCGGGCACAGGCACA
GAACATTGTGGGATGTGGAGGCGCTGGGAGGCACAAGGGGAGTTTTGGAGCATTGTGG
TGTGGGTCGTATTGCAGCATAATGACGTGCTTTGAGTTGGGGTGTGGGGACTGTGGGG
CTGCGGTGTAACTTCGGGGCGTTCCGATGAGATTTTGCTTGGAGGTGGCATCGCAGCC
GGGGAGGTCGTCAGGAATTGCCAACGTAGATTCGTGGGGTGAAAACTGTGTTTGTCCG
GCTGCTGCGATGCACTGCCTGGAGGCTGAGCTCAGCTTTGGAGGTCGCGACCCAAATT
TTTGGTGGGTTGTCTTTGGAGCACCTCGGAAATCTTGAGGAGTCGCTCCTTCCTGTTC
AACAGATCGATGACGTCATTGATGAGATCATCAGCCTGGAGTCCAGCTATGACGAGCT
TCGGTCCCGCTGACAGCGCAGCGCTGCCCAGCACGGTAAAGCGGTGCTGCCCCTTTAA
ACGGCGGGCAGCAGCTCCTGTCCTGCCGAGCTGCCCTGCGTCAAGGCTGAGCTCTCCG
GGGGATGCTGGAAGGGGCTGCGTTATAAAGGGGTGAGTCTGGGTGGTCCCAGAGGGTT
CACCCAGAAACGGAGGCAAAGGCGCTGCTGAAGGAGCGTCAGAAGAAGGACAACCACA
CCGACCCTTCCCAATATCCCGCAGTCGAGCGGCGCCGACGTTTCAACATCAACGACCG
AGTTGGGGACCCTCATCCCCAAATCCAACGACCCGTGAGTGCACCCCGCCTCCTTTCC
CAGAAGGAGACGCAGCGCTCCCGGGAGTTGGAGCTGCACCAGCAGCGCCTGGAGGAGG
GGGGTGGAGAAAAGCACTGCGGGTAAAGGCGTTGGGACGCGTTGTGGGGCTGGGAGGC
CCTTCCCTCCTTCGGCCCCGCAGTGCCTGCTGGACCTGGCGCTGCCCCACGACCTGGA
CAGCAGCCTCAGCATGGAGGACGACCCCTGAGCCCTCGCGTGGCCCCTCCCGCCTTCA
TTTTGAGGTGTCTCTTTAAGACGGAGACGGTCTTCTGAAGGTGTGTGACCCTTTGAGG
CCGCTTTAAGGCTGTGGGCCCCACCCGCCGTGGCCCCGCCTCTTCCTGGCTCCTCCCC
GGCCCTCAGGCGCCAAGTCCCGCCCTCTCGCTCTCTCCCCGCCTCGCTTAAAGGGGCC
AAAGTGGCGGAAATAAACTTTTATTAACGAAACGGTGTCTGGTTTTCACAGGGATCCC
AGGAGGATGAGTTGTATAGAATTATAGGTGCGGAAGGACCGCAGAGCTCTACGAAACA
TCCTCCGTGGAGGACCACCGCGTAGCCCCTCCTTTGGGCAGCCCTCTCGTGCTGCCGC
AAGGCCCAATTGCTGGAGCTGCGCACGGAGAATTACCGTCTCTCGGACCAACTGCGAA
TCCCAGCTGTGTGCGCAGATCGAGGGACTGGAAAAGGAGAACCAACGCCTGCGGGATG
GAGAAGATGGAGGTAGAGATCACAGGGGAGAGATTTGGGAGCGGGAAAGAGATGGCAG
TGGGTTGGGTTTGATTGAACCGTTTCTGTGTGTTTTCACCCAAGTTTGCAGCAGCTCC
GGTCCTGGGGAGGGGTTGGGAGGTTCCGTAGGGCTCTGGGTGGCCCCGTAGTCTCTAT
TTGGGATGGGGACAGGTGGAGAAAGGGCTGCGGGAACAGAGTGAGACCCTCACCCGGG
GGGTTGGGATCCCTAGGTGTGGATTTGGGGTTTCCTGTGGTGAATTTGAGGTCTCCAC
CCCCACCCCAAAGTCTCGTTCCTTCCACCCCAAATCCTCCCTCCGTGCCTCAATTTGC
CCCCAGGAACTGAAGGACGTCCGGGACGGGCAGCGTATCCTGGAGAAGAAGGGCAGCG
CACAGCTGAAGGATCTGAAACGCCAACTGCAGTTGGAACGGCGCCGCGCCGACCGCCT
GGCTGTTCGACACCCCGACCCCTCCCAGGTGCGGCACCTGGAGGTGAGCAGCGCTTCC
GGATCTGTGCCGGAAGAGCGCCATCATCGAGAGCTTCGTGAGGGACAGCCGGCTGGGT
TGGGCGGGGCCAGAGGTGGGTTGGGCCTGGGGTGGGCGGGGCTTCTGCCTTGCTGTGC
GGTGGTATCTCTTCAAGTGGGCTCCGGCTGTTGGTTGGGGACGTGACTTATATTGAGC
CTATGCCAAGGACCTGGAGATGCTCTCCCAGGAGCTGGCGCGGCTCCGCAATGAGGGG
CCAGTGGGCGGGGTCAGCCGAGGTCCCGCCCGCTCCCCGCTGCTGTACAAATTTCTGC
CGGGGCTTGGCGGGGCTGTGTCTGAGCGGCGTCCGCATGCGCCGCGTTGCCATCGTGC
TGACGTCACTTCCGGGCAGCAACCCGGATGTTGTTGCCGCCGCGGTGGCCGCAGGACG
GGCGGGGCCTGCACGGACGAGGAGTGCGAGGTAGTGCGCGTGCGCGTCCAGGTGAGGG
GTGGTGGTCACGTGATGGGGCGAGCGCGGGAGCAACGAGGCGGCGTCTCCGTGGCAAC
CGCTCGTTTGCCGTGGACCCGCAGATCACCTCGCTGGACGTCCTGCAGCACATCCTGG
CGCGGCGCCAGGCCGGGGCCTGACGTGCTGCGCCCACAGGAGGAGGAACTTCGCTCTC
AGCCCGTGACGCTCAGGGCCGGGAGAGCTTCATGCCGCTGCTCAGCGATGGCGACTTG
TTTCACCACCGCCCGACCCGCGCTGCGCCTGCGTCTGGATGTGCGCCCGGCAGCCGAC
CCCCAGCCGAGCGCCGCTCTCTGCTGGCAGCCGCTGTGCCCTTCACGCAGGCGCTGTG
TCCCCATTTGCAACGTTCCCGTTTCCTTTCTAACTTCCTCAGTACTGCTTTACTAACT
CCGTAGTGCTTCCAGTGTCCCCTCGGGGCTCCTGGTTTAACTCCAGTCCTTCTCTGTG
TGCAGTTGCCCCACAGTCCCTTCCCAGTATTGTGCTGCTAACCCCTTTCTGGTGCCAC
TCAGTATCATTCCAGTCCCCTCTCAGTGCTTTGATCCTCCCACTCTGCTCTTAGTCGC
TTTTCAGTCCCTTTCTACTGCTCTTTCTCCCATCCTACATCCCCAATTGCCACCTAGT
AGGTGGGCCGGACGTTGGCGCGGGCGCAGGCGGCTTTGGCCTGGTCCGACAACACTTC
CTCCTCCGTGCGCCCCGCTGAGCGATGCCGACCTGCGCTCCTACCTGGGCCCTGGCGG
TGCGGCCACACGATCTCCGCCTGCACGTCTACCACGGCGGCGTGGAGCCCGGGCTGCG
GCTGTCACACTCACCCTTTTGGTCCCCAGATCTGCATTCTGTTGCTCCCATTTCTTAT
TCTGTCCTAATATCTTGTTGTTCCTCCCCAAAAGGTGGTGTGGCGTTACCTACTGAAC
GGCCGGGCTGTCAGGACAGGAGCGCCTGGCCCACCTGCGGCGTAAAGCCGACGAATAC
GAAATCCCTGCTGGCATCGCGGGCGGCCCCAGCAGAGCTGGCCTTGGTGGCGGCCGCT
CCACCTGGCCGCACTGCAGGCGCTGCTCACCACGTTCGCCCTGGGCCACCCGCGCCTC
CCAGGGCATGTCCGACGTGGCCGCGCCGCTGCTGGCCGTGCTGGACGACGAGGCCCAG
CCCACCTGCGGCGGTTGCTGCGCCGCGCGGATCCGCCCTTCTGGGCCTTCCTGGCCGC
ACGCGCTGCGCGTGCTGGAGATCACCTGGAGTTCGCTGCCACCCGCCCCACCGCCACC
GGGGCATCCAGGAGGGTCCCGGCGGCTCTGAGGACAAACTGAAGGCTGAGGGGTTGGA
TTTCCACGCCAGAGGAGGTTCGTGCCCATCCCGATGACTCCAGGAAGGCTCCTGAAAA
TGATCTCAGTGGACCCCAAAGGCTGCAGGGAGGGCGTTGGAGGCCCTGAGAGCCTCGA
GCACAAAGAGCGCATGTGAAGGTCTGAACCTCTCCAAAAGGGCGCACACCCCAAAGGA
GGAGCCCCGGTGACGTCGGTGGCGACTGCAAGGAGATCAGTAGGGAGCTCAGAGGGGC
GCTCCAGCACCCAGAAAGAAGTGTGTGAAGACCCCGGAGAGATGGGTGGGGATCTCAG
ACCCTAAAGGGAATCGCGAAGGTGCCAAAGGGATCGGTAAGGACCCCAGTGCTGCCAA
GCGAAGACCCCAAAGAGGTCGGTAAGGACCGCAAAGAAGTCAGTGAAGACCCCAAAGA
TGAAGGCCCCAAGGAGGTCAGTGAAGGCCCCAGTGTTGCTGGGGAGCTCGGTGAAGAT
GATACGTGATGACCCCACAGACCCGGACAGCGACACTACAGCTACGGATGTAAATCCC
CAACACGGCCACCGATGCCCTGGAGGACCCGTGGGCAGGAGGCTGGGCTTGGGAGGAC
GCCATGCACTTCGACCGCCTGGTCAGGAGGCATCAGCTGCCCCGCGTGCTGCGCCGCG
GGGCTGCAGGCTGAAGTGGGACTGCTGAGTTGATGTGGGATCCCATAAAGATCTCCAC
ACGAGGTTAAATATGGCAACCCTATATAGACCCTATGGGGAGCTGGAGAACGAAGTGG
AGACCCCATGGAAACATCTAGGTTCATATGGGGATGCCATTGTCCATGGGGACCCTAT
TTATTTATTGTCCCCTCCTCCGCTACGGGGCACCAATGGCACAAATAAAGCTGAGGCC
TGGGCTGTGGATTGCAGCGTGGACCAGGAGGGTCTGTATGGACCAGAAATGGGAAGGG
CGTCACCCCTTCCCAGTATAGACTGGGGATGGTGGTTGGGGTCCCGGTCCATACGGGG
GGAGCTCCCATTACGGACTGGAAACGCTCCGGTATGGACTGGGAAGGGGCTGTGGTTG
CAGTTCCCCTCCCAGGCCGGAGGTGACGTCTCTGCGGCCGCGGGGCTCAGGGTGCTTC
GGAGCTGTGGGATCCGCCATCCCCACTCATCCCCTCCTCAGACGCTGGCGACGGCGGT
GTCCTGGGCCAAACGGTGCTGCGGTGTCGCCTGCCTGGTGAGGGACAGCGGCCGGCGC
CTCACAGCCTGTGCTGTGTGGGAGGCTGTCGCTGTTCCGGGGTGGGGTCTCGTTTTGG
GAGCAGGAGCTGCAGGCACAGATGGGGTACGGAGCTGCAATGCCCTTCTTCCACACCT
GGGCGGGGCTACGGAGCCGTGGGCGGGGCTACGGAGCGGTGGGCGGGGCTAGGAGTAG
GCCAAAGCGTTGTGGGCAGAACGGCTGTGGGCGGGGCTACTGAACTATGGACATGACT
GGCCAACGGCGCGTGGGCGTGGCTGCGGGATGTGGACGGGACCTAGGGGTTGTGGGCG
GGGTGTGGGCGGGGCTAAGGAGTTGTGGGCGGGGCTAAACGGCTGTGGGCGGAGCTCC
GGCGGTGCTAAATGTGGGTGGGTGGGGCTTAAGGTGTTAAGGCGTGGTCGGTGGGCGG
GGCGGGGCTTCACAGGAGGGCCAGGCAGGACTGAACTTCGCGGATGAAACCGAGGCGG
GAGGAGCGCGTGCAGGAGAGGCTGCGGCGGCGCCAGCAGCGGGCGGGTGAGTAAACGG
CACAGGAGCATTCACATGAGGGGCACGGAGTGCGTGCTGATCCCCTCCAATGCAGAGC
CTACTCCCGCAGCCCCATCGCTGCCAGCTGTGCCCATCGCCAACCCTGACATCACGGC
AGGCACGTCGGCCACATCGGCTGGGATCCCGCCAATGGCTTTGATGTACGTATGAGCT
CGTGTGGGTGCAGACTGCAGCGCTGGACCCGGACCTGCGGGCGCTGTTTGCACGCGCT
CGAGGCGCAGCTGGCGGACGCCGAGACCTCGCGCCTCATCTACGACTTCATCGAGGGG
GCAGCGGGAGGGCTGGTGGGCGCCCTGATGGATGTGATGCAGAAGCGGAGCCGCGTCA
CCCCATCCCTCCACCCGCAATAAACGGCGGCGGATGAGCGATTAGTCACGGCCGTTCA
GGGAGGGATTAAGCATCGTTAATTGGCGTGAGGAGGGTTTGTGGCCTCCCAGCCCGGT
GCCGTGGGACTCATAGAGGCTGCGGCGGGCGCAAAGAGCAGCGGTTGATCGGCGCGGC
CGACGGGGAAGATGTAAATCAGGCGGGCCAAAGAGCCAATCAGCGCGCGGCCGTGGAG
GTGCCGGGCCGGGCGGCTGCGCTGCGCCGCGCTCGGAGTCACCCGGAGGAACCTCGGC
GGGTCCCGGGAGGGGCGGTGGGAGCCGCGATCGCCCGCAGCGCGGAGCGGCGCTGTGA
CACGGGAGGACCTGGGAGCCCCAAAGAGATCCGGATTGAGCTATGGGGACGCCGGGAG
AAATGGCTTATAGAGTCACCTGGGCAGGTGCTGTGCTGCCCAGTTATTCCCCAAAGTG
CCAAATCCTCCCAGATTGGTTTATAGGGACCCCGGGAGGGACGCCGAGGCTTTAAGTA
TATGGGCTGTAGCAGCACCAGGGGAAGTACGGTGACCCCAAATCCACACCCAAACTAT
CCCCAAATCCACGCCAGAATGGGTTACAGGAATCCCGGGATACACCCTCGGAAGTGGG
CTTCCCCTCCTCCCAGAGGGCTCATAGGGGCCCCAGGAGGGACACTGAGACCCCAACC
CTTCCCCTCCACAGGGTGAGGAGTTCTACCTGGTGAAGTGGAGGGGATACCCGGACAG
GCGCCTCCTCGTTCCTGGTGCAGAAGGCGGAGCAGCGGCAGGCGCTGCGGCGTTGGGA
TGAACAACACCCGCAGCCACCGCGGCCGCATCGCCGTGGAGAACGAGGTGGACTTGCA
GGGCCGGCATCCAGCTGACGCCTGTGGCCGTGGGCTGCGAGTGCAGCGACTGCATGGC
CGGGCGGCTGCTGCCCCGGAGCTTCGCACAATAAGTTTGCCTACAACGAGGCGGGGTT
TCCGGGCCGGGCTGCCCATCTACGAGTGCAACTCGCGGTGCCGCTGCGGCTCCGACTG
GCGTGGTGCAGAAGGGGATCCGCTACGACCTCTGCATCTTCCGCACCGGCAACGGGCG
GAGTGCGCACCATGGAGCGCATCCGCAAGAACAGCTTCGTGATGGAGTACATCGGGGA
GCAGGGTGAGGGCTGGTTAGGGTGAGGGCTGGTTAGGGTGAAGGGAGGGTTAGAGCAG
GTTGCAGCACCTCACCTCACCGTTCTCGTAGTAGAGAACTTCCCCGATACCCAACCTG
CGTACCTCTTCGACCTGGACTACGTGGAGGACGTCTACACCGTGGATGCCGCCCACTA
CCCGCAGTGCGACCCCAACCTGCAGGTCTACAACGTCTTCATTGAGAACCTGGACGAA
CCGCATCGCCCTCTTCGCCACCCGCCCCATCCGCGCCGGGGAGGAGCTCACCTTTGAC
GGGTCCCACGGTGCTCGGGGTTGGCGTGGGTCCACCGGTGCCCTGAGGTCCATCCCAG
GGGGCAGCTGGAACCTCACCCTTCTCTTATTGCCCTCCTTCTCCCCACAGTGGACCCA
CCGCTCCCGGGGCCGCATTGAGTGCAAATGCGGGGCTGCTGCCTGCCGCAAGTACCTC
TCACGTCACGCGTGCTGCCGGCGCCAGACGATGACGGTCCCGGCAGCGTCGCTGGAGG
CTCTCGTCGCAGTTGAAGGCGACGGCCAGCACGGCGTGCCCGTGGCCCTGCAGGGTGT
GCACGGGCAGAGCGGCCCACGTCAAAGAAGTGCACGCAGGCGTCCTCGCTGCCCGTCA
CTTTACTGCCCGCTACAAACCCACGCAGGCGCCCTGGCGGAAGGACATCAGTGGGCAG
GCGCAGCGGTTGCTCCCGGTGCCGCGTGGGGAAGCTGCGGCGTAAACGCAGCCCTGGT
ACCGGAAGAGCAGCAGGCGGTCGGGGCAGGCGTTGACCAGCAGGGAGGGGTCGGGCGC
CACACACCGGTGCCGGGGTCGCAGAGGAAGGAGGAGATGGAGCCGCGGTCGTCACCGG
TGCCGGGCGCTGCCCACCTGAGGGACAAACGGGGTGAGATGGGACGGGGACGGCGTGA
GCAGCGGCGGGGCAGCCGGTGGTGCAGCACTCACAACGGTGAGGTTGTTGTTGAGCGG
CGCAGCAGAGCAGCGCGGCGCCGTCGGGGTCGGGCACGCGGCGGATGCAGCGGCCGTC
GCAGCACCCGCAGCACCGCCGGCGGCCCCGGCGCCAGCCGGCACACCGAGATGGTGCC
CCAGAGCCGTCCCCGGCGCTCCCCGTTACCGGCGCTGTCCGTGTGCTGGTCGAACACG
GCCGGCGAAGGCGTAGTTCTCACTCAGCGTGGTGTCTCCGGCCATGGCGCGGCTCGCC
CGGTGTGGGCACGACGCCGGGAGGGCTGTGGGGTCGGCGTTGGCATGTGGACCCTCCC
AGTCCTGGAGAGAGGGAAATTGGGGTGTAGAGGCTCCTGGGCTGCCCAGAATACATCC
GTGGGGAGCTCGGGATACACGCTGTGAGCCCAAATGCTCCCGAAGTGGGTTGCAAAGG
GGGACAGTGCCAACCCAGGTCCCCTCAGATGGGCTGCAGGAACACCGGGAAGGGCGCC
CCCAGATGGGCTGTAGGGACCCGGGATGGCTGCTGCGACCCCACATTTCCCCTCCCAA
CAGAGACCCCGGAGAGCCGCAGCGATCCCAAATGCTCCCAAACCAAAGAGGTTACGGG
GCACCTCCATACGGTCCAGCGTGGTTCTGCTCGCCCTCAGCGCGCTGCCGCTGTGCGC
TGCCGGCCTCGGACAGCGCCCCGTAGCGCTGGGCCAGGAGCCGGGCCCGCAGCCTCAG
GGCGGGAGCGGCGGGAGGAATTAGAGGGGCGATGAGGGGTCGGCGGAGGGCAGTGGGA
CCAGCCCCGCCATGGCGCGATGCCTCTGGCCGTGAGATGGCCGTTCCCCGCAGGGCCG
GGGGAGCTCAGCGTGCCTCCGCCTCCCCACAGGGTACCTGAACCGCCTGCGGGTGCAC
CCCTCCTCACCCTCTCCAATCATCAGTCCTGCATGGATGACCCTCACTTGTGGGGTGC
CACAGCCGCAGACATCTGCTTCACCCGGGAGCTGCACTCGCGCTTCTTCAGCCTGGGG
GGACGGCGTCTACCAGCGTGGGATGGACTTCGTCCTGGAGAAACTCAATCAGGGAGAT
TCCTGGGGTTGATGGGGAGGGTGAGACTCAAAGAGTCCCCTGCTAACACTCTCCCTGC
TTCCGTAGGCAAAGTAAACATGGGGCAGGAGTTCGTGCGTTTCAAGTGGGGTGAGACC
CCCCTGTACCCCACCCAGGCATCGGGCGGCTCCTGGCTGAGTGCCGCCTGGACCCCAT
TCTGAGGGTGGAAGGGATTGGGGTTTGCCACGGGGTTGGGCCCTGCTATAGGGTCAAG
TTGCACAGGGCTGACCCCATTGTTCCAGGCATGAACGATGTGCTGCCCAATGCACCCC
CACTGATGCCATCCCACAGCGGATCACAGTGGTTGTGGGGCAACCCTTCAGTGTCCGA
GGAGCGCCTGAGGGCTGAAGGCACCTCCACAGTGAGTAGTCGTGGGGTTATGGCGCTG
GCTCTGCGGGTCCATCTCCACTCCCTCCATCCTGCAGGTAGAGATGCGGAAAGCGCTG
TGTGCAGCGGGAATTCGAGGCGCTGAGGAGCCACGCACGGACCTTACACCCAACCACG
ATCCCCTCTCAGTCCCACAGATGTGGGGATGCTGCTCCCGATCCCAAACCTTTATTGA
GAGTGATCCCCTCCCGAAGAAACAGAGTCCCAACGGATGCGGTGTGGTCCTGCAGGGA
TGCCATTTATTCTGCTTTCTCTAAGCACTCCCAGCCCTTCTCCTGTTAGACGCCGTGA
CCCGTGTCAGCCCCTCTGCCTGCCGCCGCATGGCCTGCACCTCATTCTCCGCCTTCTC
GGGGTGGTGGGGAGCGCTGCCCGCTCAGAGGCGTTGTACTTACGGGTCTCCCTATAGG
ACATCAGGGTTTATAGAAGGGCTACGGGGACCTTATAGACAGTGGGATGGCGTCCTTG
GGGGACTTTGGGAATAATGAAGGCTCGGGGTTTCATAGGGGTCACAGGAACACATGGA
GGTTCGTGGGGAAGTTACAGGGCGTGGGGCCGCACCCAGCAGGAGCAGGACGAGGATG
GGGCGTTAAAAGGATTCCCGACTGCTGGGACGACCCCAACCCCAAAGCGCTCACCTGG
AAGGGGACGCAGAGCAGGAGGACGAGGAAGACCTCAGCGTAGAGGAAGGTGGCGACGA
CCCGGGCACCCCAGGATCCTCCTCAGGACACCCACAGCGCTCCTCCTCACCCCGCCGG
GGAAGCTGCCCCGCCGGAAGTGCCCGCCCACGGGAGGGCTGCCGACCAATCAGCGCAG
CACTCACGCGTGGAACCGCAGAGATCACCGATTGGTTAAGCGCCGCGGTGGATTTGCA
CTCTGCACGACCAGTCCGCCAGCCTCTATGGTGCTTGGGCCGCCAAACGCGAGCAGCG
TTTTACTGGTTGTCTTAAGGATTGTGTCTGTCCGTAAGCCAGCCCCGAAAGACCCCTG
ATGCTCACACGCTAACAAAGTAACAGCGTGTTGGCAGAAAAGCACAGGGCTGCGTTGA

## Sheet: chr30
CTCACATGAACCATATAACCCCACTTATCCTCATGATCCCAATGA
CCCTATAGCCCACCCACTTTCCCCTATAGCCTTTCCAGAGAGCCA
ACAGACACCCTATATCATCCCTCAAACCCCAGCACAATCTCCGAC
TATCCTTCAATTCCAATCCACATTTTCCGAAAAGCCAAAGAATTC
CCACTGGCCTAAACTGCACGGACCCTGACTACACAACACCAGCCG
ACACAACACCAGCCGCTGACCGACTTTGGCCCAGAAAGGATTTGT
GTCAGTATCTGTCAGTAGAGATAAATTGGAAAGGACCATGTATAG
TTTGTAATTCTTCAAGTTTTACATGGCCAATTAGAGAGATTAGAG
AGCTGTGCATGTTAAAGAGAAGAAATAGTTGTCACATCTCACCTG
CATTGGAGCTGGTGATGTGACTTCTTGGTAAACTTAGTATGCCAT
CACACTCATGTTGACAGTGGACTTCTGCCTTATTGCTACAGCTGC
ACCTCAAAGATGCTTAGTAACACTGGCTATTACATCATCTGGTTT
TGCCTCCCAGGACCCCAACTGACATTTTATGACGATGAAGGCAAC
CTGCAGGTGAGAGTCAACTCGGGTTAATGTGATGATGGTGATATT
AGTGAGCAAAGCAGAATACTCCTTATCTCAAGTCTTACTCTTTGA
AAAAGTTTTCCTGTCTTCTTACTTCCTATCTTGTTTCTGTCATGT
ATAAGATCACGCTTGCTGGATCACTCGTCACCTCTTGGGAAGTTT
GGCATCTCCCATGACAAAACAAGACACGTGCTTACCTAATTGCTG
ACTGAAGTAATTAGCGCTCCAAGTATGTCATTAAGAAGTTCTTCA
AATGATCTTATGACCACTGTAGATACAACTGCGCACGCTCAGAAG
AACTCTGAGAGGGTGCGTTTGCTTTTCAAGTTGCCCACGATGTGT
CCTTCTTTGCCTGAGTCTGTTGTAGTATGGCCAGTTTGTCCCTTG
CTGATTAGCAAATGTGATGTCCATTGCCAAGAAGGGTCAGGTGGA
CTGCTTTACTAACCTGATCTCTGGCCATGACAAGGTGACTAACTT
GGGCCAAGACCAACTATATGAAATTCAATAGATTAATTGCCTGGT
CTCTACTTGGGTCTGGTGAAGCTATATCTCAAATATTGCATTGAC
AGCTACCCCAGGCAAAAGCTCTTTGGGTCATTATGGTTGCCCTTT
CCTGTTATCCCGCTTACTGTAGAGCCTTTTCCAATATTCCTTCTA
TGCTTGTTGGCACTGCAGCTAGATTCTCGGCATGTCAGTTAGGGA
GCACCTTGGACTTCTTTGTTCCTCAGACTGTAAATTATGGGGTTT
AACAGCAAAGAGGATATGGATATATGAGATCAGAGTGACCGCAAA
ACTGCTTCCAAGGACCCCAGCAACTGTGAGAGTCACCAGCTCCCT
GAGGAAAATCTCTGTGCCAACAACGTCAATGAGGAGGAACAGCTG
GGGACATAGTATATCCAGTAAAGATAAGTTGCCAAGGAAGAAGTA
GAGCATCAGAAAGGCCTACGAGAATAAACTCAGATACTGTTGACA
CAGATACTGTTGACATGTTGACACTCTGCATCTTATCTGTCCTTG
AGAGAGCTGAAAATTTGAAGACTAAGATAATAATATTAGCACTTT
CTTCCAACTCAAAGGCCTCTAGGAATACTCGACCCATATTGCGAC
GACATGAAGCATAACTTGTAATAAATTGTGCAGTCATTCTAGAGG
CAGTCCATATGCATGAGTACGTGTGTCTTCATCAACAAGGCGTCA
TGAAGAGTGCAGTTAAAGAGTCGCAGGGAGATAGCAATGCAATAA
TTCTGTCACCTTTACAAAGCCTTTATCACTGTTTTCCAACTACCT
CTACAAATCAAAGCTTACGGAGACATCTTATTGTATAACATTTAC
TGCAGATATCTAGGTTTGCAGATAAGGTACCACTAAGCCTCAAGA
CACTAAGCCTCAAGATCATAATGAACTATACACACCACTCCTATC
GGCCTTAAGTCCAAATGCCTGCACACCACATGTTGCCTGTAGAGA
TCAAGTCAAATTCAAATTTCCCAAGTAGTTTTCCTCACCTCATAA
GACCAGGTCCACTCTGAATTGGCCTTATCTTCACCAAGAACCATT
AGAGAAACCTTGAGACTCTAACGATGCACAGCAAAGCCAATTTAA
GGCAGTTGAGGAATTCTGTTCTGAGCTCAAATGTCCGCCCCTGAC
TCCTGGTCCCACAGCTTCCACAGACAAACAAATAGATCTCTTTGC
TGGGGTTTGATCCACAGCCTCATAACATAAAGCATAAGGGAATGA
AACAGGTGAGCCAGAGTCAATGTGCCAGGAACAACGTGTCCAAAG
GTCATTGCCACCCCATGACCTGTCCTGAGAGATCTCCAGCTTTAT
GATCTCCAGCTTTATCCCACAACCTGCCCCTAAATGCAAAATTAA
TGAAACTAGAGGTGGTTTTGGAGTTCCTTCACTCGTATTCCTCTC
TCAGTTGCTCATTTGTCTCTTAGAGTTTATGAGTCATCACTACTA
AAGGTATGACTCGGTTTACTTTGTTTAGATCATTACACTGCAGAG
TTAAAATCATCCCCTCCAAATGTGTTGCAAGTTTCTCACCCTCCA
GAAAGGACAGAGCACCACAGACTTTTATGCACCCCAAAGCCCTTT
AAGCCCTTTGTGTTAAATAAAACGATCTGAGACATGGCAGGCAAT
GACAGACTGGGTGAATGGAGTGGGATAGAAAGATACGTCAATCTG
TATTCCCACCGAGACACCGCTCCCATAAATAATGCTCATGTCATA
CCAAAGCACCAAACTTCATCCAGTGTCGAAACAACTTAATTCAGT
TGTTCTTAACAACGCTGCCTCATTTTGCACATTTATGGGGAAGTA
GTACCAAATTCAAACAGGAGAGTTCAGACTTGCCATGGTAGGAAA
CAGATTTTATTGCTAACTTTAGGATTCTGCATATGACAGTGCCAT
CCCCTTATGGTGTCATGTGAGGAGCTGTAAAACTGAGGGGTGAGG
GTGAAACAAAGCAGCTCTTGTATAGCAATGCAACACTCATAGGCC
CCACGAAAGGGATGGTCCTGCTATCAACAAGAAGGTCACAGATGA
AGATGAGTTTGGGAGTTGTAACAGCAGAATAATATGTCTATAAGT
AGTGGCAGTGGCAGAGAAGAACGGGCAGAATGAGGAGCATGCTTT
TATATAGTGTAGAAGTATCTGTATATCTGATGTATAGTGGTAGAA
AAGAAGACTATTAGCTCCCCTCAAGACCTACTGTTGACAATAATG
AGGAATCATTAACCTCTGAGTACTTTTGGCACTATGGAAATGACT
ATTTCATACAACAGACCTCACAAAAGTCATTCAACACAACTATCT
CTCACACAGTTCATATTTGTCAGTCCCTACACATTCACTTGCTCC
ACATTCACTTGCTCCTCTGATGACCTCCTCTGACTGCTTCCATCC
ACGGCAGCTGGAAAGATCAACCCGCCCCTATCTGCACTTGTCATC
GTCAGGAGTTATCAGTGGGCGAGGAGATAAAAGTGTACAATGGAT
CTGCTTGGGCTAGGAACATCTGGTAACCTTAAATCCCACTTGTGT
AAATGTCAACTTGTCACAGGGCTTACAGTGTCCTCCAAACCAAAA
GTAAAACAGCGCCACGATCTTGTCCTCTGAGAGATCACTGGATGG
GGTGGACATCGCAGAAGTAGTGGTCAACTTTGTTAGGGCCACAAA
AGGATGAAGATCTCCGTGCAGCCAAAGAAATGGACCCAAAAGAGC
CTGCCACGTTAATTGTATAGAAGCAAAGAAACATCACAAAGTACA
AGAGAGGCCGATGAGAATGAACTCCTTCACACCGCTTGCATTCCC
GTGATTTGTCATCATTGTCACCATTGTCATCACTAATAATGAATT
ATTCTCCTTGAGTGAAATTTCGGCCCCGGCTGTCTCCGTGCTCCT
GGGGTTGTGAAGGACTGAGCCTACATTGTGCTACAGGGAGGATAG
GAAGTCACTAATGTCCCTCTATTATTTGTGTTGTGGTTGAATTCC
GACATGCCTAAGTCAACTGGTGTTCAAAATGGCCATTACACATCT
CAATCGGTTCTCCCTGAGTGTGCAGATGATCCCTGAGCAGAGAAC
AGAAATGACAAATTCAGTAGAGGATTCCCGAAAGTTATGTCTTAC
TTTACCTTCTCCTTATTGCATGCATTCTTCCCTTAAACCTTATGT
AGAAATGTTGAATGTAAAGCTTCCAACACTTGCTCCATATAATCC
ATATAATCCTGTCCAATTCTGTCTAGCTATTCCCTGCCTACGTGA
GGGAGGAATGAAAGAAAGGGGCAAAGGAAGCGTGAATTCTGTCCT
ACATCTGTATTCTGAAGAAAGTTACTAGGGTTGACACATCTTTCA
AGCTCTGTCTATGAATAAAACACGGTAGAACAAATGGATGCGATA
CAAATGGATGCGATAGTTCAGGATCAGGTCAACCAATCAACTCCA
TGTGGGTGAAAATAGTGCTCTAATTTAAATTATCGTATATACTGC
ATTTATTCACCTTTCCTTGTATAGAAGCACAGTGTCACGGTCTAC
GGCGGGGAGGGGAGGGTTGAGATGAGGCGTGGAAGGGGAGGCTTG
CCCACCACCCACCCACGTGTGACTCCCCATAAACCCCAAACGCGC
GCCCTGCCAGCACCCCGTCCCGTGTTCGTACTTCATGGCACTGAA
TGGGACTCCTATGTGCACTATAAGACATCTCTGTGTTCTATGGGA
CTTCCGATCTCCACACGCTGCCCTACATCCCCTACAAGACCCCAA
CATTGATGACCCCATTGATAACCCCACTGATAACCCCATCGATGA
CATAACCTCGTGCAACCCCTCACTCACAACCCTCGTGCAAAACCT
CACATCACCTGGGCTTCATGTCACATGGGCAGCTCTATGTCACCG
GTGCTATAAGTGTCTATAGGGGTCTACATGGGGCTATAGGGGTAT
GGGACTATAGGGGTAGTGTAGGGTTCCATGAGATTCAGCACCACG
TATAGGCACCGCTCAACCCCGTAAGCATCGTCCAGATCCTATAGT
AGCCGCCCCGCCAGCTCCCCACCACGATCTGCATAGGAACAGTGA
TCGCACAAGGAGGGGTTTTGCACGACCATCTTCCACAAGAGCCTT
ACGAGGGCCTTGCACCAGAGCCTCACACTGAGCCGGTTCTTGCAC
ACAGCCTCTTCCCTGCCCCGCCAGCCTCGTGCAAGCCCCTCCAAG
CTCAAAGTGTCCCACCCCACAATGTGTATGACCCCAAAGTGTCCC
CCATGGTGGTCGGGAGTCCCTTTGGTGGCACTGGGGTCCGCATGG
TTGAGGTGGATATTGGGGTATGAGATGGTGAATATTGGGGTTTGA
GGTGGATATTGGGGTGTTAGAGGCAGATATTGGGGTATGGAGATA
GATATTGGGGATGTTGGGGTGTGTCGGATATTGAGGGTGCAGGGG
GGATCCCTGTGATAATAGGATGGATTCTTTCTCATATAGGGCCCC
GGGTGGGTTTCAGGGTCCTATGGGGTGAGTTTCTGGGGTCCCGTG
CAGAAGGCGGAGATGCACACCCCAAACACACCAGGGCCACCACGA
CCACCACGATGCCCACCCACGAGATGACCGACAGCAGCACCTCGT
GCACCTCGTTCAGCCTCCCCTGGTACTGCGCATCTAAACCCAAAT
ACCCCACCCATACCTCAGCAAGACCCCACCTACGTATCACAACAC
GGTAAGCCCCGCCCATTCTCCCACTCCCTACCCAGCCTTTTCCGG
AGAACCCATCTAAGGACAGGACGACCCATCTATGACCCTCGAAGA
GGACCTCTCACCTTATTGTAGTTCTTCCCGGCCGACTCCCTCTCT
CTTCTGTGCCACCTGAATTTGACCCACGGGCTGGTGCAGTTGCTG
AACCCCATACCCTCCCCACGCCTCCCTTCCCCGATCCCCATAATC
TTACATACTTCATACTCTCTTTCTCCTTCATACTCTTTCGATTCA
CGAGGGGTCGGGAGGTCTTAATTAGGGTTAATTACGGCTGATTGG
GGCAGACAGAGGCGGATGGGTGGGAGCAGATTGAGGGACGGACGG
CAGCTGGATGGGCACACGGACAGACACGCGGATGGACACAGATGG
GTGTGCTTAGTGTGTGCTTAACGTGTGTACTTATCATGTATTAAA
TGTGCTCAATGTATGCTTGGCGTGTACTTGGCGTGTCTGCAGGTG
ACCCATTGCATTGATTTGAATACCACTTGCATTGCACGCCCATTG
TGAGGGATTAATGAGGGGTTAATGAGGGATGAAAGGCTTTTCTAT
TGGGGATAACATACAAATAAAAGCTGGTCTGGATTTGCTGTTGGA
ATGAGGGGTAGGGTGGAGCGGGGCTGAAAGAGGGGATCAAGCGGG
CAGCAGGAATGGAGTGGATGGGGTAAAATGGAGCCTGGAAAGGGG
CTCACGCCCCGCCCACTCCGCTGTCAATATCCTCTGGTCACGCCC
TCCTGTGTCCTCCTGTCCCTTTAGTCCCTTTAGGTAGGTGTCCCA
CCCTCGACCTCATCTACCGCGACCTGAAGCCCGAGAACCTCCTCA
GCGTGGCTTCTCTTGGGTAGGCGTGGTTCCAGCTCAGTGGGCGTG
CAACTGGGAAGAAATAGGGGCAGCTGAGGTTTTGTTGGGGATACT
AAAAGGATGGGGAGATGGAATAGGGTGGAAAACGGCCAAATGGGG
TTTTGGGCTTGGTGTTGGCATGGATTGGGGTTTACTTCGGGGTCA
TTTACTTCGGGGTCAGCTCTCGGGGATGATACGGGGTTCACTTTG
CCAGGAGCACCAGAGTCCCCTGTAGTGGTTGGCCGGCGGTACCAG
GTGCTCTCGGCCGTCCCTTCTGACCTTAAAGACCCCACGAGGTAC
GGTTTTGGTCTCCGCTCTCCCTTTGGCCCCTTCCGAGTCCTGCTG
CACCAAGGACCACAGGAAGAGACCAAAGTACAACAAGTTACTGGT
CTCGTGGTTCAAAGACGTCATGGCCCGCACAGAGTCCCCGCGCAG
GTCACTTAATGATGGAACGATTAGAAGCCATTAATTGAAAGATGG
TGTGGAGGTGCTGCTATCCCTTTAAGAGCGTCCCTGTCCCTTTAA
CACTCCACATGACCCTCGTATGACCCCAATACCGCCCCATACCAC
GATGAAGGGTGTATAGGGGTGTGGAAAGGGGATATGGGGAGATGA
CCGTGTGTGTGTGTGACCCCATAGACTCCGCTGCGCCGTGTGATG
TGGGGCACTAATGGGGCATCATTGGAGGTACTATTTGGACACTAT
CCTCCAGGAACATCCCGTAGTTGATGACGATCTGAGGGGTGGCGA
ATAGCACAGAGACCCCATAACGCACAGTGAGAGACCTATAGCACA
CCACCGGAAGCCACACCCCATCCTGTAGCCCCACCCACCTCCACG
GGGGACATTCGGGACATGGGCGGTGTTGGGGATATGAGGGACGTT
GTGTCCAATCAGGCTCAGTACTTCCAGCAGTTCGTCGTGCAGCGC
AGACCAAAGTGCTGAGCGTCCTCCTGTTCGTCAAGGGCCCCGTGT
GGGTACTGGGAAGGGGACTGGGAGCAATGAGAATAGGAGGTACTG
TCCGAGTGGTTGAGCTGCCCCTGGATCATCCCCTCCTCCCTCTGC
TGAGGGTGAGGGTGACAGGAGGGTGGCATAGGGGACAATAGGGTG
GAGCAAACCCAGCGATTTTGGATACTACCTGGATGAGCCTGTCGG
GGGCTCGAAGTGGTCCCGGGGATGGATCGAAGCGGCTCTGAGATG
CTCAAGAGGCTTCGGGAGGGGTCAAAGTAGCTTCAGGGTGGCTTA
AGGATGGCTCAGAGAGGTCCCGGAGATGAGTCGAAACGCCATTGG
CATCTCTTTGTTCTTGATGGCGGTGTACTCCTTCTCCAGCCTGCG
AACCCCAACGATCCTCTCCACCTCAACCCATGCTTAATCCGGACA
GTGGACATCCCTGAGCTCCTGTGGACATCCCTGAGGTCTTTGTGA
GTGCCCCAAAGACGTCCCCAGGATCTCCGGACCCAAGGAATGCAG
CAGCATCGAAAATAACTCATCCAAGGAAAACAACCGAGCCAGGGA
GAGGACATCTTGAGCAGCTCTGAGTATTGGTTCTTGACGGGCATG
CCGAGACGCGCGGCAGGGTTGGGACGTGACGGAAGCAAAGCGACG
ACAGCTTTGCGAAGGAATTTGCATTTCGGAGCTTTGATTTTCAGT
CCGCAGTGGGAGCATTTTCACCGTGGTTTGGCTGCATTTGGGACA
GGTTTAGACCGGGAGAGACCTTAGAGATTGTAGAATGTTGACTTG
TGGGGTCTCACCTGGAAGCCAAACAACAGCGTTAGGAGGATGGGA
AGGTGATGCTTCGAATCTCTATGAAAAGAAGTTTAGTTAAGCCAC
AACGACGGGTTCTGGCATCAACTCCATGGGATTTACTGCAGGATT
ATTTACTGCAGGATTGGCGAGGAGTGGGATTTCGGAGGGGAGCTC
GCCTTCCCCAAAACTGCCATCCTTTCAGCGCAACTCCGTCCCGAA
GTTTTCGTGCCCTTCCCGTGCTTCTCTCCCACCTGTTATTCCGCA
TTTTGCAGCACCTCTTCGCTCTTCCTTATCTCCATCTTTCGGCCC
CCCCTCGTTCCGTTTCCTTCCCGCTCCGAAGTTCATCACCCATCA
CCCGCAGCACCGTGAGCCAATAAGAAGGTAGGAGGGGTGTTGATG
GCTTGACAGAGGAGGACAATAAACCCCGCCCCTTTCTCTAGAGCC
GGCCCAGCGCTGACCCCATCACTTCAAGGAGAGCCTCGGCCTTCC
GAGTTCCGACCCAACCCTACAACAGAACCCGCCCTCATACAGAAG
GAAGAAATGCTGAGTTTGGGTGCGCGCTTCTGAGAATTTTGGTGT
GTCAGCCGCTGTGAAAGTGTATGAGTGTGCACATTCCTTGTTGGG
CTCAGCTTTGTGTTCCTCATGATTCTTATCCTTGTGAACATCCAA
TGCAATGGAAGAACTTTAAAGGCTGTGGTACCATAGGATTGTAAA
CACAACAAATGCTCCTTCAGTGAAAGTCTTCGAGGTTTCCGTGGC
AAAACCTGCTACTATTTCTCCACTGAAGGAAAGTCGTGGGTTGAG
AATGGGACTCGTTTAGAAGGGTGTCAGGCTCAAGTTCTGCAAAGA
AAAAGCTTCTCCCTCCAACAGTCATCAATTTCAGGGCTTTCATCC
GCTGGGCTCACATCACTGCTCACCCGCTTCTTACCCTCATTCTCT
GGCCAATCCCTCTCTATCTCGTACGTTTCCAAGCAAATTATCGTC
CGAAGAGAAGAGGAGATGTAGCGGGGCTGGGGTTGAACCATCTTA
AAGTCTCTTGGTTGCAATTTGAACAAAACCTTTGTGATCTGAACC
GGTGTTTCTCTTGCTTAAGAAGACCCAAAATCTCCAGGTTTCGCC
TGTCTCAGGGCTTTATTTTCAGCTCCATCGGTCAAACGTTTCTCT
GATGACGTGTCGGTGTCGGGGTTGGATCGTGGCTACAAACCGCCT
GGCACAGATAACACCCGGCTCCCCTCCTCGCACCGCCCCTTCACT
CGTGGGTGAGTCGATTCCGTCCGTCCTTCCTTGGGTGATACCGAA
GTGGTCGTCCTCTACATTTTGGTGGTCCTGAGCTTCGTGGTGTGG
CTGATGTCGCAGCTCACGCCCCTCTGTTGCCTCATATGCTTTCAT
CTCATATGCTTTCATTGCCACCCCACGGCCTGAGTTTTAGGGTTT
TCTTGAGGTCAAACTACACCGAGAGCCAAATTCACAGTAGGTCCC
GCTTGGCTGGTTGGAAGGACTTCGAGGAGAGCTGCTACTACTTCT
CTGGTCATCATCAACTCGGAACAGGAGCAGGTCAGCCGTCCGCTC
ACTGGATGGCGTGGCAGGAGAACAAGGACCAGGACCAGAAGGACT
GGGTTGAGTTAAGAAGCGTGGGTTGATGTCAGTGCTGCCTTTCGG
AAATGGATTATTTTGAGGAAATGCTTCTCGTGGGTGGGATCTGGG
TCCAGGCCTTGCTTACCCCGTAATTCAAGTGCTGGGACCTACCTG
CCGTGCAGACTCCAAAAGGCTCAAAGAGACCCCGAGGATCCCATG
CCCCAGAGACCCCAACGTGCTCAAAGGGACCCCAGGGCCATGTGG
GTCCGACCTCCCACCCAGCCTCAAGAACAGGATTCGAAGGTCTAT
GGGATGGATGGGGTCAACAGGGGAGGGTTTGCGTGATGGGATGAC
AAAAGGGATGGGGTGAAAGATTCCTCGGGTACTATGGGTGCTGTG
TGCCACCACAGCTGCTCCACCTCCGCCACCATTGCCTCCACGACG
GTAATTAACGCCTGCCCCAATTAATTTCTCACGCTACTTATGTTC
CAACCTTCACCCCAACCCTTGACCCACCCTCACCCCGAACTCCCC
TACAGGGCCATCTCGAACTGCTCCAACCACTTCTTCTTCAGCTCG
CACCCTCATCAGGTCCTCATAGATGTCGTCCCCGTCGTCCCCTTC
CAAACCTACACCAAATATCCCACATACCCTACAGCGTGATCCCAA
AATAACCCCAATACTGACCCGAATATCCCACAAACCCTTCAAGAT
CAAAACAACCCCAAAATATCACCCAAAACCTCCAAGATAACTCCA
ACCCGACCCCAACGCCCGCATCCCACCTTCCCGAAATCCTGAACG
CTGTTGTCACTGTCACCAATTCTGTCTGTGTCACCGTCACCCTTC
GGGCTGTGATGGGTCCTGGGCTATGGGGAGTCGGGAGTCTGGTCC
ATGAGGGACACAGATATTTGGGGACGGTCACATCTCCTCCCACGG
CATATGGCCGCATCCCTTCATCCTCAATAAGACCCTCCCATGTAC
CGTTTTGGGGCAGATCACGGGGTGCTTCCATCGGAGATTTGGGGC
GCGGTGCTGCGGTTGGACACGGACGAGAAGGTGGTGTTGGAGGCT
CTATAACCCCAACTTTAAATCTATAATCCCAAACCTAACTCTACA
CCAACTCTAACCTTATAACCCCAACCATATAGCCTACAACTCCAA
CCCTACAACCCCAACAACAACTCTACAACCCCAATTCTGACCATA
CCCAACCCTTAACCCTATAATCCCAGCCCTATAATCCCAATCCCA
CCCAACCCTGTAGCCCCAACCCAATAACCTAAACCCCAACCTTAT
GGAGAAGGTGCTGTTGGTGTCACTGCAGAGCGGCCACATCTTCCT
CGGAGGTCCAGAATTCGTTTTGGGATCTTCCACTCACATCCTCAC
GCCCCGCGTCCCCACAGACACCCGACAACGTCATCATCAAGCAAG
CCCTTTCCAGCCTGGGGACATGGACTATCACGGCCAAATTTGAAG
GGTGGGGATATGGGATGATAGAGATGAGAGCGGGGAGAGGATAGA
TTGGGGATGAGGGTGATGAGGACATGGAGTGGTGAGGATTTGGGA
AGGACGTGTGGTGGTGGAGGATTAGAGCGGCGTGGATTTGGGGTG
GCCACATCCGCACTGAATGTCCCCATACCACGCAGCGTCCCATGC
TGCCATACTGCATCCTCCACAGGTTTATGTCACCAACCCCGATAA
CAACATGCCAGCCAACAAGAACTCCGTCCCCATCACTGTGAGTAG
CACCCGTGATGATCAATTATCCATAGCAGCCAATACCTCCATAGT
CGGTTTCCAGGGTGGCTGAGGCTTCCAAGGTGAACAAGTAACTCA
AGAGCAACAGAGATGACGTCCGCAAATCCGTTTCCTACTTCACCT
CCACGTGAAGCCTGGCGAGATCATTGCTGACTCCGTCTGGGTCGA
GGCGTCCAGTTGGCTCTCAGAGGGGATCACGTGGTGCTTGAGTTA
CCTTGGGGACTTGGATAGCCCTTGAGGAACTTGAGTGGCCCAGTG
CAATGAGTGACTCGAGTGTCCCCGTGGGCTTGGGTGTCCTTGAGG
TGCTCTTTGAGACTATTGGATATCTTGGAGGGCACGTGAGCATCT
AGGAGCACATAGGATATTTAGGTGGCCTTTGAGAGGAGTGGGTGG
AAAGGCTTGAATGTCTTTGAGGTGTCCTATGCAGAGCTTGGGTAG
GGCATCTCATGAGTGCTTTGGATGGTCCACGGGTGGCTCAGGTGG
GGTGGTGAGGGGAGCGTCGGAGGCTGACAATCGTGTGCATGAGCC
TGGGATGTGACACCTGGATCCTGACCAAAGCCACCTTTATCCCCA
GGGAAATGCTTGGATGGATGTTAAGAGAAGAGTGGGTGATGCTTG
CACAAAGGTTGGGTGACGTTCGGGCAAAGATTGGGTGATGCTCTG
ATGCTTGCACGTATCTTGGGAGTTGTTTGGGCAAAGGTTGGATGA
TGAGCCCAGCGTCATTGTTCCAGTAGAGGTGCCACTGCCACCCTG
GCATCTCCATGAAGACGCTGCCCATATACCTGAAAGACTCCATCA
GAAGAGGGTCCTGGGAAAAGACTCACTCAAACCTTGGGGTGGACT
AAAATGTGAGAAAGATTTGTAACTCCGGAGAGGTATTCCAAACTT
AGGGGTCACGCAAACCTTGAAGGAACTCTGAGACTTGAGAGATCT
GAGAGATCTCCTAAAGCCTTGGGGAAGTCTCCGGCACCACAAAGG
TGGAGGTCCGCGCCATTCTCTACAACTACTGGACGAACAAGATCA
AAGGGATGAGGCTGGAGAAGACAGTGAAGATAGTGGAGCTTGACC
ACAGTGAGTGGCCCCTGTCTGGTCTGTGGACGTCTCATCCCATGG
GGGGAGAAGGAAAATTGGGAAATACATCTACGTGTGTGAAGTGTG
CCACCAAGGGCAAGACTGGAGCATAGTGTGGGACGAGGGACAAGT
ACCCAAAACCTTGTCCCTATTCATGATCAAGACCCGTTGGCGCAA
GTGCCCAACCCCTATAACAGCCACCCGAGAACCCACATTGTCATC
CTCTCCCGGAAATACCAATCTCTGACTCGACCCTACACGGTGGCC
CTAACGGGGAAACTCAACAGCGAGAAAGTCCTGATGAAGTTCTCC
GAACGCAACGCCCACACCTACAACATCGAGGGGACGTCCTACGCT
GGGGAACGGTGGTTGGCTGTGGGAAGGTGGGGTCGTAGGGTGTTG
ATGTCTTGCCCTTTAGAGATACCCCACATCTTAGTCCCTGCAGAT
ACCATTGTCACCGTCACCATTGTCACCGCCGCCACCACTGCCCGT
CCACAGACCAAGCTGAACGAGGACTTCACTGTGAAAGCAGAGGGC
CCATCATGTCCCCTTCCAGGTATCTCATGTCACCCGTTTTCCCAG
ACCCCACCAGGTTTCCATATCCCTCCAGTTCCCCATGTCCCACCA
CCCCATGTCCCACCAGATCCCCACGTCCCTCCTCGTCCCTCTATG
CAGGGACATGGGAGATAGGGGATGTAATGGGGTTGTTGGGGACGG
CCACCATGTCCATCCTTGATATCTCCATGCTCACCGGCTTCTCCC
GAGACAGAGACAAGGATGGGATAGTATGGAGGTGGGGATGACGTG
AAGAAATGGTTCAGATTGGAGACATGGGCAGGGACGGAGATGGAG
GAGATGGAGCTGGGGCCAAGACGTGCGTAGGGGAACGGGGATGGT
CTACTACAAGATCGGTGTGTCTCCATGTCCCCTCTTTATCCCCTC
CCGTGTCCCGCAAAGCCCGTCTGTCCCGCGTGTGCCCACCTACAT
CCCCATGTCCCCACAGATGACCGCTGCACCCGCTTCTACCACCCG
CATACGGGTGAAGAAGGACAATCCCATCACAGTCAATGAGCGCAT
ACAACATGGGGCGCGTGGGAAGGAAGTGGAGGGTTACGGGGACAG
GGAGGGTTACGGGGACAGAAGTATAGGGAGTATTGTTGGGATATG
AACAGAGGAGACGCCATCCCACGACAACTACATCATGTCCATCCT
GCTCTGCCAGGACTTCACCGAGTTCTCCGACAATATGGTCTTGTT
GGGACAATGGAAATGACGTGGAGGTGGTGAGGACTTCATAGGTGT
CTTTGCGCTTTGGATCCATATATCTCCAGCCATTGAGGTCAGCAG
GGGGATAAGCAGAAAGACGGACAGATGGACAACGGGGTGGACAGA
GTAGACAGACGGATGGGCAGGAGGACACGTGGACAGATGGGCGGA
AGTTATGCAAATGACCTTAGGAATGGGATGGGCTCAATTAACCTG
TTTTGTGGGGTTTTGGTTGAGTGGATAACATCATGGATCTCTCAG
ACCCCAAAACGTCCCCTTCCTCCCAGGTACCTCCAGAACTACGTC
TGGGGCGGTATGGGGATAACTGAGGTTGGTGGGTCGTCCGGTTTG
TGGGGTGGGTGTTGGGATTGAGGTGGGCTCAGAGGGTTGTGGGGT
TGTTGTGCTGAATTTTGGGGCCACTTTAGCTTCATTTGGGGTTCA
TTAGCGGGGTTTGGGGTTAAGGATGGGTGCGATTTTATATGGCGG
CACCTGAACCCCATGGATGTGCTGTACCGCATGGACGCTCTGCTG
GCGGCCCGGCTGTCGTTGTCACCCGTTGTCACCTCCTCGTATCCA
CAGGTCTTTGTGTTGGAGAATGTGGACCCCAGAGCAATGCCAGGA
CGCGCCCTCCAGCTCCAGGTTGAAGGTGTGGTTGAGGCCGAGGAA
GACGAGGACAACAAGTTCCAGAAGGCACCGGGGATCATTGGATCT
GTTGTACCAGATCTCCCCTTCGCTGCCTCCCGTTCCGACTTCCAT
GGGGCTCTGGGAGGAGGATGACGGCCGGAGAAGCGAGTCCAGTTC
CCGCAGCCCGTCTCATCCCCTCGAGTGTCCTTCCACCCACCCACC
CCCACAGCCCCGTACCTCTCTCTTTGCCATCCGATTTCTTCCTAC
CCCTCAATCCGGTTCTGTCTCCTTGGCCCAGTTCTGTCCTCTCGG
TCTGTCTCCTCAGCCCCGTTCTGTCTCCACAATCCACTCCCTTCA
GGGCTTTGGGGTTGTCGGGGTGTTTTCTGAGGGTTTAGAGCGGGT
TTTGGGAGAATCTGAGTGGATTGTTGAGGGTATGGGGTGCTTTTG
GGGGTTGAGGGGTATTTGGGTGATCTGGGGAGTCATTTGGAGGTC
TATGTCAGCCTGGGAGATTATTTGGGGTTCTGGAGGGTATTTGTG
TGGTCATGGGTTATGGACAGGGTTGTGTGTAGGATTAGGGGCAGC
GGTTTAGGTTAGATGAGGGTTTAGACTAGATTAGGATTAGGTTCA
TTTTAGGATTACAGCCGCATGAGGTGTTCAGACCCTATTGCAGCC
TTTAGGGTCAGGTTAAATCACTTAGGGTTAGGTCTGGTTTAGGGT
CAGGCAACCCCTTAAACATCCACAGGCCGGGACTGACAGGAGCGC
GATGGGGACGCTAGGACACAGATATTAGGACAGGGACGCCGGGAT
CATCCGATGGGTAGGGCTTGGCGGGCTCAATGCGGGAGATGATCT
CGTGAGATGGGTGATGGGGTGGAAGGGGACAAAGAGGGACGAGGG
GGACGAGGGTTGTTCAGGGGTGACAGGGGATGGGAAGTGGGGCCA
CCCCGTTGCCCACAGACCCTGGTGCCACCCTACTCACGTCCATGC
CACCCCGACTCCAGCCATCAAAGACCACCTTGCCATGCTGGTAGC
GACCACAAATGATGACCCAAGCACCTCAAATGATGGCCAGGACAC
TGATGGTCTGGACAAGCCTAGATGATAGTTCAGTCACCACATTAA
CACCCCGCCAGCCTCCTCGTCCCCGACTCACATAGATCTCATCGA
CAGGTGTTCAGAAAATAGATGGCCATGTCTTGTCATATGAAGGAC
GATGGACAGACACCTTTTGCACAGGAACAAGGATGAAGATGCCCC
CCCAACACTGAAGACACGAACAGGCAAGTCAAAAGTAGGTGGGAC
GAGAGGGAGATGCTGACCTGGGACATTGTTAACATAGCAGCCGTC
GGGCTGGAGAAGGATTAGGGGTGGTGAGCGGGGATTAGTTGGTGT
GCAGCCACCGCATCGTCCCCATCACCGCCACCGCACAGTCCCCAC
TGATGTCCCCACCACCGCCACTGTGTTGTCCCCATCACCACCAAC
CTCCATCACCATCACCACATCGTCCCCACCGTTACATCCCCTTCA
CCCATGCTGTGAGTGAGGGTTACTGGGGTTAGTGGTGAGCGGACG
CAGCCCACCTCGATCTGCTTGTCCTGGAAAACTTTGTTGATGCTG
CGAAAACATGGAGGTGATGGGGTAAGTGAGGTCCAGGACGGTCGC
TTGTCCACATCACGTCCACCCCGTTCAGCATTGAGTTGTTCCTGC
ACGTCCACTCATTTGGTGTCGGGCTGTCCATCCACGTTACCCATT
CACCTGCCGTGCCCACCTCATCACACATCCCTCACCTCTCCGAGC
AGGCGGTACTCATGGATGCTAATGGGATGGAGGAGGCAGATGGTA
TCACCAGCCTGACACGGTTGCCATCATCTATGATCACCAGCATGC
GGTAACCATCACCACCTCCAAGCCATGCTCACCATTATTGTGTGG
GGAGCAAGATCAGAAGAGTATCCCATGGGTGTTTTCGGGTGCTGT
GTCTTTCTCCTCCACCAGCCTTAACCGCTACTTTAATTCTTTAAG
TGCAGCCACCAGTATCTCTCCAACCTCTAAAATATCCTATACTTT
CCACCTGGAGATGATGACACACAGATCAGACATAACACCAAGACG
CTCTCTGTTGGCACTGGGACTCACTCGTAGAAGTCTGACTTGGAG
AAGTCTGACTTGGAGATCTTGAGGAAGGTACAGTCTCGGTTGGCC
CTTGTCAATCATCCTCTGGTAGACATGTAGGCAGCCCCACAGCAC
CCGGAACAGCGCTCCATCACCAGGACTCATAGGGCAGGGGTAGGA
ACAGTCCACCGCGGCCGACTCGTCCTCACAGCTGTACCTGTAGAT
GATACCCGATGGCTGCTCCTCCACCGTCACCGACTTACGTTCCTT
CCGGTGTTGGCGTTGGGGTGGATGTGGATTGAGGAGGACGTGGGG
GAAAAGCTCATTCGTCAGCCCCAGGTAATTGTGCAGTGCCAGGAA
CCAGGCTCTCGGGGTACTTCTCAAAGACAGCTGAAAAGGCTTCAA
GGGACGTTCACAGGATCAGGGTGGTGCGGTTTGGGAATGGTCATG
TTGGGAATGGTCATGGTTGGGTTGTGGGACGGCTGTGGTTGGTTT
GCGATGTTGAGCATTTTGAGTTTCTTCTTCATGCGGGGCCGAGAG
TTCGGAAGCGGTATTTGGGCGTCTCCTGTGCAGGCACCTCTGGAA
CAGTGGCAGCTTTATCACTTTCAGTCGCCTCAGCCCCATCCAGAA
CATCCAGAACTGAAACTTCCAGATCACGGGGACACGTATGCATCC
CCCCACCCTCACATCCCTTTTCCACATCGTATTAACCCCTCCCTA
CACTCCACAGATGAACGCAGCCTTCCCATCCCCGCCCCGCCTCCG
CTGAGCCGCGAGTCATTAAAAGCAGACGATAAAATAAATTAGAGG
ATTGGGATGGGTAATAGGGTCACACTCACCGTTCACAGCAGCAGA
CTGCATCTCGGCGAAGGTGATGAACATATCGTCCCCGTTGATGAG
ACTCAGACACCATGGAAAGGGAGCGGAACTGGGATGGGATAAAGC
GTAGCACCTTGACATGGTATGGTCCCAGCACGATCCATCCACAGA
CGTTGTACTTTTGGAAGAAGGTGAGGTAGCGAATGACCCCGACCC
CCCAACTTGGTGGCAGTTCAACCCCAGGAGCTCCGACAGGGATAG
CAGACGCCACCTCTGTCACCGCCAACACAGCTCCTACCTCGGCCA
ACGCTGTGGTCTTTGCACTCCTTGATGTCAGCCCGGTTGTCGAGG
TGGGAGAAGGGCATTGCTCGTCAAACCGGATGGCAGCTCCTCGTG
TGATGGTGAAGGTGTAGCAGTCCGGGATCTCGTTGTTGATAATGG
CTTTCAGCTTGAATTGGATGGTGACGTTGATGAGCCTGTGGGAGG
GGGAAGCCCGAAGACCCCAAGAGACCCCTCAGTCCTTCTCAAATC
CCCTAAAACCAACCTGTGACAATCTTGGGGTCGATGTTGAAGGTG
GTCGTAGAGGTCGTGTTGGGTGTAGACGGCGTAGGAGTCATCAGC
CCCACACTCCAACCCTTTTCCCACACCACTAATTACCCTGTGTTT
AACAGAAGGTGATTATAGTTTTGTTGATCCACACAAGAGGCTGCT
CCAGATCCACTCTCCCTTAGCGCCCCATGCCCAATGTCCCCTCCA
CGCCCATTCCGCTCTAACCTCGCCCAATCGCTGCTAAGTATGCCG
ATCCCCACGTCACCAGAGGGCCATTGCTGTCCCCAGGACCGTCTC
CAGGGATCTCTCACCATTCAATCTCCTCCACGTTCCTGCCCTTGA
AGGTCCAGTCCTTAATATGGCCAATGCTATCCTCGTGATCACCAC
TTCCCAAGGCCACCAGTGTCCTCCTATGACCACCACCATACGGCC
TGCACACCATCTCCTCTTGGCCACCATCTTACACTCAACCTTCCA
CACACTATGGTCAATCTCCTCCACTGTCCCAACCTTTCTTTTGCT
CAAACCTTCTCTTGCACACCATGATCTCCTGATGACCGTCATGAC
GATGACCGTCATGACCTCCCTATGGCCACCATCCTACAACCAACC
ATCCTACAACCAACCCTCCCCATGGCTACCACAGTCTTCCTATGG
AGCAGGAGGTCAATGAAGTCCGTGCTCCGTCCCTGGCGGCCTTTC
CACACTAACCCTAATAACCCAAACTCGGACCCTATTCCCATTGCA
AAATGCACTTCTGGAGGGTGTCGAGGGTGAGGAGGCTGAGGTCCT
GGGCAGGGGACGTCAGGGGATGGGGTGCAAGGGTGGCGTGGGGTT
GGTGAGGAAATGGGATCTGGATGAAGGTCTGAGTGAGGAACCAGG
GGTGCAGGATGGAGTCAGGAATGAGGGTCCGGGTGAGGAAATGGG
TCTGGGTGCAGGTCTGTGTCAGGGATGGGAGTCTAGGGGTAGGAT
GTCAGGAACCGGGATCTGAGTGAGGACCGAGGCGAGGAACTGGGA
TTATCCACGTCCTGCAGTCCTTCCTCTGTGTTCCGCGCCTGCCCC
CTGTCACCCACCCACATAGCATTGTCACTTATCTGTACGGCCACC
CCACAAGAGCCACCACTCCCTCCCTACCGTCACCCCAATTGCCAC
CATGCACACACTCCCACGCACACCCCTCGCACACGCATTGCACAG
ACCACACGTCACCATAGGCCAACATACATCATCACATGTCATCAC
GCCCTCCTCCCACACCACATCTCCTCGCTGATCCCAATCCTACAA
CGTCCTATTCCGGAGATATTATGGTGTGGATAATGGGATCGCAAG
GGGAATGGTGTTGGGACGGTGATGGGATGAGTGTTGGGGTTGATG
CTGGGATGGGTGCTGGGTCCTGGGGTAGATGTTGGGATAGGTGAT
TGGTCCATGGATAAATAACACCGTGTCCCCTCGCTGGTCACCAAT
GGTCTGTGTGGGTGCTGAGAAGGTTGGATCCTGGTCTACACGAAT
GGTCCGTATAGATTCCAACCCAACGAATTCCAGATCAGAAGGTTC
GCCCATGACCTCAAACATCCCATAATAAAGTCAGTACCAGGATAG
AAACCTAATGACAGCCTTTACGTCGGACATGCGCCACTGTGACCC
GGTGCAAAGATAACATCATTGGGGCAGAGGCGGAGGTGAGGGTGT
GGGTGCCTGAATGGAGTGTCCTGGGTGTGGGTGCTGAAACGTGGG
GAGTGCCCCAATACGGATACTTAGATGGAAGTGTTGAGATAAAGA
CCGGTGGGAATGCTTAGACAGAGGGACCAAAATAAGGGTGCTGGA
CCTACAGAAGTACCTGCGCTCCATGTCCAAGAAGAAGGGCCATGT
CCCCTCCCGTCCCCAAGGCCTCCTCCTATCTCCCATGTTCCCTCA
TCAAGCCTCCCATGTCCCCTCCTATCCCGCAAGTCCCCTCCTGTC
GCTGCCCATCGTACGCTACAAGGAGTTGGCCGAGTTCATCACCTT
GGGATGGACATGATGGTTGAGGTGGGGTGAGTGATGGCTATGGTG
GCAAATGTGGTGGCCCCGACCTCTCCGACAACCAGAACAACCTGC
TTGGGAGTGAGAGGATAATGAGGACCTTTTGAGGAGTGGTGATGA
GAGGAGTGGTGATGAGGGATCCTTTGGTGGGTGACAGGACTATGG
TGGGGAGGAACATAGGGATCTTTAAGAGCAAAGCCATGGGAACTC
CCTTTTGAGGGTGAGAGAGGCGTAGAGATGCTTTAGGAGTGAGAC
ATGTCCATGGGGTCCAAGTAGGGAGACTGTGGGGACTCTTTGGTG
TTGTCCCCACAACCCAGATGTCCCCAGAGTCTCAGTGTCCCCAAA
CGAGGACCGGGGCAGAGCGATGGTAAGACAGCAGGACAGGGACGA
CACAGAGCTGGGACGAGGGTGGGGACGAGGGACAAGCCACCAGTG
GAGATGTGACAGTTTGGTGACTTGGAGGTCTGTTCTGAGGTGGGG
GGAGACCCCATCCCAAGCACCCTCTGGTTAACGAATGGCCGCTAA
GGATCCCATTTCCAACCCAACCTCCGCTCTGAAAACATCGCCGTG
GCTCCCTTCAGGTCTCGCTCTGTCACCGCTTATGGCTCACAGCAC
TCCCGCAGTGAAATTGAAGCCTGCTCTTGAGTTAAGGGTGGATTT
GCCCAAACCTCATCCATCTACAGGAGTTGAGCCCCGATAGTCTGG
TGGGGAGGAAATAACGGGTTTGAGGGTTTTCTCTGGCTCGTGAGA
GCTTGACTTGGGAAATAGGGGATGAGCATTGGGAACGGCAGCTTG
CTCTATCTGGGACATCGGTGGAAGTGGGGACGGAGCTCGACGAAG
AGGACTCCGTCTTCTTCTCTCCGCTGTCCCGCCAAGAGCCCGACA
GCTCTGGTTTGCGGTGGTTCTTTCCTTGCGTGGTTTGGAGACGTT
GGGATGTGTGGATTTAAGGCTTGGGGTTGTGGCAGAAGGAGGAAG
AATCTCAACAGCTGGCACTTGGGGATCATCTTGGAGCGGGTCTGA
TCCCCACATCCCTGATTTTCCAGCATCTCTCCCTCGCCTACTTTG
CCTACTTTGAGGATTTCCCCGTCTCTGTGCCATGCCTGCATCCTC
CATGCCTGCATCCTCCAAAAGTTTTGCATCACTCAGGGTGCTTGT
TGCATTTTGGTGGCTTTGTGTCCTGTCTTTCCTCCGTGAGAAGCT
GTTTGGGCTCTGTTTGTGCTCTCCCCGAAGCAATTTGGGCAATAA
CCAATGCCATGCGTCAAACTGGTTCAGCTGGTTCGGGTTTAGGTA
CCTCCTTTTCCATCGCAATCCCTTCTTCTGCATCCCCTTCTCTTG
TCTTTCTGCTGGAATGAAACTCAAGAGCCCACTCAAGCCCGGTGT
GGACGGCGTTGTCTTTGGGTTGGGTCTTAATTACCGCTGGGGAAC
GGGATAACCTCAAACTGCACCGCTCTGCCCGTGACTCAGTTTCCC
TTGTGCTAACCTGGATTGCCTTCGTTCCTGATTGCCGAGTGCTGG
TAGGAAGTGGGAAATGGTGGGTAGGTCTGGGGCTCGGGTAGGGAG
GCTCAGCTTTGGGGCCGTGTGGATGCGTAGGGAATGGGGATGGAT
CGGCCAAAGCTCAGCATGGTTTTATCCCAATCCTTAAGCTCTCTC
TGCTGCTCTCTGGCCCCACTGACCCTACCCCAAAATTACGTCCCG
CAAAATTACGTCCCGCTGCCCCTCTCTGTGTGTAGGATCTTGTGC
GGCCGCCTTTGAACTCCGTCCAAGAAAGATATGCGATCACAGGAC
TGCTTAGCAAATAAATAACCCAACGCTGGAGTCCAAGACAACAGA
CTGGAGCTGGGACCTGGAGTGCACTTGGTGACCCTACAGTTGCAT
CCCCACTGCTCTGTGTCTGGTTTGTCCTCCTGGTAACTGTGCTGT
TGGTAACTGTGCTGTTGGATGCGTTATTCTAGTTATGCATTATTA
AGTTATGCATTATTACAGTTATTGGAGGTGTGATCGTTGTTTGGG
TCCACAAACGCCTTGCAAGCAGAACCATGTGAATATTCTCAGTTC
GAATATTCTCAGTTCATCTCCGTCTCCCAGCTGGTGTTCCTCCCT
TCAATGGCATTTGGGTCCCATGTTGGTTCATCTTCCACCCCGCCG
AGTCAACGCGTGCCAGCAGACAGAGGAAAGAGTGCATCAGGGTGG
GATCCAAACGAGAGGAGCTTTCAACAGAGTCTGGATGGCTTTCAA
TTTCGTGGAGGTTTGGGGCTTGGGGTTGCATTGCTGTGTTGAATG
TCCCACGTGGAGATGGACCCGAAACACTGTGAGGTGGAAAACGGA
CAACAACAGCCCCAAAGGATAATCACGCCTCCCATCACTAGAGTC
CCCCGCGCTCACACCTGTTTCAGTTTCACTTAACTCGTTTGCAAG
GGCTTCCATGCAGTCACTGAGGTCTTCTACTGTGCAGCCTGTGAG
GGACCTGGGATGCAGCTGAGGTTGTGGTGTGTCTGTAGGACCCGC
CTTGGGTGCTGTGGTGAGAATTAGCGTTGGTGTCTGTGGGTGAGC
GCTGGAAGAGATGATGTTTTCACGAGCGTAAATGGGTGCCGAAGC
CAGATCCTTTCCAGAAGGGTTTGAGTGGGATTTCTGTCCTGGTGC
TCACCCTTCTGTTGGAGTGGTTTCAGGGTTTCCTCGTGCCCATGG
GGAACGCGGGATGGCTGTGTCTTGTCTTGTCTCCATGATGTCGTG
GGTGGCTTTGCTCTGGATGCGATCGGTTCTCCATGCTCTTGTTCT
AATATTTGCCTCTCTACACAACTTCAAAGAGTTCCAGTAGTGCCT
GTAGTGCCTGGAGGTTCTTGTCTCTGGGATTCCTCATGGTGCCGG
AGAGTGGAGGCAATAGAAGGGATAGAAATTTGAAGGGATAGAAAT
TATAAATCATATAATTTCACGCTGCGTTTATCTTGCCTGTACAAC
ACGCGGGCTTTGAAGAGCTCCTATCCTCAAGGTCACCTGCCTGGG
GATCGTCTTGTCCTGCCCCGGGGAGTGTTTGGACGTGCATGTGAG
CCCTCGGTGGAAGGGGAGTGTTGGGGTGTAAGCAACTTTCTCCTC
GGGAAAGGCTCTGCATTCATGTAGGAACGGCGGCTCCTATTAATG
GGGAGAGTCTGGTTTTGTTCTGCGCCAAATGTTCACCCTCGGGAA
GTGCTGGGATATGGGGTGCAGACAGGCTTTAGAGGTCAGGTAGGC
CCTTCCAGTGTATTCAGACGATGGACCCTTACAGAGATCAACAGC
TCCTCTAGGCGGTTGTTGGAGACCTCTTTGGGAGCTGTGTATGAG
GCCCAATCCCGTGCTCAGAGTATGGCCAACTTCGGAATTGTTTGA
AAGTTAAATGCTCCCAGTTGCTTTCATTCGCTGAGTCCTCCTGGC
CTCTGTTTGGAAGCATCTCGGTGTCTTGGCTGCTCTAACTCTTGG
ACCATAGAGGGTAAATGTGAGCTTGCTAAGTCCAAGACATTAAAC
TCCAAGACATTAAACTCTCTCATCTCTCGCTGTTTCCAAGAAACC
CCTGGCTGTCCCTTCACCCAATCGTCCCCTCCGTCAGTTTCCCTT
TGGCAAACACCACCATCCCAAGGGTTCCACCACCAAGCCCAGAAT
AATCGCTCTCCTTCAGCCTTCGTTCGGTGATACAGCCCATGCCCG
TTTATTTTAGTACCTGCTGTTGAATGATCCTTCCTGGGCCAGCAC
GATGGGAGATGCATGGAACTGGAAGCCTCGCTGTCCCCAACAAAG
TGGGCCTTCTGTTCTGGTTGAGATTTGGGTCATGACTGCTCTTCG
CTCAATCCAGTGTGATTTGGGGTATCTGCAACAGGGAGGAAAGGT
TGGGTTGGGATGAGTGGTCCTTGGGCGTGTTTCCTTTTGTCCTAA
TTCCTTTTGTCCTAAATCCTTGATGTACGGGGTGATACGGGAGAA
GGGAGGAGAAATACCTTAAACCTGAACCAAAGCAACTTGAAGGCG
GCACGGTATGTACAAACACTTCAAACCCAATGAGCACATGCCCCT
CAACGAGAACATCCTCAAAGAGCACATGAAATACGCCCATTCCCA
ATTACGACATCCACAGCTTCACCGTAGATCACCCCAGACTCAACA
ACATGGACTTGATGGAGCACAGAGTCACCAAACCCGTCACCATCC
ATGGTGCCCATCGTTCTGCTGGAGGAGGTCAACCCACACCCCAAA
TCGCCCATGTTGAAGAACGAGGAGAGGAAGTGCCCATATTGCCCG
AAAAGGTAGTATGTATTCAATTTGCCGTGCTTTCTATTTTCTTGC
ATCCAAACTTCTGCCCGCTGACTCTGTCCTTCTTTCCTCAGTTGC
GCTGTGCTTAGGAAGATGATTTCTGTCAGCAAAACTCATAAACCC
GTCTTGAGAAAAGGGACGTGTGTTGAACTAGGGTTTTGCCTACGG
GTTTTAGGAATCCATGGGTTTGCTCGAGCCGCTTGGGAGATGTCA
TCTGCTTATGTTTTATGCCAATTCCATCGTTTGCAGGAGGTTTTG
GCCCCTTCCTTCCTTTGCTCGTCTCCTCCCTCTCTAAAGCCTAAA
GCGTGGTTGGGTTGTTGGCATTCAAGAAGACTTTGGATGATGCTC
TCGATGATCCCTTCCAATTGAGAGTCTCTGTAGTTTCAGGTGGCT
GGTACTCTATTCTGTATGCATTCTCATATAGGATTCTGCTTGAAG
GCAACTTTGTAGACGGGGTCTTGTGCCTTTCCTCCCATCCACCAG
TTCCTCCCATCCACCAGACTCATCCCGTGTTCACTGCCAAAGAAT
CTCATTGCAAAGCTCTTGTCGGCCTCTTACTTCTCTTCCTGCCCT
AACACGGCTTATTCCTTGCACTCCTTCTCATCCCATTAAATATCA
CCGGTGGGATCCATCTCGAGGTGCTCAAAGAGTTGGCTGATGTCG
AGTTGGCTGATGTCGTCATGAGACCTCTCTCCGTTATTATTATGT
AAGTCCTGCTTAACGAACTTCATTTCCTTTACGACAAGGTTATCC
GGACGTAGGGTGCAGGGCCTTGGGGTTGAGTAGGGTTTGGCTGTA
TAGGGTTTGGCTGTAGGGGTGCGCTCTGGGTGTCGGTAGGGGCTT
TCCGTAAGCAGCTTTTACCTGATAGACTTTGTTTCATAGCTTAGC
CTGAGGTTCTCGGCGGTGTTTGTTGCTCTGGTTTTGGGATAAGTT
AGATTTTATTGCCCGTCCCGTTAAGATTTGAGTCTGCGTTGGTGC
CGGCAAAGCGGATCCACACGACCCCAAAAGTGAGTACTGGCAGCG
GCCCCAAGGAGAGCAGTGAGGAGGTGTTGATGGGTGTAGGATGGA
ATGTTGTTCCCCGAAAACCCAAAGATGTTGTGCCTCAAAGACTCA
ACTGAATTTTCAAGAAGAGAGTGGTTGAGTTGTGCTCCTATTCCG
GGCCGACGTTTGACTCTACTCCTCCGCAGAGCACCTCAATCAGTC
GTCCTCCTGCCTTTTCAGTTACCATAATTAGCATCATAGAGAGAT
CTTCTATTTGCATCCCTCTTCATCCCCAAGCTCCGTCAGGGTCTC
CAGGGTCTCGCTCTCATATCTTGGCACCAGAGTAGTTTTACAGCA
CAGCGCTCCGTCACCCTGGCAGTAAATAAGCTCTTCAGTCCTCTT
CGCAGCTTTGGGTTCAGTCCATTTCGCTTCTCAGCCCCGATGAGG
TGAGGGTTGGCTTTGTCACTGTGCATGCATCTTTGGGTTGGGTCC
CAGAGTTCCACTGAGCGTTGGTTTTGTTGTTGGGTACGTATCTGA
GACCGGCTCCGTTGGGTACATATCTTTGAGTTCAATCCTATTCAT
TGCAGAAGAAGCTCAAACATGACCAGATGAGAGTGGAAATCAAGC
AGATGTCACCCCTGAACCTCTGTAAGTGCGTGGCTGTCACCTTCC
GCGCGAGATCCTCAAGAAGAAATCGAAGCCCTGCGTCATCAAGAA
AGGCCTACATCCAGACCGAGCTGCCCTTCAAAACCAAGTCCGTAC
TCACTTCCTGATGGGCTCTCCTTTGGAACTCCCTTTGGGTTGTCT
GAGAGTCGGTGTAGAATTGGAGTCCCGTCGGCAGCGCCTCCTGTA
CCCAAAGGAAAACACTTCGCTCCCCATCACCACTCCCCGACCCTC
TACCCGGGAATATGTACATTAGATTAAACTTCTGGAAACGACCCC
TTAACTCCAATTAACTCCTTAAGTCCAATTAAAACATTAGCTGTG
ACCGCTCCAGTTACGACTACAACGAGAACGACAACGACAACGCCT
CAGAGCTGGGCATGTTCCAAGGAATGCGAGGGTTTTCGGGGAGCA
AAAGTTGTAGTTCCTCGTAATTAAGAAGGTCGGTTTTGGCTGGAG
GAGCTCTGCAGGGGTGAACCTAGGGTCTCAGTGGTCAACAGTTGA
CAAGAAGTCCAGTGGTACGTCTGATGTGTGATTCTGGCTGGCCTT
ATTCTGGCTGGCCTTAACGTCCCCATCTTGCATTTTAGGAAGGGG
GACCCATCCAACCCAAGCTGATCCCTGGTTCTCTAAAGTAACGGT
GACAATTAGTTCCCCTTACCCAAGCAAACCTGTAACTAATTAATT
AGGCCAACCACTGATCTTGTCCAGGGCAGTTCTCTTGAATCAGGT
CACTTAGGTGCTTTAACAATTCAAGAAGAGATCAGTCAAATCAAA
GGCTGTGCTGAATATTGGGTTGTCAGTGGTTTAAGTGCTGGTTCG
ACCAAAACTGGTAACCATAAAACCACGACACGGATGTATTGCAGC
AGCTCTGCCTTTCTGTTGAATGAGTGGTGCTGATCACAGAGATGT
TTTCAGATCTGGAAAGGTTTGAACAATTTGGCCTCGAGTGTTTTG
GCCTCGAGTGTTTTGGGTGTGACGTTCGTCCTGAGCTGTTCCTCA
CTGAGCTGTTCCTCACCGTTAGCATTTGTTTCCAGTCTGACCTCT
TGCTACTCCTAACAAGTACTTTTGCCTTCCAGGAATACGTTGCCA
CCAATAAAACGAGGAAAACTGAAGAGCGCCGTAAAGCAATTGAGG
AGGACATCAACGCGGTTATCCAGCAGATCTACAGGGACCAGGATC
CACTGATTGAGGTGGTTGATTCGGTGTTTATTAACGTGGAATAAA
TGGAATAAAAGTGGAGCTTGAATGTGGTTTCGAATGAGATAATTA
AGATAATTAAAACGGTATAATGGTGTTTATCCAACGTTTACTGAC
CGCCGAGTTCTGAGGGTCCTATGTGAAATGGGGCAAGGCGTTGAT
CTGGGAACGTGGAGGAAGGGACAGCGGAAGGAGGAGACGAAAACA
GGAAGAAGAGAATGCGGACGATGAGAACAAGGAGGAAAACGTGGG
AGGAGGAAGGGAATTTAGACAATGAGAACAAAGGGGACGAAATGT
ACTGCTGCTCCCGAGGATGAGGATGTGGCATAAAACATTGGATGG
TTAAGAACATTGAAAAGAAGCGTAACTGTATCTGTGAATTTCATA
TCTGTGAATTTCATAGGACGCGTTGAGTTACCGTTCCACTAAACT
AATCTTCATTTGAGTAGCTAGGTTTTGTGTGGTCTGTTCTTTTAG
TTCTATATTTAATGAAGATGTGGTTTGTCCCCTCAGCCTGGAGCC
CACCCATGTTTTAATGCAGAGCGAAACTTTTCAGTGGTGTCAACG
CTCCTGGAACGAAGGGAAAGCAGATTTATTGCCATTCTGTGCTTC
CACACACATCAGCAAGAAAGAAGGGCTCGATCCACAATTAAATCT
TCACTGCAGGCTTCTCAAGTGAAACCATGCTCCTTAACGCACTAA
TATAAAGTGGAAGGGAGGGAAATCTACAGCGGTGGGTTGAGGGAG
CCAGAGAGGGGATTGAGGTTTGATGTGAGGAGGGAAGGTTTTATT
CCCCTGTGATGCCTCCCGTAGATCGTTTTATTAAGGGTTGGTAAC
CTTTCCAACCCATTCCAAGATTGTATGCTCTTTTAGGGACCCTTC
ATGCCGCCCTCACCCCGACTCCCCTCCCTCCAGGCTACGAAGGTT
CCTACAGCAGCGATCCCACTCCCAGCGACAACTCCGACTCCATCA
GAGAGGTGAGCGTGCTGTTCTGCTTGAGTTACTGACGGTGAAAAG
TACAGGCAGACACGAACACCCACATTTAGAACCCTCTTTCCATTT
GCTGACCGCTCTCCTCTCCTCGCAGCTCCTTCAGGTTCGACTCCT
GCTTTTCCGGCCTTTAATGACCCAAACCCACGTTTCTCTGTGCGA
GCAGCAATCCTTGATTATGAAGCCTGCAGGGTCAATTAGATCCCC
CAAATCCTCTTCCAGCTAGATCAATGCGTATAGGATCACTTGAGC
AGCAAAGCTTTTACCAGAATCTGTAGGGTCACTCAGGTGTGTTGA
GCTGTTGTGTCCCTCGGCGTTGTTGCAATGTACTCCCGGTGCCAC
AGGAGACGAAGCTGACAAAGGTGTAAGTATGGCATACGTAGGTTT
GGCATACGTAGGTTTATCTCTCCAGTCCTTGTGGCGGTTATTTCC
GGTGGGGATCAGTGCCATTTATTTTGACGGTGAGATTTGCTAGGG
TGAGATTTGCTAGGGAGACACGGACCAAAATGAGCCAGTGATGTC
GCTTTCAGGCTGTTCTGTGGGTGAAGTCGAGGTGTTGTGTTGTTG
TAGCGAAACTGTTAGGAAGACAACACATGGAGTATATCTCTCAAA
TCCTTAGCTGCAACACGAGCACTTCTAACACCCATTCTTTTGTTG
TGTGACTGCTTTATCATACTGAGAACGCTATTGTTTAATGCAGCA
GCAAGGCGTTGTAAATCCAGAAGGGCCTATTAATTAGCAAATTAC
TTGTCTTTGTATTTTATAAGGGACTCTCCTGCAGTTTGATCTGTC
CCTCCAGAGCAAATTCCACAAAGAGACCTTACGCTACATTGGAAC
TGAATTTAAACAGGAAAGCCAAAGATGAATGCTCCAGAAATTCTT
TGCTTGTTTTGTAGAGTAAATCATTATGGGGAAGGGGATGTCCGT
GGTTCCCCTCCGCAGTATTTGTTAGTTCTCTCCCTCACATTGGTT
GTTCTCAGTCCTACACGGGTTCCCTTCTCCAACATCTTTTGAGCC
CTTCCCTCCCCAGATGGCCGCCGAGCAGTTCAAGAAGACCAGCCT
AAGCAGGAACTAAGCCCTAAAGCCACCCCGAGCATGAGGCCCGAG
GCTCTCCCGCTCGCTCAAGTTACGACTCCATCCATCTACCCCTTG
CCGCTTTGGTTTTGGGGCATTTCGTTGGGATTTTAGGATTGAAAA
TTTTCCCTATTTAATGTTAAAGTCACTCTCCATGTACAATACAAA
ATATTGAGAGAGGGTCCCAGTGTCTATTGTGATGGTCCCAAACTA
CCCCAATCCCCATCCCAACTCGAGCTCAATCTCAAACCCAACTCC
CTCAAACCCAACTCCAATAAAACCTCAATCCAATCCCATTCTCAA
CCCACCCCAATCTCGATCCAACCCCACACCTCATCCTCATCCCAG
GCCCCACCCTAATCTCTATTTCAACCCAATCTCAACCCCAGTTTC
CCTCCACCTCCTTCCTCTGCCCTTTGGTGTGAGCGAAGATGAAGT
CAGCAGCTTCTCCATGTCCACCTTGTGCGTGTTCAGCGTGCAGAA
GGCGAGAGGGCGGAAGTAAGGGAGGGTGTCTTCTTAACCAATGGG
GGTGCCTTCCTTCCAACCCCGTTTCACTTCGATGCTCAGAATCTT
ACCCGCGTAGATCTCCTCCAAGGACACCCTCAGGTCGTACAGCAC
GGCCCTTCATTAGCGGTGCCTTAATGAGCTGCCTTAACGAGCCCC
CTCCGGGCTCTTTATTCTTATCGGGGTGAAAGCGGAGGGCCTGCC
GCCACGCCCACTCAGCCGTAGTCCTATTTGCATAGCCCCGCCCAT
CATAGCCCCGCCCATGCCCACTCTAGCCCCGCCCATCTACATAAC
AAAGCCGTGCTGTTCTTCGAGGTGGAGATCCTGGACGCCAAGACG
CCGTCTGTCCTTCCGTCCCTTCCGCCCTCTGTCCATCCCGCGTCC
GTGTCCTTCTGTCCATCTTTCGGTCCATCCCACGTGCTTTTGTCC
AGTACGCCGGGCCGCTGCTCATCTACCTGCTCTTCTACTTCCGTG
CTTCCACTACATCAAAAGGCTCCTGGAGACCCTCTTTGTGCACCG
CCCTTTCAGAACTGCACTTATTATTGGGGTTTCGCTGCTTGGATG
ATTACCCACCGCTGCGTTCCCCATCGTCCCCTTCCTGCTGTGAGG
GTGCTGTCACCGTCCCCACACACAATAAAAGCCGTCCCTTCACCG
ATGGGGCGGGAGTTGGGGTCAGGGAGGATAATGTGGATAATAGAG
ACATCACCCCACAGTATCGCATTCTGTCTATTCCTTTATTGCTCC
GCACTCCATAGAAACCAATAATAGTGTCCTGTAGTGCCCTCATAG
AGCACCCACTCTGCTCCTGCGCGTCGTTGATGACCACCAGCTGTG
GCCCATAAGAGCCTCCATAGAGCCGCATAGCCCTGATAGAGCTAC
CCCCATTAACCCTGACATTAACGCCATTAACCCCACTACAGCCCC
TGGGGAGGGGAGGGCTTTGTGGGGTCGTTAGGGGCACTTTTGGGG
GCGGGGTCTCTATTTGGGGTGGTTATTTAGAAGGGAGATTCCTAT
GTCTGACCGGGGCTGTTGATGTACATATGGATGGGCTTCTTGTTG
ATTTCCCCATCAGTCCTAATTATCCCTGCCAGCATTAATTACCCT
TGCCGCCAATTAAGTCCTCATCAACGCTAATTAAGGCCCCACTGG
TGCTAAGTACGGCACCCTCGACACTAATTAACTAATTGTCACTAA
ATAGCTTTGGTGGTGATATGTTGGTCTGTGATGTTATGATATGTG
AGCAGTACCAGCAGTTCCTAGGCAAGCAAAGACCCCTCCCCGTTA
CCCCGTGCCCCATAGACGCCTCGAGGACGCTGCCCGACTTCCCCG
GGGCCTGGTGGAGATCCTCATCCCCGACGTTCTGCGGCCCATCCC
ATATACCCCACATCAGTCTCACGTTCCCCATATCGGCCCTATGTG
CCAAAATCGGCCCCAAAACTGCTCCACATTTGCCCCAAAACCAAA
CCCCAAACTGCTCAGATTTGCCCCAATATTGCACAAAATTGCCCC
GAGCTGGAAGGCGGGCTGGAAGGTGGGGAAGGGGTACACGACCTG
ATCTGTCCTCGTGTCCGCCTGTCCCCGTGCCTGTGTCCCCGTCTC
ATGTCCGCCTGTTCCCTCGTGTCCATCTGTCCCTGTGTCTGTGTC
GTCGGCTTTCCACTGGTTAAACGAGACTTCAATCCTCTTCGCGCA
GCTCTCCACCAGGTTCCTTTTGTACAGCGCTTCCTTGGCCGCTTC
GACCCAAAACAGCGCCATCTGAGCCCACACTGACCCAAAACAGCC
GGACCCCAGAAGAAGAAGGCAGACCCCATAAGAAAAGGCGGAACC
CCCATAAGCAAAGAAAGGACCCCGTAAGTAGAAGAAGGACCCAAT
GAACTGCTGGGAGTACCTCACGCACATCTGGGGAGGATTCCGTGT
ACCTTTCCAACCCCACCCTTCTACAACAGCGCTATGACCTTCCGG
CCCCAAACACCCCGCCCCACACGTCCTGGCCCCACACGTCCCACC
TTTCCAACACATTCCATGACCTTCAAAGATCTTCCCAATCCCCTC
TGTGAAGTCCTACGGGGTGCCATGAAGTCCTACAAGGTTCTGTGG
CCTGTGGGGCACTGTATGGGGTATCACATGGGGTATCGTACGGGA
CCTGGCTGTTGTCAATTAGGGCGCTGTTAATTAATAATCTTCTGC
TGGAGGGCACACAAATGGAGGGGTCACAGCTGGAGAGAATACAAG
CTCCACTGTGCTGTGCGGGCTGATCCTCGAGCTCTCCAACCTCAA
GACGACACAGAGCCCGCAGTGAAGAGCTGATGAGGACCACACACA
CCCAGATGAGAGCCCAGTTGGACAGCACGACCTCGCAGGGCCTTT
GCTGTGGTGATATGATGGGCCGTGGTGATGCAATGGGTCGTGGTG
GCAGTGGGTCGTGGTGATACAATGGGCCGTGGTGATGCAGTGAGG
CCCACTGTGTGCATTTGGTCCCATTGTGCCCACTTGGAGTCCCAC
ACCGGGACCAGAAACAGAACCAGGACCAGAACTGCGACCAGAACT
CGCTGACCCAAAATCACATTGCCAGGGATTTCCAACGGGCCGCGG
AGGGACGGACGGACACAGAGATACGGGGACAGACGGGGACACAGC
TAGGGGAACACGGGGACAAAGGAGGACATAGGGTATACGGGGACA
GCTCTCTGTCCATCCACGCCCTCATCTCCCTTCAGCCTCTCGGTC
CGCGGACCCTCCCCATCCTTTCCTCCACGAACTCCACCAACGCCT
TGGTTATGGGGTGGTTGCGGGACTGGAGGTGGTTATGAGGCTGGG
GAACATGGCGTCCGACTGCAGCTTGGCCTTCTCATCTCCCTCTGA
GACATGCTAAGGACACATTAAGGACACACTAAGGTCATGCTAGAG
AACATGCTAGAACCCCTTAAGGACAGATTAAAGACATGTTAAGGA
TCACCCATCCCAATGTGATTCTTGCAGCCATCGCACCAAATGTTG
TACACACCCATACACCCCTTACACCTCCTTACACACCCATACGCC
CAGCTTTACACACCCATACACGCCCACACGAACCTCCACACACCC
CCATACACACCCATCCACCCCTTTACAAACCCATACACAACCGTA
GCCCACCCTATAGCCTGTTCATAGCCTGTCCGTAGCCCACCTTGT
CACTCCGTTTGAATACATGATTTTAGCCACCATCATCGCCAACTG
TTCCACAAAGGCTCCTATCTGCGCAACGGCTGGAATGTCATGGAC
CTGGAGTTCTACATGGGCAAATTCCACACCACCTGCTTCGACCTG
TAGGGACCCCACCTCATTACAGCGCACCCCAATTCCCTCCATCCC
ATCCGCCCGCGTGGTCAAAACTCAGGCCTTCTACTGGACCGTGCT
TGGGAACGCGGCCTTATTTCCATTCCTCCTTCAACTGCTTCGACT
GGTTATCATCGGAAGCATCTTTGAGGTGATTTGGGCCGTGGTGAA
ACCCCTCCCACCAACTTCGACACTTTCCCAGCAGCAATAATGACG
GGGGATGGTGTTCTCCGTCTACTTCATCGTCCTCACCCTCTTTGG
TGCCCTACAGCTCCATGTTCATCCTCTCCACCACCAACCCGTGAG
GCTCTGTGTCTCCTCGCTTTGCTGTCCGTCCTCCGTGCTGTGTTG
CCTTCTATAACAATTAAGCACCCTCCAAGCAATCAAACGTCCCCA
AGACCCCAAAGATGAGCGCCCCAACCCAATATCAACGGCTGAGTG
GGGCCGCGCTCTCACCATTCCTTGTCTCTCCCACTGCCACCAACC
CACCCTCCGTCTCTCCTCATCCATCCCGAAACAGAACCTCAGGAG
CGCGTCCTCCGGCCCCTGAAGACCATCAAGAGGTTACCCAAACTG
CGTTCAGCTCTTCAAGGGCAAATTCTTCTACTGCACCGACGAGTC
TGGTCTACGAGAAGAACGAGGTGAAGGCGCAGAGGAGGGAGTGGA
GGTTTACTTCGCCGTCTTCCCCTTCTTCTTCGTCAACATCTTCGT
CCCTCCCTGTCCCCTTTGCTTTGTGGCGCCCCTCGGACCCATCCT
GTCTTCACGTCCCTCTTCTCCCTCGAGTGTCTCCTGAAGATTATG
ACCCCTCACCCCATTTCCCCGACCAGAATTACTTCCGCGACGCCT
ACGAGTCGGCCATCACTCAGCACAACAACTTCCGCACCTTCTTCC
CAAACCCTGCGATGAGAACTCGGGCATCAAAGAGGACGAATGCGG
ATTCATTATAAGGATATGTACAGTTTATTACGCGTTATCTCTCCC
CTCAGTTTCCCCATTGGCATCGCTTGTTCCCCGCCTGGAGCTCTG
CCACCCCTTCAGGTCTGGGCACGGATCTCAGCATCACCACCCAAT
CAGTGTTTATTTACTCCTTATTAACAGCTCTGCAGTTCCGCTCCT
TCCCCGTCCACCGTCAGCAGCTTCAGTTTGGGCATCCAGCTCTTG
TGGGGCTCTATGAAGGGTCGTGGGGATGATCTGTGGGGACTACGG
CCCCTCTCTTAAAGGTACAGCAGCACCCCGTAAAACCCGAACGCC
CGGGTGGAGGCGGAGATGGGGACGAGCTGTGGGGCGGATCCATGG
AAGGACGCGGCGAGGCAAAGGGTTGTAAAGGATGAGGGAGAACTG
ACCCCACTGAGAACACCCCATTACGGACACCTCAAATAAGAACAT
AGATCTCCTTGGGGACTGTGTGGGAATACGGGGAGGGGAACAGCC
AGCGAGACGGACAGCTCTCTCCTCCAATGGGGCGTCGAGTAGCTT
GACGCCCCTCTCCTCCTCCAATGGGACGCCGAGTTACTGTGAGGC
AGAGTTAGACTGACAACGCCCTCTCCCAATTAGGTGTCGAGTTGT
CAATGCTGGTTCTGATTCTCCCCACTCCCTCCAAGTCTCATCGGC
CCCACAGCATCCAACCCACAGTACCCACCCTATACACCGCCTGCA
GCCCAGTAGCACACCGACTCAGGGTTGTTGATCTCCTTCCCCAGA
CTGTAACCCTGCACCACATCTCTGTACCCCTGGACCCCACTACCC
CTCCCCTCTTACCCCATTGAGAACATCGTCGTGTGTCCAGGAGCA
CCTCATGGTGCGGTCGGTGGAGGTGGTGTACAAAGAGCCCCTCAT
CGGGTCGTACGCAGCCACTGTTTTATCATAGGTTCCTGTGATGAT
GCACAGCGTGGTCCCAGCGGCAGCCAAACACCAAACCCAGCCCTG
CCCTATGAGACGATAAGGGGAAGAGTAGTATTGCAGGGGATGGGG
CACACCATCCCCAAATCCCGCTGACCTTATAGAACATGTCCCTCA
GGACCGTCAGAGCTTTGGGATCCACACAGCGGGTTCAGGATTCGA
GTGCAACAGCTCATCATTGGTCCCAGGCAATCCAAAACGGGGTAA
CCCAATACCTTCGGCGATGGCTCCCAGCACCAGAATGCCCGACTC
GCCTTATGGTCCCATTATGACTCCATAACAGCCCCATATCCGCCC
GGCGGCCGCTCCTCCTCGTGCTGTAGGGTCACCGTGCGGGATTTG
GTCACTATGGGGACGTGAGATCATTAGGAGGGACGTAGGGCTGTC
GATTTGAGGCGGGTGAGAACGAAGATCAGGTAGTTGTTGAAGTCG
GAGGATAAGGATTGGAACGGGGCGGGGATGTGAGGAGGACAGCAT
GGACGGGGAATGGAAAAGGAGATTGGGGCAGGAAGGAGACGGGAC
CCACCATCCTCATCCTTACCTCCTCGTCGGTCTTTTGCTTCTTTG
TCCTCATCATCTCCACCGACCCTGCACACAACATCTCCGACGCCT
CCAGGTTGGTGAAGGGGATGAATTTCTCGGTGGTGGTTTTCGACA
GCTGTTCTGCTCCCGTAGATGTGCAATATGTTGGGTCTGGGGATA
TGGGGTCAGTCTCGCTACGGAGTTGGTCTCACTATGGAGTTGGTC
CTGTGGGGTGGGTCTCGCTATGGGGTGGGTCTCGCTCTGGGGTCA
CACACACACCCCAAAGCCTCCGTTCTCTGTCCCCATTCCAGGAGC
CGGTGCCCTCAGGTGTCCATGCTGGCGGTGGATGAGCTCTATGGG
AAAGTAATACCTTAAAAGCAATGAACCCCATAACTGTGAGCTCAT
TGCCGGATTAGAGCGTCCTTCTCCTGCAGTTGGTTCCTGAGGGCA
CCCAAACCCCGCCCACCTCATTGCTTCTCATTTTGCATACCACTT
ATTGTCCCTTACTTTACTCACCACCTGTAGCCCCGCCCCTCTCCA
GCCCCTTTCCCAAGCTCCGCCCACACCCTCACTGCCTCACTTTAC
GGGAGGGAAAATCAGGCGGGCCCAAAATCCCCTAAAATCCAGGCT
GTGACTAACCCCTCCACGGCGGCTCTGGTTGGCACTTAAAGGGAT
CCATCCCAGTGACTTCATGGACTACGTTTCCCAGAATGCTTTGCG
ACGGGCGGCGCTTCTGTTGTATCGGGGTTTATTATGGGGTGGGGT
CCCAATCCTTAGGGCAAAGTACAACCTGAACGAGCTGTCCCATGA
AGTGTTGGAACTTCACAGAGGATTTGGGGATGACATCGACCGTGA
ATGAGCCTCACCACCAATCTGTACGAGGGGCACATGGAGAAGGAC
TGAAGGCTCACAGCTTCTTCATGGCTCTGGATTGGACCGGGCTGC
CTGAGTTTGTGCCCCACTTGGAGTCAGAGGAGGACACGAGCTACT
CCCATCCTATCGCTGCCACGTCCTCTCTCCTTTAGCTGACCGGGT
GCTGGTCCCGGTGTCCCTCCTGATGCTCATGGTGCCACTGTGGGT
GGCAGCCCGATGTCCCCGCGCTCGCTGTCCTCGGATCCATCCTCA
GGGGTTATGGGATGTGAGGTCATGGGTGTTAAAGGGGTCGTGGGG
GCCGCCCGCCGCCTCGCCTCCCGCCTTCCCCGCCAAGCTGCACGC
AAGTGCTATTAGAGAAAACACGCTTCCCTTTCCCCTGCAACTCCT
TCCCCAACCCTGTGTCAAGCTCATCCCCATCTCAAGCCCACCCTC
GGTCCCCAGTTCAAGCCCATCCCACTTCTGTCACCATCCCCATAC
CGCTCCCATCTCCATACCAAATCCATCCCTGTTCCCACTCCCATC
TTGCAGAGTTCTTTAACATTCCCGGCATTCCAGGAGAGGGTCGCA
TCCACGAAAGCCATTAACGCTGCCTTGAGAAAACAGAGGTGCAAT
TTTCTCTCCAACCCGACGCAATCTCAGCTCCGCTCCCTTCAATCT
GCTCCTCCCGACCCATTCCCACCTCTGATGGCTCCGCTGATGGTT
GTGGTGCCAATGGGTTCCTTTCAGTTCGGGATATTCTATGGGGAT
CTGGTCATCGCCGCCATCATCATCAACCGCCGCTTCCATTACCCC
CAGCAAGATGTCCAACCAACGCGTCATGATCTTGATCTTCTGCAT
TAAGAGCTGCAACGTTTTGGCCGTGGAGAAATACGTCCTCCTATT
ATCCCCATAAACACCCCTCAAAGGATGCTTTTATAAGGGACCACC
ATTGCAGAGTGATCCCCGAAGTGATCCAAATTGCGTTCCATCCTC
CATAAACGTGGGATATGTTCTTCTCAGTGGTGGGGAGATCACGAC
ATATTTTGTGTTTGAGGCTTCATTGGGGACTTTGGGGAGCTGATC
ATTTTCGGAGGCTTTTCAAACACTCCCACCAACCTTTTGAAGCTC
ACACACGGACCCTTCAACCCCATTTCTATGATCGCGTGGTTCTGA
TCAATCCCTTTGACCCTTATCAATCCTTCGGCTTCCTTATCAATT
ATCCCTTGATCTCCTATCAATCCCTTTGCCCCTTATCAATCCCTT
CTGCAGCAGATTATGGCCATCACCGATCAGAGCTTGGATGAGGCC
TTCCATATTGGTCCCAGCTTTGTCCCATGTAGTTGTTAACTGTGT
TATGGTCTTGGTCTGTGTCCTACGTAGTTTCGAGCTGTGTTCCAG
CTACACGGTCTTGGTTTGCGTCCTATATTGATTCCAGCTGTGTCC
CAGGTTGGTTCCAGCTGCGTTCCATGTTGGCCCTGACTGTGTCCT
AAAGATGCCTTCAAACCCAAACCGTTGTCTGATTCTATGACCTTA
TTTCCAACCCTAAAGATCCCACGATTCCAAAATCCCACCCCAACA
TGTGCTTCTATTGCCCCAAGGATATACTTCGAGTCGGTATAAAAG
CATCCAAAGCTTTCCATTCCCTTGAACTACTCCATTGGTGAGCAG
TAAAGAGCCCATCTACAAAGGTGAAGCCAACAAATGCACATCCGA
ACAGAACCACAAACCTCTTAATTAACGACACGCAAAATATATGGC
AAGGATTAATTAGAAACAACGGGAATTTCACATCACTTGGGGTAA
AGTTTCGTTAGTTGTGTTGAACTTATTGGGATGAACTACGGGGTT
TAATGCTAATTAACTCCTCTCTAGTTTCTTGCTCGCCCCAACCAA
GCTGATGCGTAATTGATGATAACGAATGTCTAATTACCATCATTA
CAATGTGTGTAAGGAGATGAGAATGTGGCACCCAAACACCTCTTC
TCCCAGCCCAAATAGTTTCACGTGAGCTTTGTCTGACAGAGTGAG
CCTCCCACAGTTCTGTGTTGTCGGATGGCATTGGAATATCCCTGT
GTGGTCTGTTGTTGGGTACGGTGCGGTCTATCATTGGAGATGGCC
TCTCTATACATACTCTACCACACCTTTGTTAAATGCTCCTTCTTT
CCCAGAAATAACCTTTTGATTCCCTCTTTATATCTACCCAGTGTT
CCAACTAATGAGGCTAGATAACATGTTGCTGGCGGAGGGCGTCTC
TCTTTCCCCTTCGGTGTTGGTTTTAAGGAGGTATAATGAGTGCAG
GACTGGACATCGAGCTAAAGATTAATTAATGCCTCGTTTATCTTT
GTTTCTCGATACAAATATCTCCACTTTCAGGCCTGCAGCGAGTTC
CTCCGCTCACGCTTCCTCGATGCAAGGTATGATGAAGAGTGGCAA
AGTGCCAGTAATCGCATAGGAAACCTCACTCCCATTGCTGCTAGT
TTAAATATATTCTTCCTCCAACCAGATATACGTTAGAGTAGGCCC
GCTGAATGAGTATTTCTATTCGCACCTGAGCAACCCTTACCCCAG
CCCATGAAAACTAGCCTTGATTCGACTAAGAAATGCCATTTGAGC
ATGGGGAAGTTCCAAGAAGAAGCCAACATTTATGCTGCGAAAACA
CGACGGTTGGAAATGTGGGAAATATTGGAAACGTTGGAAATAAAA
GTGATTCAGCTTCCTCTGGCTCTTTTAAGATGACCAATTCTGGAG
CCTTCATAAATCTGCAGTCGTTGACCTCCTACCAGAGCTCCCCGG
GAGACCTGAATTGATCTCCTGGTATCCTTCCATCCTTCAGATTCA
AAATCGGTGTTGGCTTGTTTGAGAGTTGGTCTTGCCCTGCATAAA
ACCATGTCATACACCAGGCAGGAAGATATGACACCATTGTGGGGA
TCCTTACAGGTCTATTATGGGTTGCTCAGATGCAGTGGGTCCTTA
AATGGTCCTTACAGGTCAGCTGTGGATCGGTCGGGTTCAACAGGT
ACGCGACCACCCCTTCATCCATCACCTCACCCGCCGGAGACCCTG
ATTCCGACGCGTCCAATTAAGCCCTTAGGACCCGACCGATGAGAG
TCGCCGATACTTATTAACGTGACACACAGCTAATTACCTCAGCCA
CCTTTTCACGAGGATGTTACTGGTAAGTGCTGTTCTGCCCTTTAT
AACATTTCTGTGCTCGTGGATTGGTGTCAACTCATACCTCAACAA
CCGCTGCTGCTGATGTGAATCTGAGCGACGAGTGGTGTTGATAAC
GGGCTGAGGACGTTACTGGAATATCACAGCGGGTATTTAAAGGGA
AATTAACGATGGTAATTTGGGTGGGTTTTACTGGGTGATGTCAGA
TGAACAGCAGTACGTATACATCGACCTCATCTACTCCTACCTGGA
AGGCTGAGAAGGGATGTGATCAGTACTGCTCAATATCTGAAGGGT
GGAGTCCCTTTCACACTACACCCCAAATTCGAGCGCAGTCCCAAA
GCTCTTCACTAAAACCCATTTAATTTCAGGCCATCCTCACTGACC
TTCTCTCATCGCCTGCCAAAGTATTTTCGTAATGGTTTTGGGATG
GTGTGGGGCAGAGAAGGGTGGAAGTGTGGGGCGGTATGGGTGTGT
TGTTTCTTCTCCCGTGCTTTGACAACACCGCAGCTCTACTCTGAA
GCCACCTTTCAGCCTAATCTTCCCTTCAATGTATACTCCCCATTA
TGGGGCAGTACAAAACTCCCACCGGGCGCTGCATCCTGGGAACAC
CCCCACGATGGCCAACCCTGAGAGGATGATACTCCACAGCAGCGG
CAGAACATTCAGGCTAGGGGATGAGGAGGAGTATGGGGCACACAG
TGCTGTTCACGAGGCTGGGCTCAAACTCCTTGTACAGATCCACAA
GAGCAGCATGTGATGGCTTTCTCCACTCTCCTCCTTTGAAAACGG
AAGTCGCTGAACTTCACCCCTTCCAAGTAGAGGACGCTCTGGCTG
GCCAGGATCAGGGCGTTCAGGGCGAGGATCTTGAACATCTGGAGT
AGCTTCACCACTGGCACGCGGTCCTCTTCCAAATCCTTCAGCACC
GGAATCCTGATGGTGATCTACATGTGCAGCTAGTTGTGGAGTGAC
GTCCTGCAGTACACTCACCTACATCCGCGTGTTTCAGAGCTCCGA
GAGCCACACTCCAAAAGGTTCACCCTAGGTCTTAATTTTAGGAAC
GCATGAGAGGTTTTGCTCGTTGGCTTATAACAGCTTTAGCATTAA
CACCTTCTGCTTTGGTACCACTCTGGCAAACACTTGGATGTGCGG
TCATCGTATCCTAACACAGAGAGGTTCAGAGGACAGAGGGTTATC
CGTGGCAGGCAGTCAGAGGGTTGTCTCCTGTTATCATCACTACCT
TGCACACTCATCCCCATCTAATAGGAGGTTTGCAGGTAAGAAGTT
CCCACATCCAAGTTCTAGGACAAACTCTCTACATCCTGAATCCAG
CTGCATCCAGTTTCCAGACTTGGTGGGTTCAAAGCGAGGTGTGAG
CACTGGCAAAATGAAAGCGCTGGTGAATTTTCAGTCCCTGAGTTT
AGATTTTACCTTTGGTCAGGGTCCAGTCCACCGCCATCAGCATCG
GGGTTTCTATAGGAATGTCAGAGACGGGCGTCACTTCCTTCCCAT
CTGCAGAAACTAAGAAGGAAGCCAAGATGATTAAATTCAGCAAGT
TTCCCATTGTTTCTGCCTTCGTTTGGTACTCACAGAGTTTGGCCA
AATGCAGTGTGGGCCCTATCCTGAAAACTGGAGCTGCCTAACCCA
AACCCATTCTTCGGTCCCTCTTCACCATTGCTTATAAGGATCCTT
CCCCACTGTTCTATCACTACTAAAAGCACTGAATGAACACCATGA
AGGGGACACGTCAACTTGAGGAAGAACTAACAGCAATCTCACCAT
GCTTATGCCAGCATTCACACAAAGAGACTGACATGTGCGACTGAC
AGGAGCAGCACATCACATGGCACGAGGTTTTCATGAGGGGATCGG
ATACAGAAGGTTCCTAAAGGTCTGAATCACCCATGGGCTGCCAAC
CAACCCTCAACTGTGACACGGATGAACCAAAGCCCTCAGAAGCAC
CACATCCAAACCTCCAGCGCTGCCCAGGAACAATTCTTCAGGCAC
TCCTCATTTGCTGCTGGACCAGGGAAGCCTCAAACGCAACCAACA
TGCAGGGAGAACACAGCGCACAAATTGCTCTCATCTCGCTCAGAA
CCTTCCATTTCCAGGCATCTTTCTCACCTAACTGAGTATGCATTT
AGGAAACACAGCATGACCTTTGACATCCCCATAGTGACCGACTAC
GTAATGAATGGGAATAAACGATAACATTGTGAGGATATTTTACAA
AGGAACTTGGCTCGGACCCATTCCCAGTGCCATACCCCGCCCCAG
CCCTTCAGCACGAGTGGAATTTGAGATGGAGCAGATGAGGACGTC
GACTGCAGTTCTGCTTCTCGGCTCCCATCCTCACTCTGTGGCCAT
GCTGGGGAGCAACGAGGAATAACTAATTAAGGTGTCCTGAGCTGT
TGTTTCCCTCCCATAGCTTTGACTGAGGTTGGTGTCACTTTTCCT
GAGCCGCATTCCATTCGCACACACCGTTTGCTTTCCTTGGCTGTG
AAGGGTGGAAGTGAACCGACTGCAGCAAAGTGCCCTACCCAGTGG
CTTACAAAGAGATGTCAGAGTGATGGTGAACTGCGATATGGAGAG
GGATTTACAGAGCTCCTCCGTGACCACAGACAACCATCATGAGCC
CTCATTTCTGGAGGCAGGCACCGACCACAGCTGTTTCGTTCAGAA
CCTTTCTGAAATGTCAAGCGTTGGAAAACTGCACTGTGCCGACCA
CAGCTAAATAACATCATACCGTCCATCTAGGTGGCTAGAAAGTAA
CAAGTCCTTCGGGCTGCGGAATAGTGCTTCTGTGTGGGGCGGATC
CTCCTCCATTGTGCAGCACTCGAGGAATGTCTCATGTCTGATCCC
GAGCTCTGCATGGAGTACAGTCGGTCAATGGGGTTGCCCACGCGG
CTCACCATGAGTAGGAGCCACCCACCATGAATAGGAGCACCAAAT
CCCATCCAGGCCGTGAACGCTCGCACCATCTGAAGGCATAAGCAT
AGCGGTGGGGTGAGGGTGTTAGAATCCTATCATCAAATTCCCAGA
GTATGATCCTAGAATCGTGGAATCCTAGAACCGAAGAACCCTGAG
CTGGAATCATCGCAGGATCTTAAAATCACACAATTCTAGAGTCAT
AACCACACCTGCACCACCCGCACCGTCAGCCCCGTCTCCGCCGCC
CTCCTCTCGGTGTGCAGTCTAGACCAGAAGAGCGGAATGAAGGCA
AGAGAAAGTAATAAAACAGGGATTAATTAGGCTGTTGTTTAAACA
ATACTTTGGGTAATTAATGCTCCTCGAATTCAAGCCCAGCTGGAG
AAGTAGAGCTGGGCAAGGCGGTGACAGAGAGCTCCACACTCGGGT
GGAGCAGAGATCCGGAGACCCATTACCTGCAAAGCAATGGCCCCA
GTTTGGTGTGGTGTGCGCTCTCCATCTCCCATCCAAGCCCCGAAA
CGTTTAAGTCGAGGTAATATTGTTTGGGTTGCCATAGGAACAAAA
GCTCCCCTCGATGAGAAACAGTAGTGGCAGAAAGGAAAGTGCGTA
GCAATTTGGATGGCATCGATGGGATTAAAAGGTGTTAATGAAGCG
AAAGACTCATCAATATTAACGGGAGCCCAACGGATAGACGGAACA
CCATCGCCGCGCTCCGTAATCTGATGAACTCCTTTATTAAATTTC
AATATCCGCCCGCTCCGTTTCTCATTTCCTGTTCGTGGGGCTCAA
GAAGGAGCTCTGTTATTGCGGATTTAATAATGACAAAGGGACGGT
GGGGAGGGGAGGGGATAGCCACCAACACAACTAACTATAGCCACC
GAGCTTTCCGTCCCAACCCCAAAGACATCGTTCCATCCAACCCCA
TTTTGGTTCCCTTATCGACATTCAGATCTATGGCCGCCCTTCAAA
GCTGGGGATGCAATGGTTTAATGGGGTCAGGGATGCGATGGTTGA
GGGATGGGATGGTTCAATGGGGTCCTGGGGATGCGGTGTTGGATG
AGTACCCCATCGCAATCCCAGTCCCTATTTCCCGTCCCAGTTCCC
GCCCTCATCCCATTCCCGGTCCCTATTCCCAGTGCCTCATTCCAA
CTCATCCGTTAAACCGATCCAGAAACGTTCGTTCCTCGTCCGGAA
GCACTCCGCCTTCGCTTTGTGCCAACTCATTCTGCTCAGCGAGAA
AGACTTTCAGGGTTAAGATTAGACTTTTAGGGTCAGGATTCACAT
ATAGAGCCTCACATTGTCGCTGAGCCTCTCCTCGTCCATCGCCGC
TGTGTGACTTTCAGGCTGCGTTTGGGCTTTGATTCGACAATATGC
CATGGAATCGATGAGTGAATGAGCACAAATGAATCCATGGATGAC
TTCCACTCCGTTATCTCCACATTCAGCCCCATATCTCCACTCCCT
ACCTTATAGCTCCATTTCCCCACTCAAGGCTGGAAACCCAATTTG
GCCCAGACAGTGCCAGGACCGAGAGCTTAATTACACTTAATTACT
TGCCCTCCAGGTCTGTCTGAGTCGTCGTGTCTCATTGCACAACCC
CCCCAGCTCTTCCACTTGTTGTTCAATGATGCAATCCCAGTCAGG
TGAGCAGAGAAAGGTTTCATTTTGGTCCCAAAGACACCATCAGTT
CCCGAATTTCACCCATGGTTTCATCCTCAGAGTGAACCCCATCCA
CTCAGGTGGCTGTGGGAGGAGACGTTCAGGAGGTGGGCGGTCGGA
GTAAGGTATGGTATGGAGGTCGGCTTCGGTCAGGGAGAGGTGTTG
TGGGGACAACCAACCTTGTGTGGGGTCAGATCCACCTCAGTCCAC
GTTGGGATGGGAGGGGTCCTGGCAGGGTCAACCTTAGAAACAGAA
GGTACACCATCTTCAAGGACCACGTCACACTTGGGGACTGTATCC
CCACGATGGCATGAATCTGGAGCTCTACTACCAATAACTGCCCCA
TGCGCCCCGACCTCTTTTGTCCCCTCCGCAGCCACCGTCCGGTCC
CCCTTCCCCTTCCCATCACTTCCAGGCCGTGTCTATTACTTCAAC
TGGAGGCAGGAGAAGATCACGAGGACCAAAGACGAAGCCCTGGAG
CAGAACTGCATTCCTTCCATGTGTTAATCCCAATACGAGTTCAGG
GCGAGATGAGCGGGCCGGTGTTCACAGAGTCAGGGATCCACATCA
AGCAGAAAAGAAGCTCATTTCATATGTCAGTACCTTTCACGGCAC
ACGGTGGGGTGCTGGTTTGGGTGAACGAAGAATGGGACGGCAGAA
CCCACCCCTCTGCATGTTTGTTCAGACGCATTTGGACCGGAATAA
TCTGTCCATTCATGTATAATGTCCTTCCATTCATAAAATGACGTC
CCATTCATAAAATAACATTCGTCCATTCATATCTAATGTTTATCC
TCATAAAATAACGTCTGTCCATTCATATGTAACATTTGTCCTTTC
TTTAACATTCATTTGCATATAACGTTCGTCCATTCACAAAATAAC
GCTTGTCCATTCATAATTAGCACTTGTCCGTTTCTAATTAATGCT
CAGTTGCCCATTCATCATTAACATCCATCCGTTCATAATTAACAC
AGTCCGTTCATTATTGCCATTCCTCCATTCATGACGCTCCTCCAT
TTTAAGGTGTCCTTTGGGGTTCTGATGGCGAAATGAGAGCTTCAC
TGACATCCAATCAACCGCCCAACCAACCGCCCAATCAAACACCCA
CACCCACCCACCCAACCATTAACCAATAACCCAAACACACCGATC
CAACCAACCACTCAACCAGCTCCTCGACCACCCAACCAACCGCCC
CAACCACACACCCACCCGAACAGCCACCCAATGAACCAAACAGCC
CAATCAACCAACCACCCCAAACAACTCAACAACCATTCAACCACC
GGACTCAGTGCGTGACATGATGGAAGCCTAATGTGCAAAACCAAT
ATGAGAACAAAGAGGAGGACGTTGGGGCTCAGAACATGGCATGAT
GGGGATGTCCGTGTATTCGTAGCTTGAGGTGGCCGTGTGGTAAGC
CCACGTTGCTCTGGTATTTGTTGTAGTACAGGGAGCCGTTGTACA
AAGGTGGTCTTAATGAGGGGCTGAGGGTCATCAAGGTGAGTCTTA
CAGTTCATCTCATCCCAATTTTGCACACTCCATTCCCTCCCAGTA
ATTGGATGGGCGGGGCTAATGGATGGGCGGTGCGGATTGGGCGTT
GACGGGTAGAATTAGGTGGAGGCGGGGCTAAGGGAGGGGTGGAGC
TAACTGACCCCACCACTCCATAACCGACACCATCAACTCCTAACT
TCACGCAATTGGATCAGGGCTGTGGGTTTGGAGGTTATGGGGTGG
GGACGAGGAAACGCTGCGCTACTTCCGGTGTTCGTATCTGCCCGC
CGGAAGTGACGTCCAGGAAGTAGATACGGCGGAAGTGGTAGACGC
GAAGGGTATAGAGTGGGTCGGAAGGGGCTTTGAAGATGAACAGTT
AAAAGGGTCCTGATAGGTTATAATGTGGGTGGGGAAAGTCTGTAA
TTTAGGAGTCCTTAAAGGTCGTAAGTTGGGTTTGAAGAGTCCTGT
GTCTGACGCTGCAGTTGGTGAAGGTGGAGGAGGGGTTGGCGCAGG
GGGACCCCAAGGCAGAATGGTACCCCAAATCGTTCCCCTATGGCA
GGTTGACCCCAATGAACGACCCCAAAGGAACGACGACGGAGACCC
CGGTACTCAGTGATGGTTTTGATGTTCCCATTGATCAGCTCCTTT
GGGGAGAGCAGTAGGAATAAAAGGGATCTCTGGGCACGGGAATTG
GCCCCACAACGCCTCAATGTCGCCCCAAAATGTCGCCCCGCTCCC
ATCTATCCAACCCTATGAGATCCATCCCAACCCCACGAGATCCAC
CGGTGTTTATCCAGGATGTTCCCAAAGAGGCGATAGGTGTCGGGG
CATGGGCTCGGGGTTGGCTTAGAGTCATGGTCAAGTTTAGGGTCA
GTTGGGGTGGGTCCGGGAATGGGTTTGGGGTTCGGGTGGGAGGTG
GATTGGGGATGGGATTGGCGTGGGATTGGGATAGAACGGGATTGG
GAGGGCGCTCTTTTGGCTCACAGTCAACCCAGATGGCCACCAGTG
CTCCTGCTGAGTAATCCTGGATGCTCTCGGTCAGATCCTCGCCGT
TCCAGTAGAGGAGGTTGATGTCAGCGTGGTAGGTAGCCTTCATGG
TCCAGGTTGCTGCCCTTGATGTACTCCGAATACTTCCTGTAGTGC
TTTGCGCCCAAATAATTCAACTTAGAGTGACCTTTCCCCAAAATA
GATAACTCAATTTAAAGCACTGTTTCCCCAAAAGAACTCAACATG
AGAGCATCATTCCACCAAAATACCTCTACATAAACCATCCTCCCC
GGAAGGACCCCTCCCCGTGCCCACTTGTATTTGTTGTCCTCCGTG
CTCCCGTCGTCCTCCACCATCTTGATCTCCATGTCCAACCCGCCC
CTGCATGTCCTCGCATTCGTCCACCAAGAAGAGCTCCAGAGGGTC
CTTGGTGGGGCCTTTGTCCTTGTCGATCCTGGTGGGGTGACGGAT
CTAATGTGATTTCCTGGTAGTTCTGGAGCCAAACGATCACCCCAA
GGACGGTCCTAAAGGTTGTAGAAGCGTGCGATGGGGTTGGGTTAA
CCGATGAGCGCTTTCTCCCCTCCGTCGAACCCCGTGATCCACCAG
AGGAGACCTCACCATCCAAACACGGGTTGTCATCATAGATGGGCT
AGAGGGGAGAGCAGCTTTAAGGACCCAAACCCACCATCAACCCTT
CCCCTTGGAAGAATTTGAGGTCGGGGTCGTCGAGGTACTGCCGGC
GCTCCGCTCCTCACCCTTCTTTGGTTTCGATTTTAATCCTCTTCT
GGAGACCCAACCAAGATCCAGCCTAACCAAAATTGAACCCAAGAC
AAAACCCAACCCAAGCCAAATATCACCTGACCCAACCGAGACCCA
AAGACTCAACCAAGACCCAACTGAGACCTGAGATCCAACTGAAAC
CAACCGACACCCAACCGAGACCTGACCCAACCGAGACCACCCAAG
GGGGCAAAGATCTCTTACTGCAATCCCCACCCTCCTTCCCTGGAA
GATACCGACCCTTTGGAAAACACGCTCAGGATGGTGGGCTGCCGG
CGGGTGACGCGGGAACTGGCAGGAGATTCTATTGGGGACAGCAAA
ATCCACCCCAAACCCACTCTCTCCACCCCGAACCCACCCCATCCG
CCCGCACCCACCTTCTCGCTCAGACTGTCCTCATCCCGCTCCAAA
CTGCAGCCCTATAGGAATACCCCAAAACAGGATCATAGCCCTATA
GTCATAACCCCATAGAGCAGCTCCAACAGACAGATACAGGCCTAT
ACAGTCATAGGATCACAACGTTATGGGTTTGCACTGAAATAAGCG
TGTAACCCCATAAGGCAGCTCTAACACACGGATGTAGCCCCATAG
CCCACAGATCCCCGTACGGCCCCATTCAGAGGTCCCTAAATGGCC
GAGGGGTAATTAATTAATTGGGGTAATTGGAAGGGATCGGACTGT
AATGGGGCGGGGAAAAGGGTTGAATGGGAGTTAATTAAGGAGCAT
GGAGTTAATGGGAAATTACGAGGATTAATGAGAAATTAATTAGAA
TAATAGGAATTAATAAGAGCTAATAACGATGAACTTGAGTTAATG
GAGGATCAATGGGAGCTAATGGAACGAATTGGGATTAATAGCAAT
TGGAACATATTGGGGAATGATAGAGAGTAATAGGAAATAACGAGA
GGTCGCTGTACCCCGAATCGCTGCCGTTGTTGGTGCCGAATTATT
CATGCGTATTGTTACCCGGAGGCCAAAGGACTACAGAGGTTGGCG
GGATTTGCATATATTAGCATACCGAAATCCGTCCGTTGGGCGCTT
GGCGTGGCTAAAGGGTGTGTGGGCGTGGCATCGAGTGTGGGCGTG
GCAGTGTTGAGGATGCTCATCTGAACCCTCCACCGTGCCTGTAGA
CACTGCCACCAACCTCTCAGGCTCTTTAGGGATCTCATAGATGAT
CCCTCCCCACCACAAAATACACATCCCAGCACTGCGACCATTCCC
AACAACACACAGCTCTCTCCGTCCACACCGCCTCCGTTTATTGAC
CTGGTTGCCATCCCCTGCCATGCACAGCGCGAAGACGGGGCCCTC
GCCACGCTCCAGGTCCAGGTCAAGGTACAGGGGATAGTAAAGGCT
GCCGCATCGGGGACAACTTCATGGATGGCCTCAAGGATGGAGTCA
CCACCGAGGCACAATAAAACCCACACGCAAACCCACTGCTTCCGC
GGAGATGAGATGAGACAGACAAGGCACGGGGTGGGGACGAGAGGA
TACGGCTGCTCTGTGGGTCTGCGAGGGCCTCCATGAAGTTCCCGG
GTCCCACTCATCCCGCACCCCGTCGTAGTAGAAGTTATCGCCCAA
CCCTACACTCCCCACCTTGCATCCTATCCTCCATCATACCCTATC
CAGACGAACTGCACGAAGTCCTTGAGCGAGTCCTGCCCGTGGTGG
CACTGAGTGAGGGGTGGAGCTGAGCGGGTTATAGGGGTCGTTGTG
GGCCATCACCGAGCACTCAAGGAGGGGAAAAGGGACGGAAGCGGG
GCACAAAGAAGGCCAGGTAGAGATCGAGCTCCTTGATGGTGACGC
TCCCATCTCTCGCTTAGAACCACCGCAGCCGTAAGCCAAATCCCC
CTTGGAACCCTGAAGCCTGCCTCAAACTTAATGACAGCTGGAACG
ATTCTCATTTCTGCGTTAACTCTGCATTCTATTGGTGACTGTAAG
TGGGTTCTGCTGGATCACCTGTCGCATGTTCTGGAACTGGGGCTG
ACATGATCTCTGTCAGCATCGTCTCATACTCCGAGCCCGTCACTG
TCCCTCCCTCCTCCTGCGGTCCCTTCACGTACCATTTACTGCCCC
ACGTCATCGCTGAGGATCTTCCCCGCGTAGATGAGCTTCTGGCCC
GGTGATAAGGAAGTTGTCAAAGATGGTTCCAGATTTCACCTATAA
TGTCGTAGGCATAGAGGTTGGGGTCAGGGGTGTACTCAGGGTTGT
CCCAGTCATCGGGTTTCTTGGCCTCAGGATCCTTGATCTTCTTAG
GGAAGTCCCAATCATCCTCCAGGCTCCCCGATTCCACTTTGCTGT
GCTTGACGTAGCCACCGCCACAATCGATGTTCTGCTCGTGTTTGA
CATCCCGTGGGCTGCGTTAATGGAACCCTAAGAACTCCCTCCGTC
CGTCACTCCTCGGCCTCATTACGTCACAGTCCCCTCGTATCGCCC
ACCCCTTGACCTCTGCGTCCTCTTCAGCACTCTTAAGTCCTACTG
GCAAAACAACGCCAGCAGTACCCCAGACCTCTCCCGAGCCCTGAG
GGTGCCCGTCATCTGCCACCTACCGTCGCCCCGCCCACCGTGCTC
AAATACCCGATTATTTGTCCCCAGATGCCTCCTTCCCATAATATT
GGTAGTTCTCCCTTTTGTAGTGTAATTTCCCCATTAACGTGCCTA
CGTGTCCTCAAGCTCCACACATCTTTACCTCCACGAACAACCCCG
TCGGGCTCGGAGTTTATCAGCGGGTCCATCTGCCTCGCCTGTCCC
TTGACGCCAGGCAGCACGTTCTCCTCCGGCACCTCCACATCATCC
CAGCAAGAAACCCCGAATCTGCTGGTCCTCCTCGCACACCGCCCA
GCAGAACTTCCCCACCCAGAGACCCCACCACCATCCCTAAAGTTT
TAGCACTGAGAGGGGTCGTGGGGAAGTTATGGGAGCATATGAGGG
CCCCACATCCCCTAACCTCATGACACGACCCCACCTCCACGACCC
ATCTCCGGGCCGAATTTCACCGCTTTCTCACCCGAAGAGAGCTCT
TCCTCGGTGATCTGGAAGTGTTTGTGCTGTTTCCCTTTATGCCTG
TCCACCCACACCAGCATCGTGAGCACTGTTTTACCTCCACCCTCG
GTTGTTGTGGCTGTGTGAATGGAGGATGGATTGAGCTGAACGGAG
GGAGGTCATAGGGCTGTCACAAACGGTCACAAAATGTGCCCCAAA
GCTTCACGTAGGGCTGAGATGGTGGCGGTGCTGACATAACCCACT
TTTGGGACCCTCTGGCACATAAGATCCACAACTCAAAGCAGGAGG
GAGAGCCCTGAACCAGAATCCAAACCCTTCGGCTTCACTTTAGGA
AGTGCTGGAAGTGTGTGCAAACCAAGGTGATAAAACGGCTGTGGA
ACCAGGGAATCCGTTTGGTTTGGTGTGCCCGTAGCTGCTTCCAAA
TGAGGAGCTGATGGGTGATACAGTGCTTATAATTCATTCTCATTC
CTGGGGAAGGGAAACAGGTCTGAACACACTGAGAACGGAGATGGA
CCATCTTCTGCAGGGAACGGAGCTCTAATTTGTGCATGGAAATTC
TAATGATTCCACAATCCCGAAATCCCACCCCAAGATCCAACCCCA
ACAGCAGAATGGGTCCTGAAAGCTACAACGAGAGGAGGAAGGCAG
CAGATTCTGGACCCTACCCCTGCCTTTGTTGAACCCCACCAGATT
CTCTCACCTCCTCACACTCGAAGCCGTTGACCATGAAAGTGTCGC
GTTATGAGGCATAAGCTGAGATCTCAAGGAAACGAAACGCTTGCA
CACCAAAGTAACACAGCGCCGTTCCTTCTCACCTCTGCCCTCCGG
ACTCCAGGTATTTCTCACCCACTCTGTATGGCTTGCAGACCTCAG
CCCATTCCATGATACTTCTGCTTAATGCTATCATTCTCTTCTAAG
TTTCAAGCCAACAGGTAGTCCAGATTGCTCTCTAATTTCACCTGC
TCTCCCTCTTCTCCCACAATTCAGGTGCCCTAATGGAGGTCCTAG
CAGTGTTTTGAGCTGTCAGAGGATCACACCCATCTTTCAGCCCCT
TGGTTGTCCATAAATACGGCACCTGGTAGAATTCCTTCTGTTGAA
TAATAGGGCATCAAATGGTGGATCATCCCCTCAGCTCCCCTAAAT
CGTCCCGACTCCGCTATCTTCATGATCCCTTTGGCAAACTCTGTC
GTGGGTGCCAACGTGTTGCTCATTGGGATCATTTTGGTAAGGAAA
TCATATGTGAACGCAAATAAGTTTCTCATCGCTCTACCTTTGTTT
AGCAGAAGGACCACGGAGCTCAAAGTTACTGACATATGGATGGAG
GAAAGTCCACCATGAAATCCAGAGGAAACAGTTCAGTAACACGGG
CCCACACTGCATGAATCCCACGCTGCCCAAAAGGAGCTGAAGAAC
CCATCGGCGTCCCCAATGAACATATCCACTGCCCTGTTGAACAAA
GGTTCTGCCCCTCTTTCTCTACGTACGCATTTCCAATTGAGATTT
TGCGGAATATCTCACTGTAGCGCTTCTTGTTTTCAGGTGCCCTTT
GTTGACCTCAGCCTAAAGTTGCTTCACTTGTCGTTGCGTTCCTCT
CAACAGCTGCACATCTGAGGTTTGCCACTCTCATGGGTAGGAACA
AGCCTCAATACATCTCTGTCTTCTGAGGGCAGTTATGATCATGTA
TCAGTGAGAATTCCTTCCTTATTAAATTTAACATCCTCGGATTTG
TAATAGTTTAATTGGAAGCCTCATGTCTTTCACTGTTCGCTTGAA
AGCCTTCTCATCAACCCTTCCTTTAATCCGAAGTAAAATAACACT
TAAAGCAAGAAGGTGGTCTGAGAAATTCATAAAATTGAGAGTATT
CCATAGAATCACGGGATCCTTCAGGTTGGCTTTGAGCTCTCCCAG
TTTCCAACCCAATCCACCCTATATTCTCAATTCTGCATCTCTGAG
AGTGCTGCTGTAAAACCAACACCGCTTCCCATCCGTCGCTCTGAT
TTAAAATAAAAGTGTGTGAATTGAAAATGCTCCTCTACTGGTCAC
GGCAAAGGATGGGATTCTTGGTCCGATTTTAGAAGTTTCACTAAG
ATAAGCCAACAGATGTGATTGCTAATTGATCCATGTACGGGGTTG
CCAAGAGGAGGGTGCCCAACAGGAGCTTTGTGTGCAGACGCCATG
TCATAAAGACGACAAAAGGTTCTGATGCCATCACATACCACTTTG
AGCCCATGGACTTCCTGCAGTTCGCTTCTGTGTAAGGAAATGGTC
ACTTCCACTCTGTTGTCGTTGTTGAATTTCACTCTACACGGAAAG
GGGTAATGGGACTGGGATGTGTGGGTGGCAAGAAGTTGGTGGGAA
TTGAAGTGAACTTTGTCCTGTGCAAATACTAATGGCATAAATACC
CCATTGACCCATCATCCTCCATGGTCACTCATAGGATTGTGGAAT
ATCGTCGAGTCCAACTGTTTACCCACCACCAATCACAGTGTCCAC
CATTTACAGATAGAAGCCATAAAATTGTGTTTATAGTGCGAAGGC
ATTCCTTATCTACCAGAAATGCCGCTTACCATCCCAATTCCCGAT
GCTCTCTGTATATCCAAAGGGTGAACTCTACGTGTTGCTGTTCTA
TGGCAGTGCTATGAACTTCCCTTTGTGCCACTGATGCTGCTTTAC
GAAGGAACCTTAAGACCCCAGAGCCGTTGAATCTCAGCACAGTTG
AGAGAATGGCTGTGGTTAACTGGAGGAGCATCACCCACCCAACCC
CTGCCACGTTTCATCCGTTGGTGCTCTTCGTTAGGGGAGAAGCCA
AAATAAAGAATGATGATCACTTTTGCTCGTGTCAATAGTAATCTA
CTTGGCTGTCTGTGGGCTGGGAGGTATCTTTGTCGTTCCACTGCT
ACATAGCGTTACTTTGGGTTGCTCAATGTCACCTCTTATCATACC
TCCAAAGTTGACTTAGGAGCGTTATGGCATCTTCTACTTGGACAA
GGAATCAAAGACCTCATTTCTCTTTATTAGAACGTTGGCACAGTG
TCTTTCTATTGACACTGTGCCAATTTATGACCTCAGCATTCAATT
CTGTTCCTCCCACTGTCTCTCATTGCCCCATTCATGACCACCGGA
GCACCCGGAGAAGGATGTATATAACGCAGAGTCCCTCCCAACCAT
CCTGCCAGCATTGCCCAGACCCTTCGCATCCCATGAGTTTCCAAA
GCACACTCATCGAAATCCTCTGCCAGTCGGAAGTTCCTGTCCACC
TGAGGTCGTCCCACCGCACCCAGAGTTCCTCAACATCCATTATAG
CTTGGACATTAATGAGGTTATGGTAAATACAATCACATTTCCTAA
CCCCTTCCCTCCCAACCACTCCATCGTTCTGCAGTTCTCCGACCC
TGAACACCGCTCCCGCTCCGTCTCCACCTCATCCCTGTCCCTGTT
TATTCATAGCGGCAATCGGATTAAAGCGAGGGGTCAATGCGTGCG
CAAGCACAGCAACCAACAGCAGCTCGTTCTCCGTTAGAATTAAGG
CGCCTGCTACCCACGGTCCTCTTCCCAGTATCCAGAACCCGGTGC
CTGTGTCCTGTCCCCAGTGCCCAGTACCCTGTGCCCCGTACCCAA
GCCCAGTGCCCAGAACCCTACACCCAGTACTTTGTGCCCAGAACC
AGTGCCCAGTAACTGCTGCCTCATTCCCAGTGCTTGTTCCCCACA
CCGCGCAACCCAACCATCGCCAACAGCTCCGTTTGTGGGATCCCT
GTACCTTGGGATGTATTCTGATAAATTATCCGTTATTCATTGCAT
TTGGCTTTATCACTTAAACAATCACCGATCCTAAGGCGTAAAACT
AGCATCGCTTGTTTGAGCTGACACCGGCATTCAGGTTTATGGATG
TCCATAGAGCGGCAGTGGTCCAAAGTTCAGTGTCAATGTGGTCGA
TAATTTCAGTATAAACCAAAGATTGTAAAGTAGACCTACAAGAGC
AAGTATTCCAACGCCGTGGCCAACTTCTTCTACCAGCAGGGCTTC
GCGGCCCTCATTAACTTCAATCTGCGCTTGGATTCTCTGGTTTAC
CTACCTGCGTGCCCGGCTGATCATAGAGTCGTGGGGTGGGTTGGC
AGACCAGGCACTTGGATCCTCTTCTGAGCACCGCATCGAAGTCAC
AAGGCTTGGATGGTTGTGTTATCAGCAGTCTCTATTTCTTAGTGG
AAAGGAACAAAATGTAAGATTGTGGTTGCAGGGTATTCTGGATTA
GTATCTCAGCTTTTCCTCTAGATTGCTTCGGAATTAGGGTTTGAG
TGCTCTTCCAGATCGTCTCTTTTACATCTACACTTCGGGTACGAC
CGCTTCTGGGATGACTGCGCCAAGTACAGATGCACGGTGAGGGCT
CTGCTTTACCACCCATCTCTGCATGATCCCCTTGTCCCAGAGCCG
AGCTCGTTGTCGCTGAATACTTGCTTGTGTCGGTGCCAACATCAC
TACAGCCGACCACTTGTTTCCCCAGTCTTCCCGGAGCGCGCCCAG
TTTGCTGCTTCAGATTATTCAGTATATCGGGGAAATCTGCAGGTA
ACTTTATGAGCTCTGATAGGTTTAAGGGGTTTGTGGTGTCGTATA
CTGTTGAGCTGCTGTGGATTTAATGAGCAATGCTTATGTTCCAAG
CCTCCAGGAGATGTGTTGGTGATGGATGAGCTCGGCTACATGTAC
CCAGGTAGCATCTCAAGTCAGAAGTCTCAAGCTTTTGGGAGAATG
CGCACAGGCTTCACAGAGGAACGCAGTGGCAAACAGAATAGTTGC
CTGACTGAAAATGAAATGTGACGTTTCTCCCTTGGGGCGTTTCGG
AGCACTGACCCATTAACCCGCTGCCACGCTGATAGAGAGGATTTT
TGTGCTGTCAGTGGGAGAGGTTTTGTGGTGATATTTATGGACGTG
GGGTTGGGATGGAGCTCTGCGGTTCTCTGTTGTTGTAACTCCTCT
GTGGTGGTCTCATGTTTTGTGAACGGTGGCTGTGATGTTTCGAGG
GGATCTCAGCTTCGAGGCCATTTGCTCTTCCGCTTGGTTGCACCC
GTTTATTGGATCCCTCTCCGGTGATTTATTGATCTCTGCTGTGAC
GAGGTTCTCTTCTGATCTGTTGATTTCCTGTCTATAACCTTGCAA
GACCACAACACTGACCTCATCACAATTATAAACTGTTCCCACTCA
GTGATTCTCATCTGCAGCGATAAAAGTTACCTTAAGAAATGCTAG
CCCATCTCTCAAGTGCGCCACCCCACCCTCCCTCTTCTCCTCGGG
CCCCTCCTACACACGACACCCCACTTTTCCCATCCATCACGCTCT
CCCTCCCCGTTCCTCCCCAGATAGGTAACCCCAATATATCCCGTT
CCAATTCTTTAGCGTGGATCCATCAAATTACCCCTTAATTCTCCA
AAATAGGGCGTTAATGGGGTGGAAGGAGCGATGCTGGTAAATGTG
AGATGTGGTTTTGCTGCCTCGGGTCGTACCTCAAATGAATGCTCT
TGTCATTTCACGGAGGACTGCTGTGAGTTGTGTACCTGTGGGGCT
TCGTTAGCTCCTCGGTGCATCGCTTTCCATCTGGTTTGGGGCCGT
CATGGTTTGGAGTCATTACGGGAGGTTATCTTGGAGCAATTGGGA
GTGTCAGCCTAATTTAATTGTTGTCTGCCAGCACGCCAGCCTTAA
GGAAGCTGGAAGAAATTGATCTGGAGGAGAAGTACAAGTGGTTTT
AGGAGGGCTCTGCTTGGTGTCACTGAAGGTTCCCGGGGTGTTTGG
GGCGTGCATAGGAGTGAAATTGGTGATTGCAGACAGATCAGAGCT
TTATCAACCCCAAACCACATCGTTGTTCCATCCCTGGTAGCCTGC
AGTGCTCACAATTTATAACACGTGGTGGCTTCTAACCCTTCCTTA
GATAAAAGAGTTGATCGCATTTCAGGTGTCATCAGTGGGGTTGTC
ACTGAGCTTCCCACACCTCGTAATGTATGTTGTGAGTGCAGACTG
GTTGGCTCTTTTGGGGAGGTGTCTGGCCTGGATTGTCTGCGTGGC
TTGGGAATGGGGCTTGTCGTGTTGGTTGGGTGTTCCTGTGGTCTT
GTGAGTCAGATCCCTTTGCTTGATACCCCAAAATGGTGATGAACG
TTCATTTAAGTCAGATCCCTATTTACTGTTCGGTGTTTGTGGGTT
GTGCCAGCAGACACTCCTGATCCAAAGCATTCATCCCCTTGTGCT
CCCAACCCACTGTGTGCTTCCCTAATCTCAGTTCCCCTTGGGTGT
GCAGCCTTGGACTTTGTCTCATGATCAGCACTGCTAATAGCACTG
GTTCTCTACGTGATGAACCTCGAGATGGAGTAAAGCATTCCCTGT
GGGGTTGTGTTCAGGAGCCACGATCTCAGCTGGAACCATGAATTA
CGACTAAAACCGTAACCTTAAAACCCAGCACTAAAACAGCAATTA
GGTGAGCAGATGGGGAGTCACGCTGATGCTGGGCCTGGCTTTGTC
AGCTTTAAAAGTCCCTCGTTGGCATTGACACCTGAATTCTTTGGC
AGCTGAAGGAGAGATGCTGAATTTGAGGCAGGGATAAAGTTTAGA
TTCCTCATTGTGGATGGGCATTGTGTTGGGTTCAGCCGAGGACAC
TATTGCAGAAATAATTTTGGAGATTCCTTTGTAGTTGTACGCTCC
ATAGAAACCCATAAAGCCCATTTGATTGCAGGTGCCTGAGGCCAT
ATCCTGTGTGCAACCCGGGCTGTTATGTAGAGGCTGTGTTTATAA
GTGAGTACAGAGGATTCCTTTTGCTTGGCCACCAGTTGTCACATA
GTGGTTCCCATTGCTTATAAAGGTACACAGCCTGAGTTAAGCCCT
AGAAATGTGTTGTTATCAATGTCTTGGCCTTCAGGATGATGTTGG
GTTGGATTTGTAGCCATTACTCAGCCCCGTTGTGATCCCAAACAG
TGGGAACAATAAAGAAACGCTTGGAGAATAACTACTACTGGAATG
TCCAAGGTTTGCACTCCCTCTTTAACCCACAACTTCATACCCCAG
CTTGTTGGTGCCTTTTGTAATGGATTCCTGGCCAGTTCTTCCCAT
GCATCCTCTCACCAACGTCCTTCACACCTTCCCTGACCTCTGCAA
TCCCACTTGGATGCTTTGATGAGGGATGCAGAGTCAGGGGAAAAG
AATCTTCGTGCTGATCTTGGTTTGTTTAGAGTATAGCAGTCCTTT
AGAAAATCTCTGAAATGACGCAGGAGGAAACAGAAATCGTTATAG
GGTTCTGTGATCTTTACCTTTCCAACCCAATAATTTTATGGTCCT
AGAAGTGGATCCTATGGTGGCCCCTCTCAGACACACTTAAGTCAA
ACATCCCATGGATCTGAGCACAATCAAAGTAAGCTTGGTGGTATG
TTTGTTTTAATGGCCCGTGAGCACAAATAAGTCTTCCTCGGAGGG
GTGTGTTACAGGGAGAAACTCAATAGGGCTTACAGGCATCCAAAT
GCTCCGTTATCTTCCCCTGCTAATTAATCCTGCGTTGTCTCAAAA
CTCTCTCCTGGTTCCTGCAGCACGAGAATGGTCTGTAATTCATGA
CTGCTTTGCTGTTGGAAGGTGAGTTTGGAGGAATTCTGGTGCTCT
GAAAGAATCCCTTAATTAGCTTGTTATCTGCTTCTTCGTTAGGGT
GCTGCTGGCGGTAATCAAGCACTGGATTTTCTGGTTCGTGGGAAA
TGTGAGACGTTGGAGCTGAGATTCACAATAGGGTGGTAGGAGCAA
GCTGGACCTGAGAACATTGCTGGACCTGAGAACGTTGCTTCACCC
CTCTGAGGTCTGGACAGAAGTGAGTGTTCATCAGCAGAATAGCAA
TTACCTCTAAACTTTCCCCTCTGATCAAACCAAAGTCCCAAACGG
TCTTTGAGGACCCATCTGACCCAAACTTCTTATGGTTGTGGACTT
CATGACACTTATTCTTCTCCCTCTGATAACTTTGTGACACGTGGG
GTTCCATAATAACATGTTATAATTGTTCCTAAGTAGTAAGAAGGA
GCTGAGCCTGGACATTAACAAACTCCCTGGTGAAAAGCTGGGCCG
CGATGAGATTGAAATTGACTTTGAGACATTAAAACCCTCCACGTT
GCAGTGTCTGTTAGATCCAGTGGCTCCGACTCAAGGCCTTCAGTT
GAGGAGCTCTATTCCAGCCGTGATGTGCCCCTTTATACTCACCGT
CTCTCCCTGTATCCCGTGGCCAATCCCAGCATAGTGTAACCCCGA
CTCTGAGTAAAGCACTGAGGTTGTTTGGCATCAGCTCAGCACATC
AGAAAAGGTGGACGTAATTGCTGGTTCCTCTAAAATGAAGGGGTT
CTGTGTGGGTCTGTATAGGTCTGCTTAGGTCTGCTTGGATCTGTG
AGGTCTACTTGGGTCTGCTTAGTTCTCCTTGGATCTATTTGGGTC
AGGTCTGCATAGGTCTACTTGGGTCTGTGTAGGTCTACTTGGATC
TGCTTAGGTCTGCTTGGGTCTGTGTTGGTCTACCTGGGTCTGTGT
TAGGTCTACTTGAGTTTGCTTAGGTCTCCTTGGATGTACATAGGT
TACGTAGGTCAACTTGGGCCTGCTTAGGTCTACCGGGAACCTCCA
CTCTCACTTTGGGTTCTTTTCATAGGAATCCCACAAGTTGGCTGC
AGTGATCAGAATGGCAGTGACTGTCCGGGTGTTGTGTGGCAGAGA
GGCTGCTCCCTATAACCAAACCAGTGCTGACAGTACCGAAACTTT
TTCTGGTTGAACTGGTTGTAATTAACACCTGGCTGCATGCGAATG
CTCGGCACAGGTGGAGCGGTTTGAGGGTTTGCATTGGGTTTTACT
TGCTGGAGTTGTAGTTTTAACCCCTGATGTAAAGCAGAGAGAGCC
GTGGGTGCACCTCAGTCAAAGCATTCTTGTGTTCCAAACTGCTGT
CCGCCGCCAATGAAGTCCTCCCCGCCTCCCTTCGTACCTGCACAG
ATGTTCGACACTATGCCGCATTTCACTCAGCCCATCATGCATCTC
GGGTCCTGGGTGCTCTGCGTTGAGTGCTGGATACTTCATTGGGTG
TGTGTTGGGTACTCGGCTCTCTACGTTGGGTTCTGGACACTTGGT
CTGGAGGTGTTGGGTAGCATCTTGGAAGGGAGTGTTGTAGAATCA
CATAAAACCATACAATAATTGGGTTAGAAGGGTCTATAGTGATTG
CAGGGGCGGCTCGGTGTTGTCTCCACGTCCTCCAAGGGCTCTTTG
TGCTGCCACTCCTCTCCAACACAATCACACTGCAGAGATCCCAAA
GCTCCCACTCCTCACCAATAAGACCACGTGAAGATGATGCCAAAT
TCCTGTTGCCCAAAGTGCTTCTCAGGGGATGTACCAAAGGGAGCA
TTGTGTATCGTGATAGGGCATTGTGTGTTGTGGTAGGGCTCGGTG
GTGATAGGGTGGTATGTGTCACAGTAGGGCAGTGTATGTCGTGAT
GGGCAGCGTGTTTCCTGATATGGCTCTGTGTGTCGCGGTAGGGCA
GGCGTCGCCGAACAGCATTGACTGACTGGTGCCGAACTGTTGCAG
CCCCTTCCCCTCTCATGATGCATTCCCCACAGATGCCGCCGTTCC
GGTTCTGTGAACCTTCAGGATGCTTGCAACCCCACCCATTGTATG
AGATGGCAGCTACGATCGACATGAATTTCCAGAGCGACCTGTTGG
CCTGTGATCCTGGACGGGTTTTGGTTTTCCTGAGAGGGGTCTTCG
TCCTATTGCGATGTTCCCACTGAGATGCTCCAATTTGTGACGCTC
CGCCCCGAAGTCGTCAACCGCCTCTTATGGGATTTCCTGGAGGGC
GGGCCGCGATGTTGGGATGGAGACTGCAGTGTTGGGATGGGGACT
ATTACTCTTTTAACGTTCGGTGTTTTGGTGTTGAAGAGCGCAGAG
AGAAGCTCCCCGTGTGCCGCCTCCTCACCGCCACCGACCTCTACT
GTGAGCCCCACCTTCCAGGAGCGGCCAGTGAGGGAGGTTGAGCTG
CTCCCTATTGCTGTTCTTTGTCAATGAGGCCACGCGATCTTTGGG
TCCATCCACTTCTCTGAGGACGAGGAAGACGAGGACGAAGGCCCC
GAGGGGCTCTATAAGTACCACTCGGACCGCAAACGCTTCTCCCGC
TGGTGATAGGAAGGGGTGAAGGGGTGCGATGCCTTGAAGGTGGTG
TATAGCAGTGCCTTCTCCCCTATGTAAATGCTGGCGGGTTGTGGT
GAATGAATGATTAAAAGTAATTAATTGAACGGCGGCTTTAATTAA
GGCCGTGGTGTGGGGTTTATGAAGCAGGAGGGTATCGGGATAGGG
GGGAAAGGCTTAGGAGTTCTATGGGGCAGATATGAGGGGAGATCA
ATGGGGTGCTACGGGTGGATTAAGAGGGGTTTGTGGGGTGTAATT
TCCTCCTCGCTCTCCTCGCTGCTCTCACTCGCACTCGCCTCGTCG
CCTAAATCCCCTCCTCGCTGCCCTCACTCGCATCATTGATCCCTT
ATCCCCTCCTCGCTGCTCTCCTACTCGCTTCAGTCAATACCTTTA
AAGTTGACTTTGTCGGCAGCGTTGAAGGCCATAATGTTGTACCGC
CTGTTGTGGGGAGCCGCGGATGATGAACAGTTTGAAGTTGGGGTC
CTCCACGAAGGCGCCCGTCTGCTGGTTGATGGCCTTGACGTTCTC
CCCAAAGCCAAAATCCGGGGTGCTGTTGTTGACCGTCGTGGCCGC
CCCAAATCTGCCACAAGAACCCCAAAACCCTCTACGAGAACCCCA
CCCAAATTCTCCCCAGTGAGCCTCAGAACTTCCCGGAGAGCCCCA
AAATCCTCCCAATGCTCCCCAATGAACCCCACCATGGCCCCAAAA
TGGAGAACTTGTAGGGCAATTGACGGACCGATGGACCAAAGAGAA
ATGGGGTGAATGGGAGGCTACGGGAGGGGCGTGGCGTACATCGGG
TCCACGTGAGACCCCATTAGATTCACATGTAACCCCACAGACACA
GTCACACTCCGCTGTCTCCGCTGTCCCCGCTCAGACTCTGCCACT
CCATCATAGAATAGACGACAATGAAACAACCCATAATAGAACAGC
GACATGTATGAGGACATAGAACACGGTGACACGCATGACAGAACG
GACACAGAGGACACGGATGATGGCACGTTTGGGGACACGTATGGC
GGGACATGTATGACAGAGCACACGTATGTTGACAGATATGATGCA
AAAGAGAACACGTATGATGACCCACTGATGACACATACACCAACA
GCACACACATGAACGCATACAACACAGCACACGTATGACAGCACA
GAATCTCTGCTCAATTAATCACCACTCGTTGCGCCCCTGCCCGGT
GAGTCTCTGCTCAATTAATTGCTACTCGTCGAGTCTTTGCTCACT
CGACCCCTCACAGAGTCTCTCCTCAATTAATCACCACTCATTAAG
CTGGGGTAATTGGGGTCGGGAATGGGATATTGGGGTCGGAATTGA
CTTCTCCTTCCGGCCCAGTTTGATCTTCACCTTCACCGAGCGAGC
CCACAGCTCTGATCCCACTCCCACAGCTCTATTGACCTCACAGTT
ATCCCACACCCCTATGACCCCACACCCCGACGACCCCAAACTCCT
ACCCCTACCTCTACGACCCCAAACCCCTATGACTCCACCCCTCCA
CCCCACACCCCTACAACCCCACACCCCTACAACTCTGAAGCCCTA
TGGGGAGTGGGGAGGAGGTGCGAGAGAGGAGATGGGGACGTTGAG
TTCCTCAAAGAGATTCCCATAAGTTTCCAATAGGTTCCTCAATGA
GGGGTTCCATGGAGGGATGCAAAGCAACGAATGGCCACCACCCAA
CCAGCCCCACAACCGCCCTCCTGCACTATGGCACCGGATCCTGGC
CCCAAACCTCTGCACTCCCCGACCCCAAACCGCTGCATCTCCAAC
CAGAACCTACAGCCACTCGGAGGACTCAACATGGAAGCTACACCC
GATGTGCTTGTCCTTGATGATGTACTCGTAGGTGGTGGAGCAGGA
GGACGATGATGAGGAAGGGGCCGTTGATCCGTTTGTGCTCCATGA
CTCACAGCATCCCCTGAACATCCCGAGGCCCTTCTGAGTGTTTCT
ATTCAGTGGTTCTGCGGCCTTCAAGGACCTTTACAACACCCATCC
AGCCCACCATGCTGACCATTTTGCTCCGGTTTTGGATCATTCTCA
CGGCCACGGGGAACCCATCTTGGGGTCCGCACCTGGAGCACGTGT
ATATCATTTGCACATCATCCACATAACACTTTTGTCTCACCCGGA
CGCGGCTCCCATTAATTAATTAACGAGGATTAACGAAGGTTTTGG
TCCAGGAAGTTGACGGTGTATTTGACGGATTTGGCCATGAGGATG
CCCGGGGTCACCTTATCCTTGAAGTCGCTGTGGTTCTGCAGGATG
CGCGCCCAAATCTTCCCCTGGACGTCACAGATCTGCTCCGAGCCG
GTTGGGGTGGGAGGAGCTGTACGGAAATGGACCATAAAAGCGCAG
TGTAAGGAAATGGACCATAGAAGTGTAATGTTTGGGTTGGGAAAG
TGAGGTGCATGATGGTCTTTGGCATGAGGTCGCGGATGGATTTGT
TGCTTGTTGGACATGAAGCCCTTCTCCACGTCCCGGATCTTCAGG
CAATACTCCTTGGAGCCGCCCTTCATGATGCTGATGTTGTTGATG
CATCTGAGCAGCAATCGGACCTCCCCAATTAGTGCCCGCTAACGA
GAGCCCTCAATGCGCTTCTCAAAGTCCACCCCGAACTGCTGCACC
GCCCAGACTCAAACTGAACCAAACTGGTCCAAAACCCGAGGACAA
CCGATGAACTGCAGGATCATGTCGCGGATCTGGTACTCGATGTCC
GGGACTTCGTCGTCATTAAGGTAATTGGGGCGTTGCGGGGATAAT
AAATTCAGATCCTACGACTGCCAGAATTCCCCTCCCAGCCTCCAG
ACGTCCCTTCCGTCGGCCCATTGGTGGACACATCTGCCGCTCCAC
AGTATTGATACGCCAAGCAGGTTGTCAATCACGAGATCGAGCAGT
GTTTCCAGATGGTGTCTCTGTTGGCGCTGTGTGAGGTTTCTGAGG
GAGGCCATGCTCAGGTGGGACCCCTCAATTAATTAATTAGGGCAC
AGGACAAAGAGCTCTTCTGGCGCACCGTGAAGTTCAGCACTGAGC
GGCTGCGATATGTTTGACTGCGTCTTCCCCACACACGGACAGCGG
GAACCGTCAGTTTGCAAAGGATTTCCGCCCCATTGATGAGGACTG
TCATTCATCCCTTCCCGTTCATTCACTCTCATTCCCATTTGGTGA
GCAGCAGCCTCAGAAACGCTCTACAGACATTAAACCATCCCGGGA
CTGGGATTTATTAAAAGGCTCAAATCGATACAAAACCCGTTGGGA
ATTTGAGCCCGCGCCGCTTCTCGTTCAGCTCCATCACCGGGTTCT
GCACGCGAACACCACGTCAAACCCGAACCCCAAAACCCCGATGAC
CTCCGTCCAACCAAAACCCAATCACCGCCCCACCAGAACCCCACC
GATGCAGAGAACCACCTAACCTGGCATCACGATCCCCGAGGCGAG
GGTTGGGCTGGGTTACAAAGGTCCTTCAAGGTTATAGAACTGTGG
GTTGGAAAACCTGAGAATGGGCTGGGTTCGGGTTGGAAAGGTACT
CCGAGAGCCCCGCTAAGGTTTAAGGTTTACACGTTTGCTACTTAA
ACTGATAGCGTTTCTAGTCGTGGATGGAATAAGAAGACAAGGCAC
ATGCTTGAAAGACCCCTCAGACAACCCAAAGCTTGAAAGATCCCT
AAGCTGGACAACTCAAAGAACCCAACGCACAACAACCCGGGGAAC
CCTTCCTTACTCTCCCTTCCTACCCTCCCTCCCTACTCTCCCTCT
CTCCAAACCCAAACCACTATCAGAACCCCAAAGCCAAATCACTGT
CCAAACCCAAATCATTGCCAGAACCCCGAGCCCAAATTCCCGCTG
GCCGTCGTTCCGCTCCAGGTCCTCCACTGCAATGAGAAGCGCCCC
AAGAGGAGGAAATCGGTGACTTTATCCAACACGACGACCCTGCGG
TTCCTCATCAGCAGGGAGAAGGCGTTGCGGGCGGAGGTGCAGAAG
GCAGCGCCGCGTACTCCGAGTAGCAGTGGAAGATCCCTGGGAAGG
CCTCCCCAACTGACCCCACCAAAGCCCCTCATCAGCCGGAACTAC
CCACGTGCACTTCCTTTGGATCAAACACAACAACCTCTACCGCAC
GTGGGGTGGGATTGCGTTGGGTTTGGGACTGGGATATGTTCTCGG
GTACCGCCTCAGCACCGCCGCCAAACCGCTCATCTGGATCGAGTC
GCGCTTCTCACACAGCCGCCTCGAGATCCTCGTCAAGGTCAGCGT
CATGGTGAGGTCATGGTTAAGGTGAGGTCATGCTTATGGTGAGAC
CGCTACGTCCCGGAGAGGAACGTCGTCATCTGGACCATCAAATCC
ACTTCTACCGCACGCTGTCTCTGCTGAAGACGAAGGACCCCGCAT
GCATGGGAGGGGCACTTCGGTTTGGGGTTATTGTGGGGCTCAGAG
GCACGTTATTATGGGGTGGGCGGGTGTTGTTTTGGGGCTGGGATG
GTCCGTGTGTCCCCAAGCCCTGTGTCCCCTATGCCCACATCCCCA
TATCCCTGTCCCTACATCCCTGTACCCATATCCCTATCCCCATGT
GAGCAGTACCTGGATGAGTATTATGGGCTGGACTACGAGGACCTG
GACCTCAGGGCAGTTCTCCACCGCTTTCCTACAACCCAAATCTCT
TACCGCCAGACCCATTATTGACAGCCCTACCAGAACCGTCAGACC
CGGTACCATCAGCACCACCAGTTCCATCATTGACAACCCCACTGG
CGGTACCGCCAGACCCATCATTGACAGCTCTACCAGAACCAGCCC
CTACCGGAACCATCAGACCCATCATTGCAAGCCCTACCAGCACCC
GCCCTACCAGCACCGACCCCACTATTGCCAGCCCCACCGGTCCCA
GCTGCACGTGATGAGCGGGGCCGTCATGTACCAGATCGACAGCGT
CCAGGTCTCTCTGTGCGGGCAAAGGTCTGTCCTGGGGAGGGTCCA
TCCTCGCGTCTCATTCCCGTCTTCCCACCGTTCCCACCCTCCTCT
CCCATCTCCCCACAGTGCCGCCCCTCCATCCCATGATCCCACACC
AATCCCACCCCTCCCACGATCCCACCCCTCCCATGACCCCAATCC
TTGCGATCCCACCCTTCCCTAATCCCAATCATTGCGATCCCAGTC
TCCTGTCCCTTTAAATCCGCCGCCATCTTTCTCTCGCCTTCGCTC
CTGGGACGACAGCCAGAAGTACCTCTCGGACAACCCACACCTCGT
CCATTTGAGGTATCCTTTTGGGTCTCCTTTTGGGTCTTTTCGGCT
TTTGAGGTCTCCTTTCGGGTCTCCTTTTCGGGTCCTTTTGATCTG
ATTGCTGTGACCCCATTGACATCTATGAGTCCCTCCTGCCCGTGA
GGGGCCGACTCTGAAGCACTCTATGAGGAAATCCCCAAAGAGAGT
CCCAACTTCAACCACTTACACCCCAACATTCAGCTCGGCCCCTCG
CTCTCCCACCTCAGGTTCTACTTCCGGAACTGGCACGGCATGAAC
TAGAGCGGGATGGATTGAAAGGGTGTTTAAGGATGATAAAAGCAT
ACGGAGGAGGACGTCATGTTCAAATATTTGGCCACCCTGGAGCTG
CTTCTCCGCTTCCTGGGCTGTGTTGTTAATTTGTGTTACTTGACG
AGGACCTGGCTGCCCTCATCCAACAGTGCCTGAGCTACACGCCTG
TCAACCCTGACCTCCCCGTGTCCGACCCCACCGTCTTCCAGAAGC
CGTCATGGTGGTCCTCGGTGTGGGTCTGGGCAAAAGGGTCGGCTG
ACCATCAGTTGATAATCATTTGCCCATCAGTTGCCCATTGATTGC
GAGATCGCCATCCTGAAGACGCTCTACCATGAGAACATCGTTAAG
CCCCATTTGTGTCCCTGTAAGTGCCTCTGTGCCCTATTTATGATC
AGTGTAAGTTCTCCTTCGCGTCGGATGTGTGGTCCTTCGGAGTGA
AAGGCTCCTTGGTGGGTGGGGTGGTCTTACGGGATTTGGGGTCTC
CGTTGGGTTGTTGGGCACAGATTTTGGGTTCTTGGGCTCGGACAT
CGCTCTCAGCCCCATATGTGTGTTTGTGCCCCATAGGTCTCCTCG
TCCAACCCCTTCCGTGACCTTCCAGGCCCCATACCCTCCCGCTGT
TAAGCCACGCCCCTTCCATTAGTTCCTATGCCACGCTCCCTCCAT
CGGTCAGGAGGCGCGGGGTTCCTATAGGGTGTGTGGGGTTCGGGA
CGTCCTATCCTGATTGGCTTTTCCGGTTCGGGTCTCTGTTCGGTC
ATTAATCAGCCCCTCATTAATATTAATCTCGCAGGTACCGGAAGT
ACCTGTTGGGGTGTGGGGCGCTGCTCTACGTTTGGGGTCCTGCTT
CGTGGTGACCAAAGAGGCTGAGGGGCGGCTGACGGTGCTCTGTGA
GTTCGGGTGGTGTTGAATGTGAATGCGTTTTATTGGGGAGCGAAG
AACCGGAAATCGTTTGTGGTGCTGTAATTATGGGGCTGTGGGAGT
GTCCCATGATTCGTTGATCCTATAGTTTGATGGTCCCATAGTTTG
CAGGAGTGCCATATTCGTGCCACGGATGCCCTCATGTCTATACCA
GTTTATTACATGAAGAGCACCGCCTGTAAGAAGGGAGAGTACAAC
GTACGCACCGCCCTCATCATCCTCACCTTCATCACCGCAACCCAA
AGCTCATACTGACGGACCTTCTTCTTGCAGTAATACAGGCGGTAC
ACCCCAATAACCCACCCCATGCGTGTTACCACCACCCCAATAACC
ATCCCTGTGACCCCATAATCCTTTGACCCCATACCCCTGTGCCCC

## Sheet: chr31
CATTACCATGTCCTTCTCTAGTCCTTCTTGGGGTCTCTATTGAGG
CGTGGGGTAGGATTGGGGTGTTTATGGGATGGGGCAGACATTTCG
AGCTGCGCAGTCCATTCAGTGAGTGGGGTCGGTGGGGTTATCAAT
TGGGAGGGGTTTTATCAACGGGGAGTATTTCTGAATGGGAGGTTC
GAGCATTTATTTATTGGGGAGGGGTAATTTATTGAGGGGAGTAAA
ATTCATGTCTCCATTCGCACCTCCATTCATGTCTCCATTCGCGCC
GTCTCCATTCGCGCCTCCATTCATGACCCCACTCACGGCCCCATT
CTATATGGGACTATGGCTGCAGTGCTGATAAGGGGATAAATATAG
TCAGAATGGGGAGAGGGCATTTAGAAGGGTGAGGGAGGGGTATTT
AACAGGAGTGAAACCTTTATTACCTCCCCACACCGGTCACCAGCC
TGTAGTATTTGGGAGGGGATTGTGGAGAGAGAAGGGTGTCTGACG
GTCCCTGATCCCACACACACGCTTTGCAGGCAGAAGAATGACACG
CACCTCTGATCATCCTCCCCATCTCTCCCCGTTCCCTGGACCCTG
CTGTGAGAGCAAGAGAGGAATGGAGGTTGGGCTGTGGTGGTCTAT
GATTAATAAATCGATTGACTCTTGACGCTGCGCTCGCCCCAGTCA
GGATCGGAAGGGGTTTCTAACAAATCCTGGGGTGTGAATTACTGT
GGTGTGAATTACTGTCTCATTAACGGTTCCGGCTAATTAACGTGA
GAGGGGCGTGTGGGGCTGTAGGGGTCTCTGGGGTTGCCTTGGAGA
CCCCGACCCCTTTGTGACCCATGAGAGGTGAAGGCTCCCCGAAAA
GCTGCTGTTTCACCCCACCTCTTCCGTTCCCTTCAGGTCCTCCCA
CAACGTGACCCCGCCCCTCCACCAATCCCCACCCAATCACTGCTC
GGGTATCTAATGAATATTATGGGATGCCTGCGGTGGGGTCACGGA
CCCCATAACCCTGCACCTACAACCCTACTCCTACAGCCGTATCTA
TCTCCCTAACCGCATCCCTATTTCTATAACCCTATCGCTATAATC
CCTATCGCTATAATCCCATCCCTATTCCTAATCGCATGCCTATCC
ATCGCATGCCTATCCCTATAACCCTCTGCCTATCCCTACCCCTAT
TATCCCTACCCCTATAACTCTACTCCCTATAACCCCACCCCTATA
AACCCTACCCCATCCCTAACACCATCCCTATTCCTATAACCCTAT
GGGAATTTGGGGTACAGAGGGGATTTGGAAGCAGTTCTTGGGGAC
GCCCTATAGCGAGCCCAGCCCCACAACAAGCCCAATAACCCACCT
CGCCGCTGCTTCTTGAACTCCTTCTCGGGGTCCTCGTAGTCCATG
CCCAATCCCACCCCAAACCGGTCCTGATCCCACCCCAATAGAGCA
GGGGCTGCGAAGAGATTTTGGAGTGATATCGAGGGGTTTGAAGGG
TGGAGAGAGATTCTGGGGTGATATCGAGGAGTCTGAAGGGGATTT
ATGGGGTAGTAGTAGTTGTATGGGTAGGAGTAGCTGTAGGGTTGG
GGAACGCATGACAACCCAGCCAATCAAATAGCAGATCTACCGGCG
GGGGCCTGCAATAGTTATTTTGGGGAGCTCTGTGAATCCATAGGG
AGGAAAAGAAAGGGGTTATGGAGGTCTATGGGGTGCTGAGGGGAC
TCCCGACCCCATTCCTGCGCTGTGTCTCCCTTACCCTATTCCAGT
CAATGAAGAGTTTGTGAGCGGAGTCAGGCACCACCGTGGAGACAA
CTATAAAGGACTGAGAGCGGCGTTACCTTGCATGGCTTTGTACTG
GCCGGTTCTCCTTGTCACGTTCTGGGCGGGGAGGGGATATAGGGC
TGATGTCCCCATTTCCCCACGTCCCAACATCCCCATGACCCAATG
GAGTACCTCTCCTACCTGCACCGCCACAGCATCGCCCACTCGGAG
AAAATATGGGACGTAATGGCCTGAAGTATGGAGTGCGGTGGTCCT
GGCCTCACCCACAGCAGCCCTCCCACCCATCGCTTTATCAAACCG
CAAACCAACCCACCCACCGACCGACCCACTGACCAACCCATCATT
GACCAACCCATCATTGAACCAACCCATCGAACGACCAACCAACCC
TCGACCAACCCGTTAACCGACCCATTAACCAACCCACTGACCAAC
AACCCACTGACCAACTGACACACCCATTGACCAACTCATTAACTG
CCCATTAACCAACCCATCGTCCAACCCACTGACCCCATCCATTGA
GTTTTGTACAGAATAAACCCTTTAATCTTCAATGAGAGTCTTCAA
GACTCTATGGTCACTAGTCCTCCACAACACAGAGCGGCCCCACCA
TAAGGGGAGCGTTATCTGTGTAAGAGGGAATCTGTGTGGTTGGAG
AGTAATAAAATTAAGGAGAATAAAATAAGGGGCGGTGATGCGACC
GGGTCTCTGTAATGGGGTGGAAGTCTCTGTAATGGGGTGGGAAGG
GGACACAATCACACCCCGACACGACGACACAGCAGGGACACCACC
CCTATGGGGTGGACTGGGGAGAAGAATGGGGTATTGGGAAGGTCA
TATAGTGACCTATAACACCCATAGAGATCCTACGTTGCTCCATAG
CCACAACCCGGCCTGCCCCATACCTCACCCTGCCCCATAACCTCG
GGTCATCATGTCCACCTTCCAGCAGTCCGTCTACTACCTGACCAA
TTTACACCCCTTACAGACCCTTTACTCCACTCTGCCCTCCCTGTT
GGGATCTCAGTGTTGTCCTGTTGAAGAGGGTCCCCATAAAGCTGG
GCCCACAATGCTGATAAGACCACGCCCACCAAACACAACACTCTA
TCATTAACCTAATTAACATTCTCCCGCAGGTGCAGCAGCTCATTA
CCCATATTAGCCCCGCCCTTCTTTAGCCCCGCCCCTCCTTTTAAC
CGTCGTGCCGCCACCCTCTGATGACGTCACACCGCCTCCAATGAC
CTCCGCCTTTTCCGCCGACCGTTAGCCGCTCTCCCCGCCTTTTCC
TGTGCCCTATAAAGCCCCACTGACCCCTTTATGTGTGTCCCTCCC
GTTCATGGGGTTTAGGGGTGGTTCTATAGGGTATTGGGGTTTCTA
ATACAGAGCCCCATAGTGAACCACAGAGCCTATAGGGACCCACAG
TAATGGTGATTAATTAACCCCGACGTTCATCCGCGCTAATGAGGC
CACGTTGGACTTCAGGGAGTACATCATAGCGCTGCACCTCACCTC
TGCAGGTCTGGGAGGTCTTTATAGGATTCTATGAAAGTGCTGGAG
ACAAACTGTGGGCCTATTTCAACAAAGGGGAGAACGGTGAGACAC
TATAAGCCCCAGTGAGACCCTTATTATAACGACCACTCTTACCAA
GGGAATCTCCGCCTCTCTTCGACGATCCCCTCCCTCGCTTCGGAA
AGCAGTTCGGCAATCCTCGTCGTCGCTTCGGAAATCTTCGCCCTG
TCATTACTTGGTTTATACGGACCCTTAACAACCTCTATAGAGCTT
GGGCGCTGTGTGTCCTTATACGTCTCTGCAGGCTTTCTGTAAGTC
AGCGCTGCCCCATAACCCTTCCCTATAGCCCCGCCTCATAGCCGT
AGGGGCGGGGCTAATGGAATGGGCGGGGCTGATGGGGTTGGGCAT
GTGGCCTCATCGGGTGTGTTCAAAGTGGGTGTGGCTGACAGTCAT
CTGACATATACGATCCATATATCACCCAAACAGCCCCTCTTCAAA
GTGATTGTGGATGCCAACAACCTGACGGTGGAGATCGAGAATGAG
GGAACAGCCTGGATAAGTGTAAGAACAATGAGAACGTGCAGCAGA
TCTGGAGTCCAATCAGTGCTGCTATGGGAGTGGCTGGGTTCACTG
TCATTCTCAGCCCACGTTGATCCCCTTCTCGCCCCGGTTGACCCC
GTTAATGGCGGGGTCTCATTTAATAGCAAACAAATGGCGCTTAAT
GCTCGTCCCCGCCTACCGCCGTGCACCCTTCCGCTATTGGTTCCA
ACCTATAAACACGGCGAGACTTAACAAATCGGAAGTGAGAGAGGC
TGAGGAGGTTTATGTAGGGAGTGGTGGGAAGCCTATGGGTCTGGG
TAAGGGGAGGTGTTCGTTGTCATAATTAACATGAAAGCACTGATC
CCTTCCCAATACAGAGGCTGAGGGATCAGATCAAGACATGGGTGG
GGGTCCTGATACAGAGTGGGATAGGGGAGGAAGGGGTGGCGGGGT
GTTTGGAGTTTGTTTGAGGGGAGTTTGGGATGCACGTGGGGTTCA
AAATGCCCCGAATACCCTCCAAAATGCCCCAAACCCAGCGCCCAA
TTTTAGGCCTGTTGTTTTATCACTGAGTCCCTCTGAATTCTGTGC
AAAGGGTCCAAATTGGCATTTCTAAACCTAAAATCTGCTCTTTGC
CACTTCTGGACCCCAAATCACCCCGTTTTACCCCAAATCTTTCCC
GCGCTTTCCCCTCTATCCCCGATCCTTCACCTCCTGCTCCGCGAG
GCTCGTCACGCCTACTTCCTGTCTTCCTTCTTCCTGATTGGCTCA
CCCCAAATCGCATTCCCGCCCCGAACTCCGCCCGCATCGCTCAGA
TCAATTTTGGGTTCTCTTTAGGTACGTTTGGGCCACTTTTCCACC
GGGTCATTTGAGGTCATTCAGGGTCATTTTGGAGGTCACTTGGGG
TTGAGGTCATTTTGGGTTCAATTCCAGATGATTTGGGATCATTTT
GGTCAATTCCAGACGATTTGAGGTCCCTCGGGCTCATTCTGATGT
GCTCATTCTGATGTCATTTTGGGTTCAATTCCGGCTGATTTGGGA
CCCTCCAGCAGCACAAACCCCACGCACAGATACTCGTAGGCCCTC
CCCATAGGAACATCAGGGATCCATAGCGACTCGTAGGGACAGCAG
TTAAAGAGGGGCCCACTTCTAACGCTGTTCGAGACCACGAGAGTT
GAAGTGGGAGAGGAGGGACAGGATAGAGACGGACCGGAAGTGGGA
ACCGGAAGTTGATAATGAGGGACAGGAAGCTGATACTGAAGAACC
GGGGCTGAGGGGTTCTTTGGGGATCTGCGGGGTTTGTGGCTCTTT
CGGGCGGCCAACATCTCATAGAAGGGGTCCACACTGACAGCGGCC
GGGTCCTCCACTTCGCGGATGCTGAGGTTCTCCAGGGGATGATAC
ACAGCACAGAAACAGAGCCGAAAATGGGAAGGGGTGGGGTTGGCC
GGGGTTGTGCAGCGACGTGTTCAGCATGATGACAGCGAAGGAGAG
CCCTACAAGAACCCATAAGGAAACCGCACCCCAAAGGACCTCAAG
CCCCGTCTCGAGCCCCACCCTCCCTTCAGCCTCCCTTACCGATAG
TTATTACCATAAATTACCATATCCAACCCCACATAGAGATACTCC
CTCTAGCCCCGCCTCTTTCTCTTAAGCCCCGCCCCTTTGTTCCGT
CGCTGTCCAATCAACACCGATCCCGCCTTTCTCCGTGACTGACAG
TGAAGGTGCTGATGAAGGTGCCGATGAAGATGACGATGCTGCTGA
GAGTAGTGGCTCTTCTTCTCCTCGTCGCGCTTCGTGCCGGGATCC
ATGGTGATCCTGAGGTCGTTGCTATGGCGATGTCAATGCAGTTGC
GGGGCACAGTCTGAAATCCTTTATTGAGGTCGATCCCTATTTACA
GTGTTCTCAGTCACCAAATTGATTTCGGGCTCCAGGAAATACTCG
GGGGCAATTAGGGGTAATTAAGGGCAATTAGGGGAATTAGAGGTA
GCTAATTATGGGGTCATTGCGGGTCATTGAGGGTAATTATGGGGT
AATGGGGTCAATGGAGGACAACGCGGGGTCTTTGGGGTCAACATG
GCTCTGACCTATAGATGATGCCGCGGTTATGGAGGAAGAAGAGCC
TTCTCATTTACCCCATTAAGCGCCTATTTACCCTCATTAAGTCCT
CGCCCCTCACCATCCATCGACGCCGCCCTTGAGGAGCTCCGCCAC
ACACCCGCCCCACACTCCGCCGCACACCCGCCCCACACCTACCGC
TTTGACCCAAAATGTAGAGATTGAGCCCCAAAATTGCAGTTTTAG
CCCCATTACCCCTCCAGGACCTCCCAACGCTCCTCATTTCCCACA
TTAAAATAGTACTTCCGCCCATCACTCACAACTTCCTGTTCCGGC
GCCCCTCCCACCGCCCTCACGCAGCCAATCACGACCCGCCCCTCG
GGTTTCGCTTCCAAACAACCCGGAGCCTCGCAGCCAATCACAGCC
GCGCTCGCTATGGGGTTCCTCCTCGCTGCCGTCTCCGCCTCCACA
GTCTCCGCCTCCACATCTCCGTCCTCGTCCTCCTCTTCGCTGCCA
ACCCCAAACGGCACCCCAATACTGAACCCCAATAGCGAAACCCCG
CTATGAGGCTTAACGTGGTTTCAGTGAGATTCTATGGGGATTGAT
CTCAGTGGAGTTCGGTGGTGCTCAGTAGGGGTTATGGGGCACAAT
GACCTCTACCTGGTGACCAACGGCAAGCACGGCAAGAAGATCGAC
CCCCTGTCTAAGCCCATCTCCAAACCACATCCCTCTATGGCCCGC
CCCCTTCTAAGCCCCTCCTCCTCTAAGCCCCGCTCACACCACACC
CGTGTGGGTGATGATGTTCGTGATGTGTCTGACTGTGGTGGCCGC
GGCGTGGTCGAGAAGGTGTCGGTGGGTGTGGTTGAGATGTGGGCG
GCTTCACGCCTGAGCTCTCCTATGGGTTCTCTCCGTGGTGGGCAG
CCATGATGGGCGGGGTTAATGGTGTGTGGGCGGGGTTTGAGACAG
GTCACTTATGGGGCGTCGTGGGATACTGTAGGGCTCCATGGGTCG
TGCATGTGTGGGGCAGGACTCATAGTTGGGGAGTGGGGTCCATAG
CGACCCATAGCATTCAATAGTCACCCCATAAGCGCACGTGATGAC
ATGCCCCATAACCACCACACGTCGCCCCATAACTTTCCATGTTGC
GGCAGAGGGGTATGGGGTGTTGTGGGTTCATTATGGAGCGAGCAA
GCGACCCCATAAGGACTCTATAGCCTCTCCTCTCACTCCATATAC
CCCATAACGATCCCATAGTCTCTTCTCTGATGCCATAGTCCCCTA
CCATATCTGCCCCATACCTACACCATATTTGCCCCATAGCGTTCC
GTGCCATCGGTGTCACCTCCTGCGTCATTGCTGTCACCTTTCGTG
CCGCACCGTCAGCTCCGAGGTCAGCAGGCAGTTCCCGCAGCGCCA
GGACAGAGGGGTACGAGGCTGATGAAGGGGCGCAGGGATGGGTGG
GGACAGACGGACAGAGTGATATTGGAACGAGTGGGTGTGGGGACG
GGGACCCCATATCCGTATCCTATCCCTTATCTCATCCCTGCCTTA
TGCCCCATTTCTCACCCCATCCACGCCCCATAGCTGCTTTATTCC
TAGCTGCTTTATTCCTTACCCCGTCGCTGCCCTATTCGTGCCCTA
GGGTCACTTTGGGATCTCTTTTAGGGTCACTTTAGGGTCAATTTT
TCTCTGACCTCTCTGACTTCCCCATATCCTTTCTGACCTCTCCAA
GTCATCACGGGGTACAACATCCAGAACTTCGACCTGCCCTACCTC
GTCCCCAATGTGTCCTGAATGTCCCTAATATCCCCTACATGTCCC
CAGAAGCTGCCCCATAAGTACGCCGTGGTTCTGCCCCTACGATGT
GCTCACCTACCGCAACTCCATGTTCCACAAACCGCCATCTGTTCA
GGAGGAGGTGGAGCTGCCCGTGGACAAAGTGGACATCATCATCAG
CGCCTTCATCCCACTCAACTGTGCCGTATATGGAGCATGTGGGTG
GACATGGGAGGGGTGTTATGGAGATGGGGCTTTAGGGGTGTCTCT
TCCCCATCCTCCTCACACACCCATCCCCTCATATCCCCGCAGCCT
GATGGGATGGGATCTAATAGGATGGAATGGGATCTAATGGCATTA
GCTATACTGGGATCGACTGGGTTATATTAGGGTATACTGGGATAT
CATATGCAAATTAGATTCGTGTCAGGAGGAGGTGGGTGGGGAATG
GGGTCTGTCTCTGGTTATGGGGTCTCCTGTCTGTTTAGGGATATA
CCTGTCTGGTTATGGGAGCTGTTCATTAATTACCTGGGGCTGTTG
GCAGGGAAATGGGGAGGGGAACATGGAAGCGACAATCTATGGAGG
GAACACAGACCCCAATATGAGAGCTGGAAACTCCCATATACGGTC
GCAGGATGGCCACGAAGTCGATGATGTTCAGGCTGCTCTTCACGA
CGCCGCCGTCCCGTTGCCCGCCGCCACCGTCTCCGTCTTGTTGAT
GCCTGTCCCTGAGAGTTCATACCACGAAGCTTTGCCCGCAATCCG
GCTGAGGCCACACCCACCACAATGCTGAGTTCACCCCAGGAGGCC
GACCCCAGGTGACCTCTGACGACCCCAAGTGACTCCAGGTGCCCC
GGGCTGGGAGGGCTGTTAAGGGGTCTTTGGAGGGGCTTTAAGGGG
GGGGTCTGGGAGTGCTGTTAGTGGTATTATAGGGGACAGTTATGG
CATATACGGGGCCATATTGGGACTCATTTGGGGTCATATCAGAGC
GGGTCATATCAGAGCTGTATTGGGGTACATTTGGGGCCTTATCAG
GGGCACATTTGGGGTCATATCGGGTCATATTTGGGCCCATATCAG
GGGCCATATCGGGTCACATTTGGGGCTGTATCAGAGCACATATGA
TTAAGACCCCGCCCCTCCCTTTTATAAGCCCCGCCCTCTATAAAC
CCTAATGAGCTTAATGAGAGGATAACGAGGTTAATGAGGGTGTGC
AGCTTAACGAGGGTGAGGAGAGGATGGGGATAACGAGGCGGAAAA
TAACGAGGCGGAAAATGGATGAGGTTAAAGGAGACGTGAGGGGTT
CCAAAACTGACCCAAGGAAGAGTGACTCCAAAACTGCTCCGATGG
AACGAGGGGTGGGCGTGTGTGGGCTTTGGGGTTGGAGTGCTGTCG
CCGCCCTCTCACCCTTCCCAGGTACTTCCAGTCCAGCAGGTCGGA
CCCCTAAATCTCCCTGAGCCCACCGATCCATTCTGAGCCTCCCAA
GGGAGAGGGACACGGGGATGTTGGTGAATGGGGCACTGCGGACAT
GGCGCGTTTCATCATGGTGAAGTCCTCCGCCGTCCAACATCTTGT
CCCCAATACCCCACTGAGAGTCCCCAAATCCCCTCTGAGAGCACT
GAGACCCCAAATCCTCGAGACACACCGCAGTCCCCGTGAAGCTCC
CAAAATCCATCTGACAGCCCCTAAAGCCCTCCTGAGAACACCTAA
GGTCTTAAGATCTCTATGGGTGTTCTGGGGTCCTTGCAGCACGGA
TCTGTGAGAATGTCAGGATCCCCGTAGAAGAATAAAGAATCCCCT
TGGTAGATCTGCCGCTCGCCCCGCCTCCTTGTCCACGTCAAACTG
AGTCCCCAAAACGGCACTGTTATCACGGCTGGGACGAGGGGCTGC
AAGGAGGGTCAAAGGAAGATCTGAAGGAGGTTAAGGGAGCCTAAA
CCCCATTTTCCTCCGCCTTACACCCCACATCCTTTCTATCTTACT
TCTTACTTTCCTACAACCTTCTCTGTTCCACGCCCCTCCCCATTA
ATCCCACGTCCCCTCTCCATTCCACGTCCCCTTCATGCCACGTTC
CGTAGCCCTCGCCCCACTCGTCCGCCGTCACCCGCGCCTTCGTCT
AGCAGGAGGATCTCAAGGTCACCACCCAGGAGCCCTTTGTAGCCC
GGACTCCCACAGGACATTGACACCACTTCCACCCACTCAGGACCC
GGGCATGGGAGGACTTCTAGGGGCAGTTTAGGGGCGTTTGGGAAC
GAAACCATTTATGACCTCGGCACCAAAATGATCGAATCTCTCACC
CCAAAATGGGGCCAAAGGAAAAGTGAATGGGGTTCTTACTCAGAC
GTGATCACCATTGACAAAGCCACGGGAAGATCTCCAAACTCGGCC
CCAAGTGTCCCCTATCCCTTCTTTATTACGTTATCCCGCTGCGTT
TTATCCCGCTGCGTTTTGATACTCCTGAACCCACCCTTGATGCTT
AGCCATATATTGCTCCCTCAGTTGCTCTCCAGACCCCAGTTGCGT
GGTCACTGATGGGTTTTGGGGAGTTGGGTCACTGGTGGGCTTTGG
TCATGGTTGAGGTCAAGGGTCATGGCTTGGGTCAGAGGTCACAGA
CAAAGGTCACGGCGAGGTCAGAGATCATTGCTGGGGTCATCATTA
GGTCACTTAAGGTCAGTGCTTGGGGACAGGGATCGGAAGGACAGA
GATTGGAGGCCGTTTCCGCTTCCGCTGAGGGTACACTTCCGGTTC
CCCCTCGAATGCCTGGACAGCTTAAAGACCCGGAACACCCTGACC
GATGGCGGCCAGGTCGATGAGGTTCATGGCGTTGCGGAAGAAGGC
CGGTGAAGCGGTAGAGGGAGGTTGTGGGGTGTTGGGTATCGCCGA
AACCAGAGGTCGGGGTCTCCTTCTTGGGATGGGTTATAGGGGTGG
GGATGAGGATGGGGAACACAGTGAGGGACGGAAGATGGAGAATGA
ACGAGAATGAAGACGGAGATGAAGATGAGGACGAGACAGAGAGAA
ACGAAGAAGACAACGAAGGTGAGAACTGAGTTGGACGATGAAGAC
CGGAACTGAGGAGGGTCTCGAGGCAGAAGACGACGATGGAGACGA
CGACGATGGAGACGAGGATGATGAGGACGGAGAGCAGCGCGACGG
TAAGGGGATGGGAGGTTAGAGGGGATCATTTGGGGTGACAACGTC
CTGGAGAAGCTGCCCCACGAGAAGCACCACAACCAGCCCTACAGC
CCAGGTATACGAGCAGCTTTATGACACTTTGGACATCGCTGGCAG
GTTTCCCCGCTCTGTACAGTATTTATTGGCCCTATAGAAACCCGG
GAGTGAGGGGTTGGGGAGCGAGGCTAAAGGGGAGGGGCTAAAGAG
GGGGCTAAAGGAGGGTGTGGCTATTGGGTGAGGGTTGGGGCAGGG
TGGGTGAGGGGTGGAGGCGGGGCTAAAGGGAGAGGTGTGGCTACT
TTCCGGGATCCATTGGACTTTGGGTTACGTGGCGTTTTGGGGCGA
CTTTTGCACGAGGACACTTTGAACAAGGACCTTTGCATGAGGACG
GCATGAGGACGCTTTGCACATGGATCATTTTCACAGGGACTTTGC
GAGGACCATTTGCACGAGGACACTTTTCGATAGGGCCTTTTGCAC
TTGCACGAGGACCTTTTCACAGGGGCTTTGCACGAGGAGCTTTTG
GGAGGGATTGGAGTTATACTGGGGTGTATTGGGTTATACTGGGAG
TCCTCTTTGTGCCTCCTCCAACCCAATCCTTTACCCTCACCCTAT
TCATTGGGAGGATTGGAGGCAATGGGGTCTATGTGGTCAATGGGG
TCAAGTTTCAAGGCCCCTCCAATCCAAAACATGTCAGTTTCAAGG
ACATGTCAGTTTCAAGGACTCCCAGCCCCAAACACGTCTGTTTCG
TGGCTTTCCTCTTCTCCTCCAAGGCCGCCGTCACACGCTTCTGGT
TTTCCGGAGATGTTGATCCCTTCACACCTCACCACCACCACCCGA
CCCATTAGAACCCCAACAGCCCCACCAGAACCTCTTAGGCCCCAC
ATCCCAGCAGAACCCCAGAACCCCACTTAAGCCCACCGGAACCAC
CGCCATGTTGATGAGAATTTGCTCCCCTGTGCTCCCCAAGATGCC
GTTAATTAATGGGGAGGTCATTAGGGAAAAGGTGATTATTAAATT
CCCCATGACCCCGTGACTCTGTGACCCCTGTGACCTGTGACCCTT
CGCTTTCGCCGATGCTCTCCTCGATGTATTTCCTCTCCTGGGCGC
CCGCGGGCTCTCGTAGGAAACCAACAGCCAGAAGAAGAACCAGCA
GTTATGGGGTCAGGGAGCGGTTATAGGGGATCACAGGGGCCATAA
GTCATAGGGTCAGAGCAGCTTATAGGGGCAGGAAGGGATTCTGGG
TGCAATGCCCCACCCACACTTTCACCCTACCCAATCAATCAATGG
CCTCAGACCACGCCCCTTCCCCTGACCACGCCACTCAGTCTCAGC
CCCCAGTCCCTCCATGGCCACAGTCAGGAAGAACTCCAAATACAG
ATGTCCCCTCCAGCTCCTTATTACACTCAAAACCCTCTAAGACCC
CTCCTCTGACCCGCGACTCCATATCCTGACCCCATCACCCTGACC
CCCATCACCCTGACCCCGTGTGCTGAGCCCCATAACCCCTGACCC
TGACCCCATAACCCCTGACTCTGTACTCCCTGACCCCGTATCCCC
GGGTGGGCGGGGCTAGAGATTGAATGAATGGGTGGGGTGTGGGCG
GGTGGGGTGTGGGCGGGGTGTGTGACGGGTGTGGTTTGAGGGGAA
GGGCGGGGCTGAATGAAGTGGGCGTGTCCTGACTATGGGTGTGGC
CAGGAAGTGTGGGGTGGGGCGGAAGTGTGGCGGGAGGGAGAGCTG
CACTCCTTAACTACCCCATTAATTACTGCCTTCATCAACGACCTG
CTTCATCAACGACCTGAAATATTAATTACATCTCCAACCAGTAAC
GGGCTACTTCCGCTGATCACGTGACGTTCATCATCTTCTCTCCCC
TCCTGCTGGCCCCGTGACCTTAATTCTTGCTCCCCATTGGCTCTT
GCTGACCCATTGGAGTTCCCGCTCACTTCCCATTGGCTTCTCCTG
CCCACCCTCTTTCTCCATTGGCTTCCGCTGACCACGTGACCTTCA
TGGCCACGTGACCCTCCTTCTTGCTCCCCATTCGCTCCCGCTGGC
TCGCTCATTAATTACCCCTCTTCCCCATGATTAGGCCCCACTTCT
ATTACCGCTAATTACCTAATTCATTAACCCCTCCTAATTAAACAC
ACCAGGAGAATTCAAGGCAGTTTAGGGGAGTATTTAAGGTGGTCT
GCCCATGATGCGGTAGAGGCCTTTGAGCGACTCCAGGTCTTTGTT
GTTCCCTGCCCATTAATTAGCCCCTCCCATTAATTAGAGCTCCAC
GAGCTCCACCCCACTTAATTTGTGCTCCCCATTAATTAATGCCCC
GGCGCTCACTCACAGGTTCTCCCCTTGATTAACATACACCTGGCA
AACGAGCCCAATAATTAATTACCTCATTCGTTAGCTCATTAACCA
CCGTCCCCAAATTCTCCCGGTAACAGCCTAAATGATGCTAATTAA
AATGATGCTAATTAATGACTAATAATGGCTAGTAATAGCTAATAA
AACACACTAAATAACGCTAGTAAGTCGCTAATAATGGCTACTGAT
ACCCCAAATACTACCAGTAATAGACTAAATAATAGTCATTAATCA
ATTAATCACTAATGACGACTACTAATCACTAATAATAAAGCTAAT
CTAAAAGACCGTATTGAGTCCATTGAGAACATCGCCGCCATTCAT
CTCATTGAGCCCATTGAACGCCTTGAGCCCATTGCGCCCATGGAT
GCCATTGAGTCCATTAAATCCATTTGAACCCACTGAGTCCATTGA
TGTCATTGACCCCATTGAGTCCATTAAGCCCCTTCGAACCCCATT
TAGGAAACCCTAAAAGGCCCCACTGATAAACTGTAAAAGACCCCA
CTTTCCCTTAGCCCCGCCCTTTCCCCGTTAGCCCCGCCCTCTCAT
AGCCCCGCCCCTTTCCTTAACCCCTCCCACTTTTCCAAAGCCACG
ACTGTGGGTGTGGCTTCAATGGGGATGCGATTATTGATTGGGTGG
GAAGTGGGCGTGACAGGAAGCGGGCATGATGGGAAGTGGGGACGT
AATTAGCATGGGGTCACTGGGGAGTAATTAGCTGCGGGGTGGTTG
AATTAGTGGGGAGGAGTTGGGGAGGGTCATTGTTGGGTGGTAATT
TGTTGGGTGGTAATTAGGGGAGTAATTAGTGTGGGAGTAATTAGA
GTGGGAGTAATTAGAATGAGATAATGTGGCAATTAATGAAGGCAA
TGCGTGGACCGGAAGTGAGGGGAAATTGTGGGATAGAGGGGAAGG
CAGGTGAGTGTTGAGGCTTCCATCATGCAGATAAAACCCTTTGGA
ATGGTGAATAGAACTTTGTAGGACGCGTTTAGGGATGGTGCTGGT
CATCTCCCACGGTCCTTGTCCCCTTTGCTCTACCAATGACAGCGC
TGTTCCAGGTCCATCTCCAACTCTGTGCTCGGCGTCCATTGGAGT
GAGTGAGAACCGCCCCTTTTCCCGCCTCTCCATCCTTGAGCGCAA
AGGGCGCAGTGGGATTAATGAGTGATTTAAGGAAGGATGGGGTTA
CAAAAGAAAACGCTGCGGTTGTGGGAGTGGAGAAACGGTGAATGC
GGGCTGAGCTCCGTAATGCGTTTATTTAACCGGCCCCTACTGGAA
TTTGCCAATTAATTATCGATTATTAATGATCCTTCCCCACATGCC
GCAGTTCACCTCTTCACCTCAACCAATCAAAGAGCGCGGCCTGCA
GCCAATCAGAATTAGAAGGGCATAAACCGAGAGAGAATAAGCGCC
CGACGGAAGGTGGGGTAAAGTGGGAGTGGGAGCGGCGTGAAATGA
ACCAATGAGCGGGGCGGAAGGGAAAAGGCGGGGCGAAGGATTAAC
TGTTCCGCCTTAATTAATCCTGGTCGTTAATTTTGTCTTCATTAA
TGGGGAAAGAATGGTGGAATTGCGGGAAATATAGGTGAGAATTGA
GGACGACCAGGAAGACTTCGCACGGCCCTTGGGTGAGGAAATCCC
TGAGTTTGGAGTCGAGGTTGTAATAGGTGAGCCCCAACTTCCTGA
GGGGTTAAAAGTGGAGAAGGGCCATTATGGGATCGTTATGGGGCC
CGTTGACGTCGTAATTCCCCAACCCCAAAAGGCCGCGGTGAGGAT
GGGTTCCTAATTAAAGGGGAGAGCTTAACGAGGGTGCAGGCGGAG
AACCCCTCAAAAGACCCCTAAACCCTCTAACCCACCTCCAAGCCC
TGGGATCTTATAGAGTCTTTATGGGGTCAGGGGAGGACTTCTAGG
CATTGACCCCATTGAGGCCCATTCATAACCCCACTAACCCGAGGA
CATAACTGCCCTCTGACCCATAGCTTCCCCATAACTGTCCCCATA
GCGCGGGGTGGGGTTAATTAATGGCGGGGTTAATTGGGGTGTTTG
GGTCACCTCTTGCACAGGGATGTTGCCACGGGTCTGTTGCACAAG
AGCCTTGCACAAGAGCTCCGCTTCCTCTGTAGTGTTGCACAAGCC
CAAGATCTGGTGTTGCACAAGGGACCATCGTTGCACGGAGGCCAC
GATCCGGGCTTCCTTCCACGTCCACCTCTTGCCACGCCCACCCGG
CCGGTTGAAGGCGTACGAAGGGATGCTCTCGATGGGGTTGTTCCT
ATCTCCAAGTGCCTCAGATGCTTAAAGGTATCGGTCCGGATCACC
AATCCCTCCTGCACCGACCCGTTTGCACACCCACACCTGTAGCCA
AACGTGTTTCTTGCATAATTACACTATTAGGTTTACGCACACAAG
GTCTGCAACCCCACCCCTTTCAACCCCACGTGCAAAACCCTCCCC
GTTCACACACAGAACCCAATCCTTGCACGCCACGTCTGCTTGAAC
ACTCACAAGCGCGCGACTCAGCCTCCTTGCACACCCCTTCACACT
ATAAGATGCATCCCTTTACGCACCCCTCCTTGCACCACATCCTAT
TCCACGTTGCATAGCATTCTTCCAACTCCCTCCATTGCAAAACCC
CATCCCATACAGATCCAATAAGGCACCCCATAGCGAGCACGGCAC
CATCCTCGTGCAAAGACTCCATCCTCGTGCAAGGTCACATCAATC
TCATTCACCCCTTCCCATTCATTCATCCCCATCTGTTGCGGTTCC
GGAGGAAAGCCATACTTCCCGTTAACTCCGCCCACCAACCAATAG
GGACACATTGGGCTCAGTGGGGTCGCGTTGGGATCAGTGGGGAAA
GGACAACGAACTGCAGGCCTTCAACAGCACCGTCACCGTCCGGCA
GCAGTGGGTCTACAGGCCGCCATAGGAACACCGTGGGTAATCATA
GTCCTAATTATGGGGATTCCTAATTATGGGGAGGGTCCTAATTAT
ACATCCTTACAATTGGAGAGATGGGAGTGGGCGTGGCTTAGCGAG
TAAAACACTAGAGGGCGTGGCTTATGGGGTGGGTGTGGCTTAGGG
GGAGTGGGAGTGGCTAAAGGGAGGTTTGTGGGCGTGGCTTCTGAA
GCTTCTGAACAGCGTGGAAGGTGGTGCGGCCAATAAGGAAGTAGG
AGGGCGTGGCTTGAGTGGGGTGTGGCTTGAGGGTCGCTGATCCAA
ATGAATGAGGGGCGTGCAGTGCGAAGGGAGAGTGGCGTGCAAAGG
TGCCAAGGGGAGGGTGTGCGAGGGGATGGGCGTGCAAGGGATGAG
ACTCGTGTGTTGCCTCAGGTGTGCATTGCGTGTCTGTTGTGCGAG
GGGGACAGGGCGTGCAAGGATGGGGATAGGGCTTGTAAACACGGG
GGAGGGGTGTGCAAGGAGGGTAAAGGGGTGTGTAAGGATTGGGTT
TGCAAGGAGGGGAAGGGGTGTGCAAGGATATGGATAGGGCTTATA
TGCAAGGAGGGACAGGTGTGCAAGGGTAGGAGGGGTATGTAAGGA
GGGTGGGAGGGGTGTGCAAGGGGAGTGGTGTGGTGTGTAAGGGTG
GTGTCCCTGTGTGACCCCTCCCCGCAGTTCCGCTATAAGACCCGC
GAACGGCTGGCAGGAAATCCATCAGGTGAGAACCGCAGCGCCACA
CAAATCCCTCGTGTGCCCTCGTGAAAATCCTCGTGCAAATCTTCG
GCCTCGTGTGTCCTCGTGCAAAGGCCCCGTGAGCCCCGTGGAGAA
GTTCTGGCTCTGGGATAAGGTCGCTATGCTGCCATACTGGTGTTA
GTTCCATACTGCTCCCGTCCCATTCCCATCCCTACGCCACTTCCG
GCGTATCTCCCCGTCCCGTTAGGCCTTTTCTGTCCCTCCGCTCTC
ATCCCGTTACTCCGTTTCCGTACCTCCCCATCATGTTACTCCGTT
AGATGGAGGGATGGGAGAAAGGCGTTATAGGGATGTATGAGGGTG
TGACCCCAGGTGACCTCTGACCCGTGACCTTTGATCCCCTCACCT
GTGACCTCCCCATGACCTCTGAACTGTGACCTCGCACCCCTATGA
CCGGTGACCTCCTGACCTTTGTGACCTCTTGAACTCACCCCAATG
ACCCATTGCACACCCCTTTCCACACTCACTGTTCTCTCCTTGCAC
TTGCACACCCACCCCGCCCCTCTTGCACTCCCATCGCACCCTCCT
GCACAACTCCACCTGCCGCTCCCCTTGCACACCCACCTCACGCCC
CACAGAGAAGAAGCGGACGGTCTATCAGATGGCGCTCAGTGAGTC
GTAGTGTGCAATGCAGTGTAGACTTGCAGCAGGACCTGGATGTGC
TGAAGGGATTGGGGCGTGCAACACATCTTGGGCGTGCAACACAAC
GGCGTGCAACACAACCGGGACTTGCTGCGGGATCTGAGTGTGCAA
AACAGAGCTTGGTTGTGCAAGAGGGCTTCTGTGTGCAAGGGGATT
CAAAGGAGCGTGAGTGTGCAACGGGACTTGGGTGTGCAACGGGAT
CCTTGCACACATACCCACTGCGCTCTCATCCCCATGCTCACACTC
GAACTCCATATCGTTTGCACACCCACACTCCACACCCGCCCACTC
TCCAGGTCCTTTGCACACCCTCCTCCCTCACTCACATCACTCGCA
TTGCACACCCATATCCTTTGCACGCCTAACTCTCCTTTGCACATC
TTGCACACTCACACCTTCTGCACTCCTCCATGGCCCTTGCACACC
CTGATAATTAAGGGTAATAATTAAATAGGACATCAAGAAAATAAA
ACCCCGCGTGACCCCAGACATCGGACCCCACGTGACCCTCGACCC
TCAGACAAGTATTATTTCCTATTGTCCTTGGCTCCACTCCCAACC
CTCCCAACCACGTCTCCCTATTACACTCCCCTTGCCTTCACTTGT
GTCACCTTCCCTCCCCGCGTCTTCCATTTGTCACTTTCTCTTAAC
GCCCTTCCCTTCCCTTGTGACCTTTCCCCTGTTTCCTTATCTTCC
CAAAACCCAAAGATGATGACTTTTAGAATCATGAACTATCGGAAT
GAGTCATAGAATCGCTTCGGTGTGACAAGACCCCTACAGTCTCAT
CATGTCATGTACTTTCTGCTCTCTTTAGATAACCAACATCAGGAG
TTTAACAGTAGAACGCTGAGAAGTAAAGTGTGATGGGGTCCAAGG
CTCAGTGCTGCCAATTCCACCACTAAACCCACATCTGTGACACGT
GATCTTAGAGGTCTCCAAATTCATCTCTTCTGGGATTCTAGGACA
TCTAGGACATTAGGACTCTAGAATTCTTGCACAATATTAGGATTC
TTCCTGGGTTCACTTGGTTTCCTCTTTATGAGTCCTATTGAATCC
CCTCCTTGGGTCCCCTCGTTTCCTTCTTTGGGTCTCCACCTTCTG
GGCGTCACCCACTGTCATATGCTTTCCTATTAACTCCAACCCAAA
CAAAGGGTTCTGGTGCCACACAGACCCAATAAAGTTACCATAAGG
CGTGTGTCCCTCTATTCTGGCACCCATCAGTCCCTTTGTCCTTTT
CCAGAATCTTTCTTGACAGTTTCTCCATTGCAATTATCAATTCGT
GATCTGGAGAGGTCAGCCAAAATTCCCTGGTGTATCTGTTGTTTC
TGTATCTGTTGTTTCATACATCATATTTGGCACACAGGTCCTATT
TGTCCTGCAGGGTAAATCCAGATTGGTTTTCTGAGATCAGGGCTG
TCAGGGCTGATGCTAACATTCTGTCCACATCACCATAAGAAGGCA
ACTAAGCTCTGTGATTCAACAATTGCTGTATTACCAACTTCACAA
TTACCAACTTCACAACGTATTAATACAAAAGAGGCGGTAGGATAA
GCTATAATGCAGTTGGTCAGGGTCTGTTCGCTTTCACAGCAGATA
TTGCTACATGTCTTCTGGTATCTGCCTTTTCTATTATCTGTCTGT
AGAGAATACTAATACCAAGGTGTATCTGTCGTTTTGAGCTGTCGT
AAAGTCAATCTGCAGTCGTTCCCATGGGCCTTCAGTACGTTGGTG
ATGTCATGAATCAACATCCTTCACTCTGCTTAGACCATCTGTTTT
TTTTGCTCATGGGTTAAATGGATTAGACAGCTTTTAGTAAATTGA
TCCCCAAGGATCCATTGTCTTGTTGTGGGGAGAGTATTTAGTGTG
TACAGGCACAAAGACAAGTACTAGCAATTTAGATCCCTTGGAGCC
CTCATCAGCTGCAATGATTCAATCCTGTCAATAAAACACCCACAC
GATGCCTGGCTCAACCTTTGCACTTTCTATTGTTATCCCAATTTC
CTATTGTTATCCCAATTTCCCCTCAGCTTAATCTCTGATCATTTA
TTAATCTCTGATCATTTATAGCCCTTTTAATCAATGCAGTTCCTG
GAGGCCTACAGATGAGGAGTACGTTCTATTTCTTGATAACCTGCA
TGCAGACTTTAGTAGAGAAGTTTGATGTAGGGAAAGGCAATGCAA
CAGATGGCTCACTGTAACCTCCTGTACATTAGAAATTTGGTATAT
CCATGCCTTCTTGTAGGGAGCAGTATATTACCAAATCACAGGGAC
GACGATCATCTCCCCACTCCGACTGCACCATTTCAGGCTGCCATT
GCCAGAAGCTTTGCTACACTCTAGGTAGGTTACACCCACTGCCTT
TTTTCAGATGGCTTTCATTCTCCCTACTCTAGTATGTCAACAGTA
TTTCAATGTATTTTCTCTACTATTCTGTTTAGGAGCAGGAGTAAG
TCAAACCAAGTGAGCAACCAAGCCAAGCACTAACTGAACATAAGG
AGGTAACCTTACAAGAACCACTAGAAGTCCATCATGCCTGCTGGA
ATCGTTTAAGAAGCAGGCGTAAAATCACTGATTGGTTGCTTTCTT
AGGTGGCCACTAATTATCAGGTCAGATCTTCACCGAGGTGTGTAT
GCATCTTCGCTTTCTTTTATGAGAACTGCATGTACTTGTGGTCAG
GGCTAAGTAAAACGCCCCTACAACCACAACTCCATGTTATAATTG
TCCATGTTATAATTGACGACATACACCAACCTCTCTGCTTCGGCT
GGGTTCCACTTCGCCTCTGAGTTATTGGTTTCCACTGAATTACTT
GCAGAACAAAGAGGGAGGGACTTTATGGGATACATAGGTAGCTCC
TGATGGGCGCATTGAGAAGAGTGTGAACCCCAAGAACCTCAGCCA
CTGAGGCACGAAAGGACACTTAATCAGCCGAGTCTGAATTCTCTG
CGTATAAGCTCTTCAAAAGGTGTTGGCTAGAAAGGAGGTGTATTG
TGCTGTGTTCATGCCAATGTCCCAGTCTCTGATTGTGTTGCTACT
TCTTATTCTACTGATAAGAGTTTACGTACAGGAATGGTTAGCTAC
TTCCTACTTTCAGCTCTACCTCCTGTAATTGATAATCAAAGTCAA
AGTGCATTTCATTCAACCCCTCTTTGTACCAGGATACAGTCAATG
TTATTCAGTCTTTATAGAAATATACGTAGCCCTCCATCTGTGGAC
GCTATTTGCCATCTTCCCCTTGCGTGTTGCCCTGCACCTCTTTCC
CCACTGTGAATCAATAAGTAGGCTGCAAGGTGTAGTTAAAATGAT
CAGTAGATGGGGATTTGATCATCACAAGCTGGTTCAACTATACTG
ATTCAGATTGCTCTTCCATTATTTACGTCCTCTCCTGCAAGTCCT
TCTCCTGCAAGTCCTATTAGATGAGCATAATATTTCCTAATAGTT
GTCCTCTTTAATCTTGCTTCCAATAACTTAAAAGATCCTATAGTT
GATGTCCTTTATATATTGTGTCAACTTGCTTAACTCCTCGGGCTG
CCCTTTTCCCATACATAATATATCGCTGTTCAGTTTCTTTAAATG
AAAGTGTGGTTTCAGAGTTGAGAGGGACACATAATAATGTTGTTG
GTCAAAAGCAATGTAAAGACTCAATGAGCAAGGAAGTTGGGCATA
CCTTACAAGTGCCCTGTGTGTGAGAAGAGCTTCCGGCAGTGTTCC
CCCCAGCCTGGTTACCTGCTTGTGGATTTGCATGATGATGAACCT
CACAGCTCGAACCTTATGAGAACCTCGACACTGGGGAGAAGTCCT
CTCATGGAAGAAATGCTACATACGTCCCAAATGCAGGAAGAGGTT
AGGTTTTATTTTCCTTGGAGTCTGGCCCTGTCGTCTTAAAATAAA
TCTGGGAGCAGGCATATTTGGTATACACTGCCATCACCCTTGAAA
ATGATGTTCTTGGCAGGGTTTCGATTATTAGTAATGCATAATTCA
GGATGTGGGAGGAGCACTTGTTCTCAGAGCATCAACGAATCCTCA
AGGGTTAAGGTAGAGGAAGGGATAGAGTTTAAGACTAGGAGTTAG
TAAGGGTTAGGAGCACGGTTAGTTAAATCTAGAGCTAGGATCCTG
CTTTCCCAGGACGGTCCCTACTTGGCATCCCAACACCCCATGGTT
TGCAGCACACCTCATGGAGAACAGTCTTAGCTGGGATATATGGGG
ATGTGGGGTGATGGGACTGAAGAGAGGGAGGGTGACAATGTCCTG
GGGACAACATCAACAAATGGCCCAAATCGTCACCAAACAGCCCAA
AGATGCTCTGGTACTCCTCACTCTCCTCGTCATAGCAGGCCAGCA
AGGAATTCACCCTCCACTTCCTCGAATGACTGTCGCAGCAACTGA
CTTGCCTTGGGGATGCGCTGGACGAGGTCAGGGTACTTGGAGGTT
GGACAGACCCAGCATCCCTCTCTGTTCCCACGTTGCCAAAATAGG
AAACAGAGACACCCAAGAAACAAGGACCACAGAAGAATCAAGGCG
CTCAGGAGAACAGCCTATCCAAAGAGCAGGTACCCCAAATAAACA
AGTCTGCTTAAGGATGCGGCTCTGCTCCTCCAACCAAGTTCTACG
CCCAAATCCCCTTTATCCTGTGCTTCACTGCGGATCTGAGCCAGC
TGTCTCCGTAAATCCCAAGTCCTTGTAGTTTGAGGTAGGATTGGA
TGAGGTAGGATTGGAGAAGGTATCATGTCCCCAAGTCTAAAATTA
AATCATTGGGGTTTGGGGTAGTGCAGAGATGAGATAGTATCACCC
ATACCCCATCCCAAGGTCTCCCATCATCCTATCACCCCAAGTCCC
GAATGGCCTTCAATGACCCAATGTTCCCCACCACCACACCTCACA
CAAGACTCCCAGCACCCACCATGACCCAACATTTTCTATCTCTCC
CAACATTTTCTATCTCTCCCACCGACCCACCCTATGTTCCCCAGT
CCTATGTTCCCCAGTAACCTCATTTTCTACCCCAGGTCTCATCCT
CCACCGGTATATGGCTGCGGGGACAATGACAAGGGGACACAGTGG
ACTAGGAGATACTGGAGTGATACAATGGGACTGGGGCTGGACTGA
GCGATGGAGTCCTGGAAGACACACACCTGCATTAACAGCTGCGTA
ACGCACCGCCACACCCCTCCATACACACCTACTCCTATACATGCC
ACTCCTATACATGCCCACACGCTTACAGATATACACCTAAATGCA
CCGTCCCCATCCGTTGTGACCCATCCCGAGCCCTGACCTTGTCCC
TGTGTCCGGGCCAGGTCATGTCCCAATCTCCAGCCTCAACGTGTT
CTGTCCCCAGTCCCTTATCCATGACCTTGTTCCCATATCCCAGAG
ATTGTCTGGGCTCCATCCTTCTATCAGGTTTGGCCTTGTCCCCAA
CCCGTGGGGTCCTTCTTGTGTCCAGTTGTGCCTCCTGTCCACATC
CGGCCCTACAAATGCTCCGAGTGTCCCAAAGCCTTCAAGCGGTCG
CCTCCTCCTCCATCAGCGAACCCACTCTAGCACCCGGTCCCACAA
CTTCAAGGGCTCCTCGGGGTTGCGTTACCACATGCGGGACCACAC
CAACCCACAGATGTCACCAGCATTCCTCTCCAAGCTACTGATATG
TGCTGAGGTGACAAATGCCCATCTCCAAGTTCTACCACAACCCTC
AGGTGACAAACGTCCAGCTCCAAACCTTGCCGCAGCCCTTGGAGG
CATGGAGGTACCTGACGTTCATCTTGAGACTGTGGAGGTGCCCGA
TACAGTGACCACATGGCCTCTATAGCAACATAGTGACTGCTCCAG
TGGCCCTCCACAGCTGCTACAACCACTATAGCTACCCCATGCTCT
CCACCACCCCATAGCTACCTTAACTGGACCCCATAGTCATCTCTT
CGGCTGTACAACCCCGCTAGGCCCAGTATGTCCCCAGTACAGCCC
GGCATGCCCCAGAACGCCCACAGTATACCCCGTGTTCCCCAGTGT
TGTGGCCCAGTGTCCCCATGTATTTCCCCAGTGTGGCTCCTCTAT
GGTCCCAGTATGCCTCCAGTCTGATCCCATTATTCTCCACAGTGC
CCCCAGTATACCTCAGTATGTCTCCAGTGTCCCCTAGAAAGCTCC
GCACATAGCACTGGTCTGTGATTGCTGAAAACTGGAAAGGTACTG
CACTGGGAATGATACTGGGATTGGGACGCTGGAAATGGCATTGAG
TGGGGCACTGGGAATGACACTGGGATTGGTACACTGGGTATGGCA
CGAAGCACTGGGAATGGATCTGGTCTTGGGGAACTGGGAATGGCA
ACTGGGAATGGAATTGGTCATGAGGGGTGTGGAATGGCGTTGGGA
CCTAGTAGGCCCTGGTGTATGCAAATGATCCCAGTGTGTTCCAAA
TCAGAATATCCCAGGGCACTCAGTGGTCCAAGTAGATCCCAGCAA
TCAGGACATCCCAGTAGGTACCAGCAAGTCCCACCAGGCTCCAGT
ATCCCAGCAAGTCCCAGTAAGTCCCAATGAGTCCCAGAGTACACA
AGGGATGGAGATGGGCTAGAGGGGTGATGGAAAGAGGATGAAGAT
ACAGATTCTGGCCATAGTCATTCCCACACGTCCCCAAAGACAGGA
CAGCACCACCACACGATCTGCAGTACAAGGTCGAGTCAGTGCCAC
GCTCCAGAAGGTACCATGAAAAGCGCAGATCCTATAACAGAACTG
ACAGAACTGGGTCCAAAAGTTACTTTGAGCATGCATCCTCTAACA
GCACATATCCCACAAAAGAACCGGGTCCAGATCGTACCATGGGGA
TGAATCCAGATGATATAATGGGGAGCACATATTTCACAACAGAAC
GGGACACACATTCTTCAGCCGATTTTGATCTAGATGGTACCATGA
AAATCTCAAAGGCACAATGGAGAGTAAACATATTGCAGCAGAAAC
TCATCCCACAGAAGAACTAGGATCAGATGGAATCATGAGGAGAAC
ATCAGGTTCAGACTACTAAATGGGGCAGCAAGTTCTTGAAAGTAA
AAGTAAATAACAAGGATGCAAGTGGATGGACAGTGAGGAGATGTG
CTCTGCCCACTAGAGTTTCATCACCCTCTCCATCTCTGGGCCCCA
AGTACGCAGAGACCCTCAGAACCTACCCAGTACCCTGATATCTCC
CTCATTTCAAGCACCTCATGGATATCCCCAGATCCCAGACCCTCC
ACCCCGTAGAGACCCTCAATACTCAGAAACCCTCAGTATCTGCCC
CCATCAACCCTACAACAACCTATGAAGACCTTTGGCACCCAGAAC
TTTGGCACCCAGAACCCTCCAGTATCCCTTAAGCATCCCATGAAG
AGACTTTTGGCACTCAGACTCCCCGAGCATTCCTCCAGCACCCCA
TTATGGATAAGACTTGGACCCATGATATGCTTGCACATGCTGAGA
TTTGTGTTTTATGTCACTGGGTTGGGCAGTCCTGAGGGTCTTGGG
TTGTGCTGTGGTGCCGTGATTGGATCTGGTATGTTGGGTGTCATT
CTGGAGCTGTACTGGACAACGTACTGGGCAGACTAGAACTGTACA
TGAGACTGAATTGGACAGACTGGGGCCTAGATGGGAAGACTGGGG
GTGGTGAGCATACTGGGAGCATGGTGGGAATACTGAGACTGAGCA
CCTGAACAGACTGGGGCTGAACTGGGCGGAGTGTGGCTGAACTGG
CTGTGCTGAGTGGACTGGGTGCTGTACTAAACAAACTGGTGCTGC
ATACCATGACTGCACCCACCACGAGGACATTGGAGTTGTATGCCA
CTGCACAAACAGGACCCAGAATGCAAACAGGACTCCCAAAACCCA
CACTGGGATAGAGTGCTACGCTGGGTGGTGGGGTCTTGGCAGGCC
CCCTCTCCCTCCCTGTGGCCTCTTGACCCCATTATGAAACTACTA
ATTATGAAACTACTAGTTAGTGCTAATCCTACCAGCCACCTGTCT
AGAGGGAAGGATAGGGCTGTGGGAAATGGGTAGAGGGAGGGATGT
AGAGGGAGAGGAAGGTATATGAGTGTTGGAAAAGGGAGATATAGG
TGGGGAGAGGGAGGCATAGGGATATGGGTCATGAGGAATAGGAAG
GGGGAAAAGGAGGTATAAGGATATGGGAAAGTGGGGAGAGAAAGA
TAAAACTTATAGAACAGCGATCAGTATTAATGAATGTAATCCAAT
TTTAACCTTTATTACACTGGGACATACGACCTCCTTATCTATGGA
TGGGCTGGGATGCACTGGATTGAGCTGGACTGGGGTGAATTGGAC
GACTGAAGTGGGATGAACCGGACAACATTGGGCTGAATGGGCTCA
ACAAGATTGGTCTGAGCTGTACTAGGCTGGGTCAAACTGGTGTGC
TCCCAGGCTCACCAGTGGTCCTCAAGCTGATGTTGAAGGAACGGA
CTTGCCCAAGGGTGTACGGGTTCAGGGGATGATGGGGAGTGCGGT
TGAGAGAATGGGATGTGGGTTGGTCAGTAATACAAAAGAGCCAGA
TATGGCTTTATGATCTTGGACTAAGCAAGAAGAACACCGCTGCAC
CATGGGGAGTGACATTCAGTGGGCAAGGTAACGTTTGCAACAAGC
ACTTTTCTTTGTCTCTCCATGAAGTGAGGCATGTGGGGATACAAT
CTCTTTGCGCCCTCAGAATTTATTGAATGGGATAACAGATGGGTT
ATATTAAGTTATATTAAGTTATTATTATATACTAAGACTTGTATT
GGTGTTACACAGTCTCCTCCAAGAAGCACAATGTCCCAGCAAGTT
TTCCCCAGGATTGCACGCTCGGTATATAGGTGAAGTAGATATGTA
TAGCCTAGAGAGCCACTGCAGGGAAAATCCACATTTTGATCAGAC
GTATTGGATAAGAAATCAGGAACATAAAATGGGACCAGTCTTATA
AGTGAGTTTGGGATATCTGAGTTTGTGCCGGCAGGAGAACACATC
TATTTCCAACAAGACCAAGTTACAGAGAGAGACCTGGAAGAGCAG
TGGTGAGAAAAGTGGTATAGTGAACAAGAGTACAAAGGTTGCCAA
CACACTCTATTCCACTCTGTCCACTCTATCCAGCTCTTAACACAG
CAGAAGTGGATGTGTCCCCTTGTCTGTATAACGTGTTTGAATTGA
ATGCATAACATCTTGAGCACCACCATGATTTGAGTAGGCCAACAT
TTTTACCGGGTTATAGAGTGGTTGAGATGTTATATTAGAACCTAC
AACCCTGACCCAAAGGAATACAGGTGTGTTGTGACCTCGTGCACA
CAACAGCGACCTCCTCTGATAATTTTAATGTTTTCACCTATTTAG
CATTTACTTCAGCTGAGGTTCTCCCCTAGCTTTCACCTTTTGTAG
CTCTTGGACAGCAATACCATGTAAACCCACCTTAATGCCTAAGAC
TTGACCTATGGATGTGAGTTTTAGTATTATGATGAATGTTGTTTA
CTTAGGATCTTATGGGTGAGAGTGTCAAAGCTTACCTGAAAGACA
TGAAAGACAATATTCACAGAACCCATGTCATCCATTGGAGGAGGC
TCCATTGGAGGAGGCTGGAGATTTCATCATAAAAGCATCGTAGGG
TCAAGGTGGCCTGTAATTCCATGACTCTCTGACTCTGTGACTACT
AGAGCCCACAGTGTCTTTCAGCCTAGCCTACAACATGCTTGCTCA
CCCTGGTCCTCCCTAGTCTCATGCCAGCCCCAACCCAGTGCCTCT
CCCTACCCCTAAATCTAACGTGAACCCTCTCCCTAACTCTACCTC
ACTTGAGAGGATAATAATATATTTATTGGTTATCATATGCAATCA
TTTGCAGAGGTGTTGAATGAGACTCAGTATTCCCTAACAAGCAGG
CTAAGCATCCCTGAGCCAGAATTACCACTCCCAGAACCACCAGTG
GCAATGCAGTTCATCTCAAAACTCATTCAGAATGATTCAGTATGA
CAAAGGGATGAAGGATGAAACAATTAGCAATGATTGAACCACCAG
TAATCCAGCCCTGAGAGTTCCCAGTGAGTGTGACCAAGAGAAGGG
ACTGGGCAATGGTGTTTCACAGTAGAATATCAACAGTCAGATGCT
AACATTGGAGAGGTAGTGACACTGATACAGGGAGCTGCTCACTCC
AGGATATGTTTGCTTGTATCTGGAGGAAGACCAAGTGTGCATTTA
TTTAGCAGAGATTCCTGTTCCACCTGACCATACCATATATCAGTA
GACACAGTGGAAGACATTCAGGGAACACTAGTCAAATTAGGATTG
GAACAGGTAAAAGTCCATCTAGTGTAAAAGAGTTACAGTAATTCT
ACAATACTATGTTTTACCCCAACCCTAATACAATCTCCTTTGATT
GGAGTCAAAATGCATTCCAAACATATGTGGGACTGGGATAGAGAG
AATGTTCAATGAATCTACACATGAAAAGGTCACACACGAAGTATA
TACACTGCAAGCACTGGAACACCCCAAAGCCTATTTTAGACCTAA
TAAATCTGTCTACTTTAGCTTTCCATGGGAGTGAAATTTGCTTAA
GGGGAGAAAATACAGATTGGTTGCTGGGTAATTAATGTGTCTGCT
ACAGAACCAAATTTAGATTGCTGGGATAATTTCACTTTCACCAAA
TTTATAGGCACAGGCTTACTATTTGAGACTATTTGAGTTTATGAT
GATCCATGCCTACATTGATTATAAAGGATACAAGCCAAAATTATC
CAAGCCAAAATTATCTGTTGTAGCATTATGAAACGATAATACCTT
AACTTAGATTGCATATTTTCCTATCATTACGGATGCGAATGTTGG
TGATGTTCAACAGTCATTTGTAGCTACTAGGCCTCCTGCTGCGCT
TCTTTCTTGGCCATCACCTTGCATCCCTTCCTATCTCCATCACCC
TCCTCTCCTCTTAAAATATTCCCCATTACTCCCAATGCAGTTTCC
CCCAATGCAGTTTCCCCTCAAGCGGATTATTTCTCTGTGCATCAC
CCCAAAATCATACAGACCTCTAAACAAGGAAAGAGTGAACAACCC
CTGTGAGCTTCAGAGATTGACTGGTCTGTTATTGTCACAAGGAGC
GTGAGATTTGCTGGCAGGAAGAAACCCAATCTCTATTCCAGAATT
TACCTACCTAAGCCATTTTCAACCTGTCCCTTATGATCCGTGGTT
GCCTTGTAACTTCCCTACCCTCTCTCTGTTGTCATCTTATAAAAT
TGCTGTCTTTGCCAGTGTCGGGTCCTTTCCAAGTCAGGCTGGTGA
TTTGAATATCCATGTCCACAATAATCATCTTTTGAACCAGGTGTA
TAGATGAATGCATGCCCAGAAAAGTTTGTGACCATTTGCTCCTAA
CCAGGTGAGATCCAGGTCAGGCTGATAAACGGCTCAAGCTCTTGC
TGCTGGTGTTGAATGCTCAGGTAAGTCTAACTTCTTTCATATCAG
AGAAAAGCTTTGAAATGGTCCTAGATGTAGATATCGACAGCCCTG
CATCCAGATGTTACACTAGGTGATGAGTTTTGGGAGATGAGTAAC
GATGAAGATGCTAGTGTTGTGTGTTCAGGTAAGTGCCCAGCTCAT
AGATAACTCCGTTCTTGTAGGCGTTCTATCAACAGATTATCTGGG
AAATTTGTTCTAATCCTTTGTCTGACACTTTAGCATAGCAATTCT
TTTATGTCCCAAGTTTCTTCTGGATCTCTAGAGGTGATTGAAGAT
TGTGGTCACATTAGCAACACTTTGAAGCTTGTTCTGATGTTTATG
ACACTCCAAGACATCCTGTTGTTAACTTCTGAATGTGATCGGTTT
TCTCAACCCACCTTTAGATCCTACAGAGTTGCGGCTGGTGAATGG
GGTGAATGGCCCAAACCGCTGTGCTGGTCGAGTTGAGGTGCTTCA
TGGGCTAGGTTTGGCAGAGGCTATGACCCCATTTGGCTGGAGAAA
AGCCATGGTGCCACTGAGAATAAAGGTGTTAAGAATGCAAAGGGG
AAGCAAACAGACACAGGGCTTCTCACTGGACTTCCATCTTGCTGA
CTGATGAACTTATGGATACTAACAATGTAGGAACTCAGTGGATTG
GGTCTCTGATCACAAGGTCTACAGCCATGAAGTGATACTCTGCCT
TGGTGAATGGCTCAAATCACTGTTCTGGGAGAGTTGAAGTGCTGC
GCTGGTGTGGTGTGTATAGGTAAGAGACTCTCATTCCTTTGTGGT
AGTGATGCTGGAAGGACTGATGGACTCTATACTTTGCTGTGTTCC
TCCTAGGATAATGAGTGTCAGTTTCTAACCATCACTTTGCTATCC
CATGTTTACACTGTACCATAAAGTCCCTTTGCATGTTGAACCTCC
GCATGTTGAACCTCCCCTCTACCATGAGTCCATCTAGTCTACTTG
TAATTAATTATTAATGCCCAACACAGATCAGCCCACTGTAAAGCA
AAGGTCCTTTCCAGCATAAACTGTTCTATTATTCAGGAGAGTATT
AAAGCTTTTCTTGAGGACCTAGAGAGAACTAAAATGTGATGCAAT
TCTATGATATTAATGTATATTCAGTATAAGAACAGGAGCATGTAC
AAAAGGTTTCAAGCATGTCATTTATAATGGCTCAAAATGCATAGA
CCACTAGAGTCATTTGCCCATGATCACCATTATCAACTCACAGGA
CCCACAGTTTCCACTCACCTTGGTCAACAGAATCATCCCAGAATG
TGGCTAAGTCTATGGATGTGGTGTTATGTGGAGGAGTGTTTAAGG
CACTTTGTTTGTCTTCCCACTCTTCACTCCACCTAAAGATCAGTG
CCAAATGGACTGCATACTACACTTTCATCTGCTCTGGGTCCTTGT
ATCTCTCAAATAATACTAGATGTGGTTTGGAAGATAATACAGTTC
GAAAAGCTGGAATGTTCTCCCTTCTTCATTACCCTTAAGACCCAG
ATTTTAACCATCTCAAATTATCCCTGAGCTCTCTTCTTTACCTTT
AAGTTCAACTCCTAACCCCTCACCAGGTACAGCTGTTAACAAGTT
GTTTAATTTTGCTGTGAAGTAAAACTCTAGATCTTCCATGTGTTT
AGAGCTGGTTCAGAGAGTGCACCAAGGGTTGTGAGCTTCTGGAAG
GGCTGACAGGGCTGAGCAGGATTGTAATGAAGAAAAGGTCGTGAC
TTGGGGCAGGCATGTATAACGCAGGACCTCAGTGCAGACAGGACT
CTGCAGTGCACTCTGGCTAGTCATGCTTTATCAGGGCTCCTCATC
AAAGTTCTCTTTCCTCCGACACAAACGAGAGCAGGCACTTCTACT
AGGTGCTGAGGTGTTGTTATTTCCTGTTCATGCCTACTTAATTTT
CTTTACCTAATGCAACAGTTGGCTGGTAGCTACTCCATACATCCA
CAGAGACAGGCAATTCAGGGCAGGATCTGGACCCATCTGGTTGGA
GAAGATGCTGGAGTTGTGTGTGCAGGTAACCGCTGATAACATCAT
TGCATTTCTCCAGGGCTTAATACCATTTTCAAAGCTCCAACAAAG
TCTGCAAGACCTCAGCAAGCTGTTAGGAAGATTATGTGCAGAAAG
TGTCTCCTCCCTTTCTGATAACTATCTGCATAAACTCATCTCCAA
TAAACTCATCTCCAATGCCTCCTACCACTTTGCATGAACACTACT
AGACCCCATCTGGCAGGACAACGTTCACTGTATAGGAACTGAGTC
TACACTGAACAACTGGGGAGAACACAACTGCGGTCATAGTGAGGA
CATGTCCTGAGTCATGTCTGAGAGCCCTATGCATACATCCAAGAC
GACCCTGAGCAATGTCACATTTTCACATCTTACGGTGTTTCCTAA
GGTTAGAAATTAAGGTGCCAAGTTTAGGTGTCTATCTATAGGACT
TGCACACAGTCAGGACCCCATTCTTCAAATATCAATGCTTCATTC
ATCAATGCTTCATTCTTCTTTAGATGCCTTAAGGTACCAAAACGT
TGCTTGCCAGTTCCTCTATAGATTTCACCTTATGGAGAGATGAAT
GGAATGTTCTGTGCTGAAGACACCAACTGTTAGTTAGATGAACCC
TGGGACAACTATTCAGCTTAAGTTTTAAGTCATCAGATGGTAGGG
TTGAGTTTATCTGGATTGAACTGTTAATTCCATTTCACCGTTGCC
ATTTCACCGTTGCCTGTAGAATTAAAGTGCCTTGTTCTATCAGAC
CTTGTTCTATCAGACAACTTCAACTTCAGGTACACACAGGGGCAG
GTGCCATAAACACCTTGTGAATGATGCAGTATTGTAATAGGTGAT
ATTGTAATAGGTGATTTCTGGGAAGTTTCTTTGATTGTGAACCAT
AGCAAGTCAAAAGCGTGTCTCTAATTGAATACTCTTATGAAGTGC
GCAAGTTAGTGTGCTGGCATATGTGTTGTATGTGTGCTATTGCTC
TGGTGTGGTGTGCACAGAGATGAAAGGTGAGTTGCCAAGAACCTC
ACAGAAGCCACTCTCCCGCTCTCCCTACTCCTGCCCTAATCTCAC
ACCTGAAGGAAGCAGTTGTAGACAATAACGTGGGATTGAGGAGAA
TGGGATTGAGGAGAATGCATTTCAGTAGATGTGGCTGGGACGAGG
AGGCACGACAATTTCCAGTGGGCTTTGATTTCTGCAAATGTGTAG
TCTGCAAATGTGTAGTCTCCTATTTCTAATAGGGCTCTGTAATGC
TGGGTGTCTGAGAATGCAAAGATCTCCCCTGATTCCATTAGTCCA
AGCAGAAAGGAAGGCTAAGAAAGAACTCTCTAACGGGGAGCATGG
GCGTGGTGGCGATGCTCTGTGGGATCCTCTTGGTCATGTACTTGG
TGGTCATGTACTTGGGAGTGAGATGTAGAAGACAGGCTGGACGCA
AGAGGAGCAGAGCCACCCTAAGAGGACAGCAGAGAAGATCTCCTC
GTCCCAGTTTCACCCTTGACCACACACAGCACCATAAGTCCCTCA
GGTCCTCCAGGTAGGCTCCAGCATCCCAACATCATCTGTCTGCAC
ATCATCTGTCTGCACCGAACCCTCATTCCCAGCCCTACAATCCTG
GTATTCTGGGATATTTTGTATTCTGTAGTCTAGGCAAGGCGAACG
TGGATCAACCCATGGAGTCAAGTCTGAGCCCAAAACCATTGACCA
CCATAGGGCCCATGGTTGCGAGAGAGGAATGTCCAGTGCCAAAAG
CAACATTATTCAGTTCAACCGTCCACCAATATTTGTCCAGTAAAA
TGTACCTGCAGTTTGTGTTTCTATCTATTCTTCCAACTATCTTCT
TGACCCTACACAATTACCTTAGCCATTGACCATGTTCATTGTTCT
CTTGATTTAGGTCAACAGAAGGAGTCATTTTGTGCTATACCCATG
TCACTCCTCACTCAGTACTTGTCAGCCTAAGAGTTAAACCATATA
AACACCCAGCCTGATTATCCCCTGATGTAGTTCCATTCCTTCCCT
CAAATAAATGAGCAGCTGAGCCTCATCCACCCTAGGACAACACCT
CCATTCCTCTTGGGTTGTCTACAGAATCCCACATCTCCAAGATTG
TGGCCACTAAAGCAGCTCACTATGGGAGAGGCCAAGATACCATCT
CCATCCTTAAATATTGAATGGCCATGTCTGTCTCAACCATCTGTG
GCAATGGCAGGGTCGAAGTCTTTCACAATGACACTTGGGCAGCTT
GTCATCCTTGGACATCAGCTGGTGTAGTGTGTGCAGGTAACCACC
CTTTGTGGCTTCCTTATTGTTGAGGGATATTTGTGGGTTGGAGAT
CAAACCATGGGGAATTACTACTTGTGACCACTGGGCAGATGCTGG
GATGCTGCATCTCTTCGTGTGTGGTTGGACAATGTGAGCTGCGAG
GGACAATGTGAGCTGCGAGGGAACAGAACTCTCTCTTACAAAATG
AGGACAGGGACCCATGTGGCTGGATGATGTCAACTGCACGGGGAC
ATGAGATCTCTGGCATGCTTTTGACTGGTGTTATATAGCACAAAT
ATTCTCATCAGTTAAATAGCCTAAACTATATTGGATTTCAGTCCA
CCAGCTAATTGGCATCACATCTAAAAGTCTTCCCTAGCTCTCACT
ATGCCACTTGTCCCTGTAAATTCACCCTTCAACTCCTCCTTATCT
CTCCTCCTTATCTTGTCTGAACTACTGCTTGTTTCTATAGACCAA
AGCCTAGCACTTCCTAGTCTACCACTAAACTCTGTTCCTGAGCAT
CTTTTATGCAATACCTTTATCTGAGTGATTGGTGGCTCTGCATTG
GGTGGCTCTGCATTGATCAGCTATGTTTGCCTTTGCACTACCTGC
GGTTGTACTCTCAGTAACACCCATCCTTTCTCACTGGTAGAGTCA
TGAGGAGACCTTCATCTGGGCAAGATTCTAGACCCATCTGGCTAG
TATGCCAGGGTAATATGACACACACTTGTAGCTAGCTAATACTTG
GCTAGCTAATACTTGTCTTGGAAGAGAAACCTCAATGGATAGATC
CCATTTTCTCTAGTCCAAGAAGTAGGTAACCATCAAGTAAACCTA
TGCAGCAACACCACCTAGATAGACTACGGGGATGTTCATCTTTCT
TCTGGCTGGATGAAGTAAGCTGCACAGGGGAGGAAAATGATATCT
GAGGAAAATGATATCTCACAGTGTGCAGCTAAGACTTGGGGTGTC
CACTGTGCCCAACATCGTGACTAACTCCAAACCTGGGTTGTAATG
TGGGGTCAAGTTGGTCATGGGGTCTGTCCTGAATCTTACTGCCTT
TTTGAGGGGTTGAGAGAGGAGTGCAGGATTTTCTTGGAGGGTTTA
TTATCACCCCTCTCGCATTTTCAGACTCACAATTAGAGATTACAG
CAGGTGAGCTATGGATGCCACATTGTTGGAGACAGGTTGATATGT
TTGATATGTGACATGCCTGGGGAGGACTAGAGTAGGATGGTGCAA
ACCTGACCACTCAAGTACGTCCACTCAGAGTAGGTTGCCCATGTT
AGCACTGTCAGCCACAACACAAGCTTCATTTGGTCGAGGGGCGGA
ATCTGCACTAAGTTTACACTCTGGTCACTCTTCATCATGTCCTTG
AATATCACAGTGGAGGCAGCAGAGATCCGTCTAGTGAATGGCCCC
TCACATAATTTCATGGAGATGACACCAATACTGTAGGGTCTGAAG
TCAGAAAGGGTTGAGGGCTTGAACCTTGTCTTACTTTGAGCCGTT
GCTCAGGTGATCACAGGGATGATGCTGGAACCATACTCAGGAACA
TGAAAGTGCAGGAACCCGGATCAGCCAGAATCACAACTACATCTT
TTTTCTGAAATAGGTTAGAACAGGAATGATGGATGGGGATCAGAA
TGCCCTTCTTTTCTATGCATAGCCTTCGATTCCATATAATAGAGA
TGCCTATCAGATACCCAGGGAGATGATCTTAGGTGGGGTACAAAC
AGCACAAACTGGATCAGAAAGGGATTAGTTGTGGATTAATACAAA
TGGGCTGGACATTTATAAAACAGTCTGTACCAATGACTTATACTC
GTACCAATGACTTATACTCAGGAGCCCCAAAACAGCTGTCCAAAG
GAGCACAGAACAGGACTAAAACTGCTAACAAATTAAAGGAGAAGA
GGAAGACCAAGGATAACGTCTCAAATACAACAGATAAGTGCTTCC
AGTCTATTGATTGTGAATTGTTTAGAGCACTGTCTCAGGTGTTTC
AATCCTCAGTGATTTCTACACCTCATGGGATGTCAAATGGGGATG
ATAAATTCCTGTTGCCTTACTGCCTTCATTACTTAGCCATATGAT
ATTAGGAGCAATAATAAACCCCATGCAAACCTTCTCCACTCCAGG
AGGTAACCTGTCCTCTAGATCTCACATGAAAGCAAACATGAGGTC
AAGTCTCATCTTCATCCTCCGATCTCCACCTCATTACTAGGAAAA
CAAACCAGCAATGATACAAGAGACATCGTTAAATAACCATCCTTT
AGTGCTGAGGAGTGTACACCTGCTTTCAAACCATACAAAAGGGTA
CCCTCTTCCTTGCTCTGGCTGCCCACTCAACTCTTCCCTTAAGAA
GTGAAATATGGACGGGACACTGACACTCTAAAAGAATTGTGAGGT
CGCTCATGGATCACGAGGTAGGACGACTGCTTGAAGGCCTTCCCG
GACTGCTTGAAACCTTTTCCACAGAGCGGGCATACAAAGGGGCGG
TGCAGCTCGTAGGGTGTCTTGAAGCTCTTGTCACAGCAGGCGCAG
CGCCGGTGCTCCTGGAGGTTAGAAGAACGTTTGAAGCGCTTCCCA
AAGGGCCGCTCCTCATTGTGCACAACCTCATGGCTGAAGAGCTCC
TCCCAAGCACGTTTGAAGGCCTTCTCGCACACACCACACTGGAAG
AAGGGCTTCTCATCCACAATCACCTCACGGATCTCAAACTCAGCA
TGCTCATCAATCAGTTGCACAAAATCTGGCTTGGGACGAGCATCC
TAGCTCCTCAGTCTGTGCTTGGTCTCACTGGGCATGTGTACAACC
TGCTGGTGCCCTTAGACAAAGTCAACCCCAAGTTTATCAGCTTCT
CATCTCCTTCTGGTCCACGTTTCTCTGGGCTCCATCTAAACCCTC
CTTTGCCGTCCCAGCCCAGATGCCACACAGAGATCAGTTTAGACC
AGACCCAGTTTCATCTTTGAAGTCATGATAAGAGGAAGCAATGGA
CAGAGACTGCTGGTGGTGTTGAATCTGCAAGAACTGATAAACTCT
GCAAGAACTGATAAACTCTGGGCACAAAGATGGAACTTCAGGTAG
TAACAGAGTGGTTCCATTAATAGTAAGAGCTTAAACGAATAAAAG
TGCCATGAAAAGGGGAACTCGGGAGGAAGTGAGGGATAAATGAGA
GATACGTGTCTGAAATGGAGAAGAACAACTTATGCTAAAGGATGG
CAGTCTCACCCTGGCATCAACACAGTCTCTCCCTGACCCACTCTT
TTCTCCATCTCATTACAACCAGTCCTTCCCTATATGTCTGAGTCC
TGGGCCCTCATCTCATTCCCATCCTCGTTACAACCAGACCCTCTC
GTTATGCAGAAAATCTCCAGAACTGTTTCAATGTCTCAACTACTG
ATGTCTCAACTACTGTCACACTACTTAGCTGCAAAGAAGGAACGG
AAAGAAGGAACGGAAATTGTGTGCTGAATTTGCAGTCTGAATTAG
CGGAGGATGGACAGCCCTATATACAGACTTAGGCAAGTTCCCTTA
CAAGAGATGCCGAAGTGACTAACATGGAAAGGGACAAGGTTTCTC
ATTCACAAATGCTGAATCCCACCTACTCCCATCTCACATACCACC
ACGACTCAGTGGTCAAGTATGCACCTGCCATCCGAATATTACCAG
ACTTTTACAGTTTAACTCTCCAAATATGTGAAATTGCGCCAATGT
ACATCCCAGTCACTAATGTCACTAGCGTTGTCCCAGAGCCAGAGT
CTGTAGTACCGATTTCTTTTGTGGACCAGGGACAGAGTCACCTCA
AGAAGTTTCTCTACCTCTACTGGCTGTAAATTAAGTTGTTGTCTG
TCTGCCTGAGAGGTCACACAGTTCCCTAAGTCTTGACTGGACATC
GGTGACATTCAAAATCTGCATTGCTCTTTCATGTTCAGTATACTT
ATGATTCTGAGTGATGCTGTGGGAGTCTGTTGTTTGCCTACCTGC
CCTACCTGCCAACTCCAAGATAGGGAAAATTAACCTCTGCATTCA
TCTGTTAGTTGCTGGGCCAGGGGAAATAGAGGGAGGTATTAGGAT
TCTTGGATGGGAGAAGTATGCACCGTTCTACTGATTATTGCTGAA
GGAGGCTGACAACAAAGATGAGGTGTAGCGGTGCTCTCAGTGTGT
CATCGCCATCCCTATCCCATTACAGCCAGACCGCCCCTGTACGCC
CGTTACAACCAGACCCGCCCAGTTTGTACCTAATATCAACATCGC
TCTCACCTCATTGCTCCCACCCCAACACTACAACCAGACCCTCCC
CAACCAGACCCTCCCAGTATAAATTTTATCGTTTAAAACCGCTCC
TGAGGATGGCTTTGTTGTGGTTGGACATAGTGGCTGAGATGCGAT
TGGCTGAGATGCGATAAATCCCTTACAGACACAACAATGGAAGAG
TTGGGGCTGGGATTAGTCACTGTGCATGGTCAAGTAGAGGCTGTC
CTTTGGACTCACACAGCAGGGCTCCAGATACACGCCAAGCACTCA
GCACTCAGATACCATTTCACAAAGATGCACTTCTCCCTGGCTTGG
ATAACTGCCTGTGCCTTTGCTGCCTGTGAGAATCCGTCGACAGCC
TTTTCCCTTGTTTGGACACACTGTTCTTATATAATTCCTGATCCA
GAAGAGTAAGGCACCACAAAAGGGATTTCTTCTCATATGTACACG
AAGAGACCTCAGCGGCTCCTTGTACTTCTTCTCCTCCAGACCTTT
CTTTGGGCACTCTTCAACAGTTTTATATCCTTATATGGTGGAGAC
GCTGCAGCCAAAATACATCAAGATAGCAAGGGTTAATACTTACTA
CTCTGTATGCCCTGGGAAACTGGAAACTTGCTGCAATGTCCTGTT
ACATGGGGAAGAAAGGATGTATTTGGTTTGTAGTCACCCACATGC
GACACTTCTTTGCACAACTCCATGATCAAGGTCCATAGCTGTTCA
AACTTTTGGATGGGAGAAGTATGCATCGTTCCACTGATTATTGCT
TTTGGACAATCCCATCTGCTCTCTTATGATATTTCCTTACTACTT
TAATGATGCTGAGATGAGTTCTGATTCAGTTCTGGGTCATTGTCC
GCTTTCATCATGATTAATGGGGAAATAAAACATAGTCAAGTAGCC
CATAGTCAAGTAGCCCACAGGTTGCATATGGTTGAGAGGTGATTT
TTCCAAATGCACATTTCTCGGTTGGATCTAAAATAGAATTCATCT
CTCAATGTTTGGCCAAATGAGATACCGTCAGCTAACTACGTCGCT
CACCACCTCAATGCGTGAATATCCACTGTTCTCCGTAAACTTTCA
GATGCCATAGAATTTCAGTACCCATCAACAAGTGTGTGAGACATA
TCACACAGTCTCCATACCACTTCATCCTCTCCTGATAATATTGCC
CCTGATAATATTGCCTCTAGTCCATAAAAGCTTTCTTGTTCTGGT
AAGCTTTCTTGTTCTGGTGGTAGGGATATGTTATATATTATGGTT
ATGAATTTCTGTCCTGCTTCTGTGAGTCTGTCTGATGATCTGTGT
ATTATTCTCATCCTAAGTCCACATCACCATACAGCTATTACGAAG
GGCAGTTGATTCTCTATAAGGAGGGGCAAACAAACCTATAAACTA
TATAAACTAAGTTTGCACTGTGTAATACCCTTTCCAATGATTTTA
GAAGTAAATGTTTCTTGGCATAAATACTTCCACGACCTTGATATT
TAAGCAATATGTGAGATTAGACGGAACATCAGATTTAGGGGAAGT
GCACCAGAATTGCAGGCAAGAGTGGTATGGACATTGCTCTACAAG
CTCTACAAGAAGGTCCACAGTTTAGATTGTATCCGTATATGTCTG
TATGGAAACCAGAATGTAGCTACATGAAGACCAGACACTCACCCC
CCCCATGCACAACACACTGCTTAATCCAGGGCACCATGTGGTCCT
CCTGACAGCACAGCGTGGGTCTGAGAAACACCTACAGTCCAGCAA
CAAGAGAGAGAGCATTAGAAGTGAGGAGTTAGGGTCATAGAGGCT
GAAAGGCTGAAGTATTGGATAGAAAGGAATATTATGAGGACTGAT
ACCTTGGCATCCTTCATATCCCAATTGTCATCACACACACTACCC
TGGATAGCGTGCAGAGGTCCTCGAACACAATGGAGATATGCCAAA
TCAAGGAGACTGCTGAGCCTTCGGGATAGAGGTGGGACAAGGGAC
AGTTCATCAACCGTGTCCCTATTTCCACCAGCAGATATATACAGA
GAGCACTCCACACTGGCATCTTCTACATGATTGCAGACATTCTCT
AGACATTGTTGTGAAGCACCTCAACTCTTCCAGAGCAGCGGTTGG
GAGTATCATCTCCCTCCCATGCTTATGGATGACCTTCACCTCTAG
CTGTCCAAGGTTGTACCCACACTCATATGAAGGACATCCCAACAC
CCCCTGAACAAAGCAAAATCTTCCGCAATGAATCAAAACTCTCTG
AGAGCTCAGCAAAGTCACTCTGAATCCCTAGCCTCCTAATTGGAT
CATGGTTGCAGATGTTTTCTCCCCATGGCTTCGACTTGCAGTTGG
ACCCTGGCCTCCCGTAAATCCCAACCTTCATCACAAACAGTCCCC
CCGTTTGCATGGATCTGGGAGGGAATAACTCAAGGACCAAACTGA
TGAAACCTGAAACACCTTCTCACTCATTCATGGAGGAGTCGAGCG
TCTAATTGGCTCTCAAGACATGGGGATTCAGGAAACCAAGACATC
TTGTCCAGTGAGTATGAATCGTCTTCCAGGCTCCTAAATTATCTA
CTAAACACACACACTAGATCAAACCATCCACAACCTGACATCTCC
CTAAGGCACTAACCCAAACGAACAATATTAGCAGGGTGGTGGGAG
GTCTTCCCCTGCTTTGATTTCGCTAAGTCTTTCCACAGGGTTTGA
ACTTCTTGTAACAAGGCAGTCATGTGGTCATATGTTAAATTAAGA
AAGAGAAACTATGCTAGCCTAAATGATCATTAAAGAATTGGGCAA
TTTAGGAGAATTTAAGAGCTATGAATGATTTATTGCCTGCTAACG
AAGAAACCACAATCATGTCCAGTGAAACCTGAATTCAAAGTAATG
ATTAGTTATAGTGGAGTTAAGGCTCATGGAAGAGAAAGTATTCAT
ATGTTTAGGATTGATTAGAGTTAGAGTTAGTTTCAATTAGGGTTA
GTGTTAGGGTTGGGATGAATTAGAGTTAGGTTAAGGGTTATCATT
TTAAGGGTTATCATTTGAGTTAGGATTAGGGATAAATTTAGTATC
TTGCAAAGATGTCTGTGAGCCTGGTGATTATGCATGTTACTGGTT
CAAAGTGAATGCAGAAGGAGGGGTTTGGAGAACAGGATCATGACT
CTGTGCTGTTACAAAGTATTATCGCTTGCCATCTTGATGTATTTT
GTTAATGGAGGACTGGATTGTCTCATCAACTTCTCTCACTGCTCC
ATAGTCTTATTAGTGCGTCATTATAGGTAAGGCTATGGGAAATAG
GGCTATGGGAAATAGACTCTTCTCCCTCCGGTGATTTCCAAGCAA
GGGACCTTGGGTTTATGGTTGTCTTCGAGGACTTGATACTAACAC
TGGGTCATCTACACTGGTGCTCTCTAGTTAGTTGTTGGTGTCTCA
GTGTGTCTAAGTCTTAATATGAACAATATGAAGTTGAATCCCATT
ATACAAATGGAAAGAAGTCTCAAATGCTCCACTCCCATGACTTAT
CAGAAAGGTCAACTTCTGTACCATTGCATTTCATGTCATCCAGCC
ACAGGTTTTGGTTGATAGTGGAGAATGTAACATGTTGCTCTTGTA
TCACGGGGTTCCTAGTAACTTGCCCTTCTCAGATAATTTTCCAGC
AGCTCCACTCCATAGAAACTGTAGGCTGTATTATTTACCATGGGA
TGAACTATTGAACTATCATCCCTGTCCACCATCTTTGTGCAGCAG
GTGCAAGTTATGGAAGGAAGCTTTTAGTTCACGTCTTGGAGTACA
ATAGGGTTTATGACAAGGACTGCTATATAAGGGCTTGCCAGGTAC
GGGCTTGCCAGGTACACTCTTCTACATTACTGGGAGCATAGATAT
GCTTTAAGCTGCCAAATTATGTTCCTTAATCATTTACAATTCTGA
AAAACTACAATGCCAATGTCTCCAGATAATCCTTATCCAATTATT
GTGACAGAGAGGCATGCTATTCTTATTTGTTCTTAGGTCCTGGCT
TGTCCTTATGCTTGCATTGATGTATTCTCAGGGTTTGTATATGAA
CATTCATAATGCCTCTAAATCTCTAGGTGATCTTTGGAAGCCAGA
CTCCCCATCTTATAAGACTCCTCTAAGTATTGAAAGGTGACAACA
TGGTGGTCCCATGGCAGTAGAAGAGACTTTGTATGATCTGATTCC
TTGGAGGAGAGATAAAGAACTTAGAGTTGGTGACTGGCTGGGTTG
AAATACAGCAGGGACAAAGACGGAGGTAAATGACAAATATTCCTT
TGACAAATATTCCTTGCTCTGACTCCTCCCCTTAATTGGCCTCTC
CTTAATTGGCCTCTCTCTTTTCACCGGTCAGAGCACTAACCACCT
AACTACAGGAATGTTCTCTTAATGTTCAGGACTTTATTGCTTTGT
CTGGCACATAGTCATACCTATATACCTATATGTACCTGCCATAGT
ATGACATTTCTGCTGTATCAAGATTTTAAGCACTGGACGTTGCGA
CAAGCTAAGTATCCCTTTTGTGGACTATCTTAGTTGCTGATCACC
ATCACCATTGATCCTTCAGTTGTCCTTGTTGGTGAGCAAGTAACT
TATTTTATTTATGAACCTGCCATATGTTATTTCATTACTGGACAA
CTATGGTGCATTTCCTTGTAAGATTCAAAGTAAACTACCCTTTTG
GTATGGTAGTTTCTATGTGCCATGAATATTTAGAGCAGTTTATTG
GCTACACATGTAACTCAGAAGGATGGTACCCAAGGCCTCAAGTCA
TTTAATAGTATGAATGTGTGTAGTTTTGTGAGTGCAAGGTTCCTG
TATCTTCACTGACCAAGACAAGCATTCTAGAGGAGAAGTACAATA
GGCACTTAGTTAGGATATATATCTCAGTTTCTGGCAAGTAGCAGG
CCATGCTGAAGACATCACATCCCTTTCCCTGGACTTATGGAGGAT
GATATCCAAGCCTGAATGTCTTTGAGTGCCCATGGTGCGAAGTCT
GGATAAGTCATCAATAACACTGCCATTTTAGAATGCATGCACAAA
TCCTTTGTGACTATTGTTGTTAGAACACCTGATCCTAATGTGCTG
CAGTGCGCCTTCAATCTAGTTGCATTCTAGTGAACTAACAGAGCA
AGCACTCTTAAGAAGTTTGGTTACCTTCAGTGAGAACTCTACCAC
TGAGAACTCTACCACCTAGATTAATGCATAGTGCTATTTACTAAA
AAGCAACAGACTACAGATTCATTTGGATTGATGAGGATAAATACA
AGGCAAATGCATTTAATTATGGGATAATCCTATAGAGATTTCTAA
TCGCCTGGAAGTGTTGGGTATAACTGAGTATATGAATCTTGTCTG
GGAAACCCTGCCCACATCCTAGGTCCTCTTACAAGACTTCATGGA
ATTCTGTAACTTGAGACTTTCTTCTTCTTAACAAGGACTCAATCA
GATTTATCTATACACACAGTCTTTCTTTCTCACTAAATTGTTGGT
ACAAGGTTGGATGAGATCATGAACAGATGAAAATGGGAATACTGG
GTACCAAGTGCGGTCTCTGTCAGGCCTCAAGTTCTTCACCTCTGC
CAATAATGATGGCCTAACAGAGTGGGAATGAGTTTTACACATGGC
AGTTTTACACATGGCTACGGGTAGATTATTTGAGTCTGACCTGTT
ACTGGATTTAGTGTGTTTATTCCATCATAGGTAGTTACACCAATG
ATGTAAGTCTTGCCTGTCACGGATGTTCTCATTAGCACTTAGGAT
ATTAGCACTTAGGATAGGAAGCAGTGACACCAGGTTTGTGCATGT
TCAGATCACATCTCTCTAGGCCCACATAAGCATGTAGCAACAAAG
ATCTCTAAGTTGGAGGCACGCAGATTAGAAGGCTGGTCTATTTGA
GGAATTGTCCGCTTCTACTCTGCCCACATCTGAAGAGCTACATCC
GCACTCTTCATCTGTAACAGCAAGAACACTTATAGGTCCTTTACA
CTTATAGGTCCTTTACAGATCTCACTTTTCATTCTGCCACTCAAA
CAGTCATTGGCTGTCACTAAGTCTACTTGTAAACCCAAATGAACA
TGTCTGTAGGAAAAGAGTCATGTGAAGAGTCATTCTGTGCCAAAA
TCTGTGCCAAAATCCAGAAGCCATCACCTTGCAGGTTTGGAAGTG
AATAAATTCAGTCCAACCAAGTCTACTCATATCAAAGCTCTCCTA
ATCAAAGCTCTCCTAACTCAGCACTGGAAGGGACTGTTTTCTTGA
AAAAGCATCCATTTGCAGGGCCTGTAGAACATGCACAGTGCTTAC
AAAGGTGAATTGTTAAAAGACTAAGTGGAAGCAAGAAATGTCATG
GGAAGAATGAAAAGGATTAGAAGCTGCAACAATAATACTGAGCAC
ATTAGCAGATAGGAAAAGAATTAGCCTGGAGATATGAGCCAACAA
CAATGGCTCAGTTATATCTTCTAATCTATCATGTATTTGTATGCC
ATGTATTTGTATGCCTACTAATAAAGATGTAATAAGTCAACGTTT
AGCCATCACAGGATTTCAGTTAGCTCTCTCTTTTCAGAAACCCAG
TTTTCAGAAACCCAGCAAATAAAGGAGCATTGTAGTGATTAATCT
AGGGAGGAAGCCATTTTAATTCTGGACTGATCTAATTCCTCAAGA
AGAACTGTTTTAGCCAGACTTTCATGCCTTACCTGGATAGCAAGA
ATAGCAAGATCCATATTATCCATTTTACATTCAGCGTGTATTGAA
TCACCCTGCTCCCTATCCCCAGCTTCTTCCTTCGGCCTGGACATT
CCCCTTGAGCTGTGATCTTCGTAAGTCTGCATGTGACCTTCCCAG
ATGTGACCTTCCCAGTTGCTTCTAAATGCGGTGAAATTTGAGTGT
GTGAAATTTGAGTGTCTGTAGTCACGGGGTTGATTATTGGAGGTG
GAGTGGAAATCATCAAGCCAGGCTCTGTGATAACCATGCAGGGAT
TAACCATGCAGGGATTGGAATTTGGTGATATCATGGAACTGGAAA
TGGGCAAGGTGTGACAACAAGGTCCTGAAGGTACACAGTGACAAC
GTACACAGTGACAACAAGGAACCTGGAAGTATCATTGGAAATTCT
GAAAGCAGGCATTCCATTAGTTCATGATATGTATCAGATGACTTC
CTTCCAAGAACTCCTTAATGTATGCCGATGTCCCTTTGGGCACGT
TAACTCAAAACAATTCTTATGAAACCCAAGATGAGACTTTGCATG
ATGAGACTTTGCATGTGATGGATATAAAGATGCTCCCACTACATA
TATATTGATCCTTAAACAAATATGCATTGATCCCTATTGGTAAAT
GGTCAGCTGTATTATTCGTATTCTTGGTTCTCACACATGCTTTGC
CCATAGTGCCCTCTATATAGCATCGATGTTTGACTATCCCTGGAG
TCAGCAGTGTATAGAATTGAGTGATTGAATTGGAAATGACAGGTC
GTTCCAAAGCATGACTCATTCTCTGGTTGCTACTGTACAATTTCA
AGAAATTTCCTCGGCCTATTGGAGTGGAGATGATGACAAGGCAGG
TTAGTACTTAAGAAATTACCTTATTGCGTTAAATGACATCCTTGA
ATGTTGTGGGAATAAAGGTTGTCTACTTAGCCATCTAGCCAATCT
TACTGATTGTTCCAGCTTAAACTTTCCTAGTCAACACACACGCAC
CACACTTCAGTTTGGGAAAGATACACACACTCGACGCACTCTGCA
GTAGAAGACCCCTACTTTCTCCAGTACGTCATGCTAGGGCCCTTC
CCCTTGCAAACTCCTGTAGCTCATCTCACATCTGCACCGTACACC
ACCCAGTCCACTCATACCAATCCGTGTAGCCAGCACCCCAGCATA
AACATTTAATTCTTTTCTTGATACACATACATCGGAACTGGGCTT
GACTTTATTGTGTCACTGGAGGGAAGGGTATATCTGTACTGACAA
TCTGAAAGAAATTTGTACGGCCCAGGTATGCCTTATTCTCTCTCA
CATTAGCATTTTGTATAGCAAGCAGTAATGTCAGTTTTGTGAATG
AATGAGGAATGTCTTTATTCTGAAGATGCAAGATTTCAATTAGAC
AGAAATATTGTGCTTGGTTTCTAGGCAGGTTCAGGGGCGGAAATG
CTATTTGTTGAAATACGGCCATTTAGGAATAACAGACATATTCGG
CCAGACCTTTACAGACCTTACTCTATCACTCAAATCTGGGCAACA
AAGAAAAGAAGCTCCCTGAAGAACAATTACACAAGTCTGTAAATC
ATGAACTATCTGCAGGAGAAGTATAATATGAAGAAACATTGTGTG
TATGAAGAAACATTGTGTGCTGAAGTCTGGAAGCCATCACCACGC
GACTTATGTTAAGATTCTAAGACATACACTTATCCTGCAGAGAAC
TTAACTAAGATGATGTAGGTAATGGTATGTATAATAAATCGTATT
TTAAGAATCAGCATATTTCAGACGTTAACACAACCCCGATCATAA
CTTTCATTCCTTACCTGGGTAGCAAGATCCAAATCATCCATTTTA
GCTGTTCTCTTGTAGTCCCTGAACACAAATACTTCTATTTTCCAT
ATACCTGTATGGAGTGTAGACTTCACTAATTTGCTCACTGAAGTT
CCCTAGCAAATTATTGTCCTTGAGTCCAAAGGATTGCAGGAAATA
TCTAGGAGGGACAGAGAAACTAGTCTAAGGGAGTGTGACAGTGCG
TCTTGGTAAGACAGCGTTTGACCTCCCCAGTTGCTTCTAAATGTT
TCTTAAAAGAAGGTACGGTGTGGAGGAAAATTACATGGTGGAATG
TCAAGAGCTCTTTAGTGTATGCTGATGTTCCTTTGTACATGCGTG
ATCTTGCTACACTGTACCTGAAAACTATTTATACGAAATCCAAGA
GATAGTGGATGGAAAGAAGCTTTCAGTACATACTACAAAGATAAA
GAACCTTCCCAACCTCCTCTCCCTTTTAGCGACATCTCTTGGGCG
CATTCAAACATGACCGCACTTAGAGCACAGAGTATTTACACCTTA
AGGAAGAATATCAAAGTAATCTGGAAATGATAATAATGCAATGAT
CACCTTCATTCAAATTCTGATTGTAGCCCAACCCACCCTAGTGCC
GACAGTGTCAGGAATGTATTCAACTGAGTGATTGAATTGGAAGTG
TCCTGCCCAGCACAGCCATGATTGTTCATCCTTCTCTCCACGCTT
GTAAAGGAGGTAAGAGACAAGGGCAAGGGGATATTTAGGTTTCCA
TTTGTTGAAAGGATATTCTCTTTACTAACACCAATAATCATTTTA
CTCAGTTTTGCTTTTCAACATTGGACAAACCCAGAACATAGAACA
TGAAGATCACAAAGCAGGCCTCTAGATCAGGTCTCCACTTGCTCA
TTTCTGTTGTTTCCATGATTCAGGTAGATATCATTTGTAATGAAA
GCTTTAGGTATAGCAGCTACAGAAAGGGAGGATAATTCACAGTTC
TTTGTGTAATCCCTTCATCCTCATGTATGGCTCCATCACTGAATC
TGTAAAGTTCACAAGAGTAAGGTATATAGATGTTCTCTTACCAAG
AGTGAAAAGAAATCTCAAGGAAATAATGATATAGAGGTGAGGTAT
ATATAGAGGTGAGGTATGATACAAATAATTCTGATATTGTGCAAG
TTTTAATGATCTGACCGAGAAGTGAGAAAGTACAGGAGGAGTAAG
ACAGCAAGGAAGGAAAACATCTCAAGACTCTTAGAAGTACAGCCA
TATTTACCTGCACTGTATGTCTTCTCAGTTGTGCCTAAGTTGACC
AAGACAAAAGCAAACAATTGGACAGTTAGTGGCATTTGGATGTTC
CATACAGGAACACAGGCCACAATAGCATTTGATAAATAGAACAGT
GAAGCATCATCAAAACCATGTTCTTACCTAAGTTTTCCTCCAAAA
TAAGTAGCCAGATGACAACTAGGTATCTCTCAACACAACTTCACC
CTCTCAACACAACTTCACCACCAGTTAGAGAGATAAAATGACATT
ATTCCCACAGCCACCTACCAGATGAATGTCTCTGTCTCATTTAGT
ATGAGCTACATATTCTGTGCCTATTTACCATTTGTGATCACATAA
ACCTTTATGTAAGAAATATGTGTTAAGATGCCCATGTAAGGACGT
TCCTAGGCCCACGTGAGCATATACCAACACAGTTTCTTATCTCTG
AAAATATAATGTGAAGAATCATGGTGTGCTGAAATCTGGAAGCCA
GAAATCTGGAAGCCACCACCATGCAAGTTTGGAAGTCTTCAGTAA
TTGGAAGTCTTCAGTAACCAAGGACAACTCTTACCATATTCCTGT
CTGAAAGACTTAGAAGGATGTGAGGGTAGATTGAAGGGTGTTCCA
TTGAAGGGTGTTCCACAAGCCTAGCCTTGAAGGGTCTATAAGACT
ATGAGATGTGCCTTCATTTCTAAGTCCCACTATAAAACATTTAAG
TTGGAGATCAAATGATTATTCTGGGCAAGTACACTCGACAAAAGT
ACTCATCAGGTTACAGTAAAGAAAGCTCAGGATAATATAAAGACA
TAGTCAAATCAATGCTACTCTAGTACAATCTCTTCTAACTCTGCA
GAATCAGCATGCTTCAGACCTCAGCGCAACCCCAATCATAAGAAT
TAATTCAGCGTGTAATGTAGAACTGAGGAGCCTTTATCAATCTGC
TATGGACTTTCATTTTCCCTACTTATACAGAGTGTAGACTTCAGT
CCAGAATCAATGGTTGCCTAAGTCTGTTATCCTTAAGAATGATTT
CCTTAAGAATGATTTGTAATCAGAAATATGAGTATAGAAGTCAGA
GCTTTATTCAAATACTGATTCTAGCCCTACCCTCATTTATTTCCT
AGATGAAGGAGACTAGCACACTTTATGTTCAGAATCCTAATTTCC
CATACTTCCAAGATCTAGGTATGTCAGCAAAGAGAGAGCAACGTT
GAAATAAAACATGCTAATAATGATACACCTAATAACCTGCTCATT
ATGCTGGTTGAAGAGAGAACTGGTTTGCAAAGGGGAATGAGGAGG
GACATAAATTTTGACATTTACATCTTTCCCAATTAGGCTGGTTAA
TGCAATCACAAGTTTCCCTGGTAATAAAGATATAAGGACAAAGGT
TATAAGGACAAAGGTTCAAAACTACCATATCCCTTACAGAAGTCT
GAATTAATTGCTGTAGATTTAATGGATTGCACTGACAGACACGAA
ACTGACAGACACGAACCTGCCTGTTGTAGTTGCATTGTTATTTGG
AGAAAAGTATGCAGAGAAGTAGAGGAGAGCACGAAATGTTTTATC
TGAAATTTGAAGACCCGACACCAATTAATCTTTACTGTGAGTATA
AGTTTCTCCTTAAAATGCTCATGGAAGTCAACAGGGTGATTGGTA
TCTGAAAGACAAAGGTAAGCATGGACAACCGAACAGAGCAAAGAT
GATCGTACTTCTTTTGAACCATTTACATTAAGTAGTTGAATTTGA
AATGCTTGTTATTTTACATTGCACATATGAAGAGACCATTGGAGT
CGTGTTGATGATTAAGAAACCTGGATAATGTTGCGTTTCCCCTCT
TATATTTTAATAAAGTAGCTTAATAATGCCTAAGTTCACATAAAG
AGGTCATACACAGAAAGCAAGGATTCTTAGTTACAGCTACAGGGC
CCCAAGCTAACACAAGATCTTTCTCTGCACTAGTCACCCATTCAG
CCACATACCCAACATGTATCCTGAGTCACTTCTACCAGTCCTGAT
GAACAATTAGCTAGATCTCCACTGACAAGGTATTCAATTAGATGA
CAGATCAGATGCATATGATATCACTTTCTAAATGATACTAGGTAC
TTCTTCTAGATTCCTTTTCTGTTGATAGTGATATTAGTTCAATTC
TCTCCACAGGTCAATTTATTAGCTATCCTCCTAGTAGTTCCATCA
AAAGGATTGTATACTTGTGTGGTCTCTTTCAATGATGAGTACCAT
GTAGCAGGTTAGTGGCCATTCTCTCATGTTATTCAAAGATGGAGA
GTTTAGGTACCAAATACATGCACCTTTATGTGACCTGGAAGTACA
TTCAAGTTCAGTGGAAGCCTAGACAGCAAGTTTAGAAAACTCTGT
GTTTAGAAAACTCTGTTATTATTCAGCTAAGTTTAGGTTTCTACT
GTTTAGGTTTCTACTCTGCAATCAACCATTACTGAACCTATTGTT
AAAATTGCAGCCAGATTCTTCTCAAGATGTCTTCATAGTTAATTC
CAGTCCCCAAATAGCCCTGTATATTGTAATCTCTATTAAGTCATT
AGATTAGGAAGGAACTATCAACCACAAAAGTAATGATGATGCCTT
GCAGTCTTCTTCAACCTTTATTTCTAGTTTAGCACATGGTCTCTT
ATTTCCTTAGTTATGGCTGAACATTCTATAGGATTTTATTATCTA
TTGTAGCACTTCACACATCTCTGTTTGTTGAGTAAATAGGCAGGC
GGCATTAGGTAGTTTCAAACAAGTCTGGCAGGGCTGGACCTTAAA
AATACAAACTCACCATCTCCTTGACTACATCCTGAGTTACAATTG
CTTCATATATTCTTTCAATTAATGTACAGAATTATCATATTGCAA
CAACAATACAAGAGTGGGGAAGTACATGGGCTGAACAAGTAGTAA
CTAAACTACATGTCTAAGACCCATATTCATTAGAGACATAATTCC
AATAAAAGAAATATTTATGGACTATCTAGCAATTCTAATTATAGT
GCATTCATTAAGCTCTAGACATTACTATATGCAGACTGATACTTG
AACTATTAGAAATGATATGTCTCTTGGTCTGGAAAACTAGGACAA
TTTCTATTCACACATAAAGTTCACTGTTGTAGGATAAGTAAGATA
CTCTGGATTTTCACCTACTTAAAGCAGTTGACAGTACAATGAAAG
TTGCATATTTATATTCTTGAACCATTCTGTCTGATACATTGGGAT
TGTTACTTGGTTTTGTTGTGATTGTATGTCTTGATAGCACTCTAA
AAGCATTGTAGATTTTGTTCATGTGTGCCTAGTTGTAAAACAGTC
CTATCCATATAAAGTGTAATAGTAACATTATTAGTAACATCCACT
TCTATGTGCTGAACTGATTAGAACAAGAGAAAGCCACAAATCGAA
AAATCTCATTTTCTTAAGTAACTGGGGATGGATGCAGTTTAGACA
CTTGGTTTTAGTTTAAATGACTTCTTGGACATGTTAGTAGAGATG
TGTCTATGCCATCCCTGATTGTGAACAAATATGGTGAAACATCCA
ATTTAGAGCTGCTTCAGTCAAATTGGTCACATTCCGGTTAGAATC
GAGTGCTGCAAGGTAGGCAACAATTTCTCCTAGTCAGCTGGAACA
GAATATATTTCAGGATTGTATTAACATCCAGAGCCTATTAGGGAG
GAGCCTATTAGGGAGGTTGTTTTAGATTCAACTGCTTCCAGAATG
CCAGAAATAAAGCTAGAATTTTCCTTGAATGATCCCATCTAAGTT
ATGTTCCTCACTACAGCTTCCAGAATTCTCTCCTATTCCATGCCT
TAACTTTAAAGTGTATGGAGAGGGAGGGGATCACCTGGAATTGCC
AAGAAGGAAATGAATTACTCAGTGATTGGTGTGCTTTTGGACTTA
TCAAAGCTTGAAGTGTAAAAGGAACATCAGAATTGTTTGGTTATT
GAAACAGGCACAGAAGGGAAGTATAATAGAAGGAAAATTGCCAGT
ATTGCCAGTGTATCTCGAATTGCACTAACTCACCTTCCCAAGCAC
CTGGGGAAATTTCTCACAGTCTAACATACTCCCACAAAGTTATCA
TTAAACTCAATCCCTACTGTTTGCTGCAAAATTTGATGAATTAAC
CAGAGAGCAATCAGAGCGTACACCAGATTTCATGCAACTAATCAA
AAACTGAAATCTCTGCTTGTATAGACATTCTTGGTCCTAGGTGAA
AAAGGAAGCAAGCTACTCTGTCCACCAGCTCCCACAGAAGTTACA
TAGCTGCCTAATAATTCTTTAATCAAACACTCAGTCATTAAGATC
AAAACTCATCAGGATATATTAATTAACTGAATACAAAGCAAATAC
ATACAAAGCAAATACGCAGAAGTAAGCCTATCCCAGCATTAACCA
GCACCACAACCAAAATCTTCCAGAAAAGTAGGATAGCTGCCGTGT
CTGATGAGGATACCCCACCTATCAAAGCCCCATAATAACTGCCTT
ACTTGGTTTTAAATCTCCTCCACTGCAATTTCAAGACTTAGTTAG
TCAAGACTTAGTTAGCTTCACCATTTCTACGTAGCTACTTGGACG
CCCACGAGAGCTGGTTGACATGTGAGTACCACTTTCTACTGAGTT
CTTCTTCAGCACGTTCATCAATGGCCTGAATGAAGAGACAGAGTT
GAAATAAATCCATAATCTATTCCAACTCTGAGGGTTTACTGCCTC
TCTGTTTGGTGTAATATCTTTATCTCCTAACTCTCCCAAAACTAT
AAAGACACTCCATGAAGACTCAGAAAGGGGAGCTTTAAATGACTG
GAGTGGTCTACAGTGCCCAAAGTGAAGCAGGAAATTCTGGCACCT
AGGAAATTCTGGCACCTTGATTCTGATAAGTGAAATAGGTCAGTC
AGCGGATGAAATTTAATCTCAGACATTTTAGACTCTTAGGAATGA
GACTCTTAGGAATGACTGACTAACCCTTGCTATGCTTTGAGGCCA
ACAATCTGATCTTCACACCTGTAGAACTGGCATGGAAGATACATA
CTACTACCTAGCCACTTTTCACTGGGAAGCACAAAGTCGGGGATT
TTTATAATGTGGGTTAGAATGGAAGAGAGATTTTCACTGGCGCAA
CCAAAGAGGGGAAAGAGAGGAGTGTGTTACAGAGGCTAAAGTGGC
ACTCTGCACCTGGGCTAGATTTGTATTTAAGAGGTTCAGTCTGGC
AAAAGACCAGCGTTCTCCGACAGTGACATGTTAGTTCTGTAGTTT
TGCGCCATCCAACATAGAAGGAAAAGTCTCAGGCCATTGGAATGC
TCTAACCAAACTTAAATTCAAAGTAGGAATAACTAAAGGCAAGAA
ACAAACCCAAACACCGTTTTCTCATTATCTGCCTTATGTGGTGCC
TTGCTTCATGAGACATGTCACAGTACTTCCACTAGGTTTCTGAGA
AGACCACTGATAAAAGCGGAGACTCCATTTCACAACAGAGAGGCC
CCAATTACTACTGGGTTGTGAAATGTAGGACACCATAAGTTCCCA
CACCATAAGTTCCCATTCAGTACAGAATCAACCTAAGTCCAGAAA
GAAAGGAGTGCTATGTCATCACCATGGGTTATTGCAAGAGGCCAC
TCTATAACATATGGATCATGCTTGGCTATGGTTAAGAAGAAGTAA
CTAAGAGCTTCTCAGAAACTGTACCTTCCAAGAGGATGAAAGAGT
AAGCCATGTCAACGTAGGGATAATATCTATGTTATGACTGGTATA
ACTGGTATATCATTCAGTTTCCTCCAAGAGTCTCATAAAGTTCTA
TAGTGCATTTGATGTTATGAATGTTAGGGGAAGAAGCCTTATAGT
GGTCCAACCCTTCACCACGCCCTCTATGCATTTTATCCTCCCTTG
TTTTATCCTCCCTTGTTACTTTCCAGGCATTGCTCTCCACAATTC
TGCTGGAGGATTGTTAAAAGTAAGTTTAAGAAGTAAGATCATGTC
ATGTCTTCCCAGCCTTATTCTACAAACTAGAGTCAGTACATACAT
GAAACAAGATCTGACATACTTTCCTGGAGACTCAAAATTCTTCCT
AAGGTTGCTCATCACTGTTGACGCTTCTGGAAAGATGGTCTTGCT
TCTGACCACAAGTGTTTCCTCTCAGGTGTCCATGCCTTCTAATTG
GGCTCACTCTGATACAACCCTCCTGAGATGTTCCTAGTGATGACC
TCCTATCCCTCTAAAGTACTTACTAGTCCTCCATTTCAGCACTAT
CTGTATCATAACTTTCCTGATGCGCCGTAGATGCCAGCTTCTCCC
CTGTTCTCACTCCTGTCCCTGGAATGCTGATCTTAGGCTCATCTC
ACCTAGTTTAAAAGCCCTCTCAGCGAGCCCCACCAACTCCTGCGA
AAAATAAGAATGAAGAAAGGAAAACGAGAATAACAAGGACCATGC
CAAATAAATATCACTATTTCCCAGCTGCCGTATCTCCTGGACGTA
CACTAGACTGAGCTCTCCTGCATGACTACCCTCCACATATTCTGC
AACCCTTTTCCTGCACTCTCATACATCCTACCCAACATGTTCTAA
ACAGGCGGTGTAAATATGGTCCAGCATACTTACCTAGAGACTCAA
CAGCCTTTCTGTACTGTCATAAACCATATGAATTGTACCGACTCG
TCGGCATGTTGAACTTACCACTCTCACATATCGTTATAGCAGGCA
GCTTACCAATTGACATCATGGGCAAAACGGACTGGATTTAGAATA
TGGATTTAGAATAGAAGTCCAAGAGCACTCATGAGAGAATTTGGA
TCACCCTGGGCAAGTGTTGTTCCAAATGTAATTCTTGTTGGAGTG
GCTGGTGGAGTTATCTTACATATGCCTCTGGTACGAATAATGTAG
GATCTTCCTTCACACAGTCCTCTACTTGCTCTTACAGTTTTACTT
TCATGAAAATATTGGGTTGTGTAGGCAGTTTCTCTTGGGAATCAC
TATGTCAGCTTTACTTCCGCACTGCAATCTGTATTTTAGTCATAC
GTATTTTAGTCATACAATCAGTCATCATCACACATTTGCACAATT
CATTCTCTGGGGATATAGTCATCAGTGCATGTAGAAGGAAGGAAT
GCCCTTGCTTCTGACCATGCTTTTCAAGATCTGGAGATAATGAAG
CTTTGAAAGCTAGATGTTTCCCTTAAGAATGCACGAGGCTAGGTC
GGCTAGGTCATCGGAGGAGTGGTGATACAAGAATAGAGAGATCTA
ACATCCCCTCGAGGAATCCACCACATTCTCCTTACTGGACATACA
TTCATGCACAGTACGCCCAAGTCTAGGACATAACCCAAGCAGTCT
AAAATGCAGATTGTAGTTTGACAGGTGAATGTATACATGAGGATG
GTATACATGAGGATGCAGTTCCAGTGTGTATATCCACGAGCCCAA
TATCCACGAGCCCAAGAGTGTAGTGCCAATAAAGATTCACCTTAA
AAAGATTCACCTTAACAGTTCCTAAAATGATGGCAGATGAAGGGA
ATGATGGCAGATGAAGGGACACATGATCTGTTCCAAGGTCTGTGC
TCTTCTGTGGTTTTGACCTTACATTCAATTGCGTCCAAGGGTCAG
TGCCAGCGATGAAACCCTCAGTTGCCAAGATGAAGATGTGGGAGT
TGTGGGAGTCGAACCTTGTGCTATTCATGGCCACATCTCTAATAG
CCACATCTCTAATAGACCCTGTATCCTTTACGCTCTTTCCTCCAT
GTCAGATCAGCTCAGAAGATCCTTTCCACATCATACATCTTATGA
AATTTACAGAGCGGAAGACAGAAGGATACCAGATTCAGATTTCCA
AGATTCAGATTTCCAACTAAATTCCTACGATGCCAAGATGCCAGA
TAAAGCATGTCACAAGCGAGTTAAAACAAGTCCTGTGATGTTCAC
CCATTCAACGGCTCATACCAACAGAACTTACATCAACCTCCTAAC
ACTATGTCCCTTAGTGCCTTAGTGCCACATGCTGCAAGGAATACC
TCTCGTGGGAAGCTTTAAAGAGATTTTGGGCCAAATTTACTGGAG
ACTTCGGGAAAGGCCAAAAGGTAGAAGGGAGCTGTTGAGGTGGAT
AAGTCTTACTAGTTGATATGCTTGTCTGTCTAGGTGCTGTGCTAG
TCTCAATTTAACTCATTACTTACAACATCTGGGAATCACATTTGT
AGTGCATTTTGTTCCATCTATTCTTTCCATTCTTAGTCCAGCTTG
AGAAAAGACTTTGACGCTTCTCTTTGACTCTTCTCTCTAAGTTTG
GCTTAAATGTTAAACTTTCCATAAAATATTAGTGTCTGGAAGTTT
ATCTCAGAGATGACCAGTAGTGCAAAGATCAGAGCCAGGTTTTAT
CCCAACAGTGACAAGGAAGGACTGGGGAGAATGATTATTGATTCC
TGAACGCAATGACGATGAAGAGGAGAATGGAGACTAAAATAGTGA
CTAAAATAGTGAGAACTATGAGGATGTTGTGGTTAACTTGATCCC
CAATTGCTAGGTGTCTCTCCTCAGCTGAAGGAATTTATCACCAGG
AAATAGAAATGGATATATGAGAATTTACCTGTACAGAAATCGGTG
GTGAACACATAAATTCAACCGGAACTCTGACTGCACAGTTAAATA
CCTCTGCTTTCTTATCATCCACCAAGCTTGTTACCTCATTGTAGA
CTTCCTTCTCTCCAAACCACTATGAGCTTCCAAAGATAATTGAGA
TTTCAAGGAAGAAACAGTTGTGAGAGGTAACATTAAGAAGTAAGT
CCAGTGAAAATCCAAGAAAATCTATATTCAAAGGCATGATCTTCA
CCATTTCAAACCAAGTTCTCTCAGTGATATCTGCCAAGACCCAAG
GTACTCCTGATCTTCACAGTACACACTAAGCTGGAACAATTAAAG
CTGGAACAATTAAAGAACACCCAAGGAAACAATAGGGCCAATAAT
CAACTTTACAGTGTCATGAAGTGTGATGTGGTTTAACTAAATCCA
TGAAGGGCAGCATTCATTCATCCATATGGAGGTACCTTATAGGTA
ACACTAATCATTAACATTCCTTACCTCTGGACTCAGGTTGATTAG
TGATAATTAATCTTGCCTTGAGATAAAGAACATCAAATATGGCAC
AAGTTAATTTTCTAATTATAGTGGCAGAAATATGAATTAATAGGG
CTGCAGCCAAAGGACTGTTCTGAGGCATGGAATTCAAATTTGTGG
TCTTTCCTCTTCCTCTGTTCATTAAGTATAGATCACCACACTAGA
TTTATTTAATGTTTATTTATTGTCAATACCTGCCGACCTGTTCAT
GGAAGGATATATGAACACTAGAGAAGCAGGCAGGAGACAATTAGC
CACACAATTTTGGTAGCAGCAATAAGGGGAGATATTTGCAGAGGT
TGCAGAGGTCAGAGAGGAGAGTGTGATTTGCGGCTAGAAAATGCA
AAACAATAAAATTATATGTCTGGGGAAGATATCACTTTGGTTCCT
TTGGGTAGCAGATCCTGGGCTCTGAACTGATTGTCCATGCTATTT
TGCAACCCTGTGGCAATCTTAAACTTCTATAAGTCCAGGGGATAC
AACACAGGAAAGATGAGCTGCAGAACAAACTCGACGTGTAAACGT
GCAGATCACATGACTGAACGGAAAGAGAAACCTTGTATCGAGAGT
CAACACGGTGACAACTTTGGAAAAGGCTTGTGGGAATAGAGGGGA
TTTTGTTTAGAGAGACGATATCCTGCTCATCCACATGTTCCTACT
GTAATATTTTGATCAATCAGCAGAATACATAATGACTACATATAC
AGGAAAGATATGGGAGTTCTTGTTTGTTATAGCAACCATCCTACC
GATAAATGTCATAGCTACACCAATTTGCAGGGACCTCAGGGCACT
GCACTTTTCATGGTTTGATATCCCTTCTTTTGTGATCTCTGACCA
CATTAGAAAGCAAGAGGGATTTATTTCGCAGTCAGTAGTAAAGAA
GTGCAAATATTCCATCTTTTCTTGATCCATCCACGTAATACAGAC
GACACAAAGGCACACAAGATTTCCTTAGACTTCCCAGGTGATGGT
GGTGGTGTACTCCTTCTCCTCTGAATGCACCCTGAGAGCGTCCAT
GATATTTTAGCTGGTCCATTCATAAACAAGGTATTTATCTTACGG
AACTCCATAAACTCAAAGAGCCCCATGTTATGTCACTGGAGCCCT
TCTTCCAGCTCTTCGGATAGAACGATTTATGGAGCTTCTGAGGAT
GGTGTACAAACAATAGAATTGCATGTCTGGGGAACATATCGCTTT
CAATCTCTCATCCTCCATGTGCCCAGGTGCTATTGGTAACGTTCC
GACAGAGAAGAGCATTGGGGTTGTTGGAGTGTGGTGGATTCAGAG
GGAACTCACACAGAAAGGAACAATCTCACTCCAGGAAATCACCCC
AATCACCCCAATTTCCTTTCCATATGCTCATAAATACACTGGAAT
TCCTGTCATAATCAAACCGTGCAATCAATCACTGTACATCTTGTT
ACCTCTTCTGTGCTTTCGCCATATTCTCACTGATCCTTTACTATT
TGATCCTTTACTATTCTGACTGCATTCTCAGCCCAACCTCACCCT
GCTGAGAACTCACTCTGTGGCGAGCTATGAACCTCCTGCATGCTC
CTGAGTCCAGGGGTAAGGAATGTTAATGGTTAGCAAGTGTTACTC
TGTGAATATTTAAGCCTTCTATGCCCCGTGTAAACAAGCTTCAAT
TAAACAAGCTTCAATGTCATTTTGAGGAATTTGCGATCCACATAG
GCTGCCATGAGATTGTACAAGAGATAAGGAAACCCAAAGACCATA
GGAGATTTCCTTTGTATTCAGAGTTGGTGAAGCACGGACCACTGA
GAATTGGTAACTTCTTGGAGAAAGGATTATGATGCATTGTATATA
AGTCTGAATTTAAACATCCACCAGAGATATAGTTAAAGAATTACT
CAGGGTTAAATTAATGTACATCGGTATGAGATTCTAGCTAGCATT
CACATGAACAGAAAGTGAAACCTCGTATCGAAAATGTTCCTAGTA
GGGACACAACAACCAACTCTTACCTCCAATATCACTGCTGTTACG
TAAATAAACATCAAATGAACAACCTGTCTCTAAATTCTGGTCCTA
ATCTGAAACTCAATGATATTGTGTTGGTTGGTTACTATTTCACTC
AGTGGAGTGACAGTGAGCTTCCCTACCTGCTTCTTACAAGGACAC
TTACAAGGACACTGTGAGGATCTGTGGGACCCATGGCCAAGCACA
GCTTGAGACCCACAAACCTGCATTACAACAGAGATTCAAGAGCCA
CATTTCCCCAGTCTTTAGCTGCATACCATTAGAGGAGGAGGTAGG
TTCAATCTGCTGAAATCCTTTGTCACAACCCAAGGTAGAGTTCTG
TCATAGTTTTACAAGATCAGATGCTATGGAGAGATGGTACCTCAA
CTGCAATAATTAATATAGTCACAGTTAACAAGGGTCTTGATTGCT
CTGTGTACATAGAGAGAATACAAGGATGAGAAGGATGAGGTTATC
TCCTTTGGGAATGAGAAGTACTGGTCCTGTAGGTGGCAGATCAGC
CTCCCCACATCCCATCTGAAAATCTGCAGGTCGTGTATTTATACC
AGAGGACCTCACGTGGCATTGAATGATTCAGTTTAGGCAACCAAA
ATGCCTCCGTGCCTCCGTCATCACCCAGGACACCATCAGGACCCC
TCCCAGCCCCTCCCATTTCCACATAATACCACTCCCAGTTGCTCC
TCTGAATACATTCCCAGTCTCTCCTAATCCCCTATAGTGCCGTTT
CCTCCCAGTGCCCGTACTCCCATTTCCAGTGCTCCATAACTCCAT
GCTCCATAACTCCATTCCCTCCCGGTGCTCCTAGACCCCGTAACC
TTCCCTATAACCCTACTCCCAGTCTCTCATAATCCCTTTTCCAGT
CCCTTTTCCAGTATTCCCAGTTCCTCCCAAAGATGCCAGTCCACC
TTCCAGTGCTCCCAGTCTATTCCAGTATCATATAACCCCATTCTC
TATAACCCCATTCTCATTGCGCCCAGTGCCCCGTAACCCCATTCT
GATATTGGGATCACTTTTGAGGGTGGGATATTGGGGTACTCTTTC
AAGAAGGGATATTGGGGTCCGATTTTAAGGTGGAAATATTGGGGT
CCTTTTAAGAGAGGGATACTGGGGTCTGTTTTCACGAGGTGGGCA
TTCACGAGGTGGGCATTTAGGATCCTAAGGAGTGGGATTGTTGGG
GGTATCGCTAAATGATGAAGGGGTCCCAAATAGTAGGAAAGTCCC
CAGAACTGCAGCAGAGGTCGTGTTTTCCTGTTCCTTGGGGTCAGC
ACACAGTGAAGCCTCAAGAGCCCTCAAGAGCGCATCAGGCACCTC
TCCCCAGTGGCAGTTTGGAGAGAATTGGCTGAGGAAGGGACAATC
GGGAATCTCACTCAGCCTGGCCCTCGTGTTCATCTCCCTCCTGGT
TCCCTCCTGGTTCTGGCTTTGAGCATCCACTTCTTCCTGCAGATA
CGTGCTCTTGGATGTGAATATTGCAGCCCTCAATGGACATAGCAG
GAATTGGCCCAAGACAGCATCCCTTAGGCTCAACACCAGCTGCTC
GTAGCACCAGGTCCCTTTGCCAACATCACCCAACTGTTAAGGAGT
TGACACAGGCTTGGATTGGCATTTCAGAGCTACCTTGCACCGTTC
TTCTCCACAACTACTTTAATGACGGACTTTGCAGCACTGGACATG
GATTTGCTGGTAAACCTCTGTACATCCTCATATAGACATCCTCCA
AGATCTCCACGGCAAACTCCATGTAGTAAAAGCTGTAGTTGTAAG
AGCTGTAGTTGTAAGGGTTGGAGAAGAGGATGGCCAGGGTGAAGG
AGGTTTCTGCCTCGTACACCAGGACACCCACGCTGCCCCGGAAAC
CCCTGAGATGGAGGCTTTGGAACTTCTATGGAGAGGAGGTTCGTA
ACCACTTCCCACTCCAACCAAAACTCCACCAACAGCGCGCTCCAC
TGTCCCCATACTCATCTTCACGGTGCTCCCATCCCCATTGTGACC
TGCGGTGGGTTTGGTCCTGGGCAGTTCTCATAGGGTTTTGTGCTG
GCCCCACCACCAGGACTCCCACGCAGACCGAGACCCACCGCCGCC
TCCCAAAGGATCCCACCCGCCTTCCCACCGCCCCAAACACCACCC
AAGACCTTCGGCCGCCTGACCCACTTGAAGACCCACCAGCGGACC
GGCGTGCGGGAAGACCTTCACCAACCCATCGGACCTCAACAAGCA
AGCTGCGCAGTACTGAAGAAGGGATCCAATTCTACGTGTTTGAAA
TGATGTTCTCCATGAATTTGGTATGTGACTCCTTTGGTCTCAGAG
TGAAGGCGAGCTGATAGTTTATGTCCTCCTAAGTGCTTGGTGAGT
TGTTCCCTGGATCCAAAGGAGATAAAACATGAATGAAGGTGACAA
AGCTGATGGTTGATGTCTTCCAAGAGCCTGGTAGCCCCAAAACAT
TCCTTTGTCCCAGAGATGTAATGGATGAGGGTGAAGAGCTGATGG
GTGAAGAGCTGATGGTTGATGTCCCTCAAGATGGATGAAGGTGGC
ACACACCCCACCCTCATCTCCACCACCAGGACACCCCATCCCCTC
GGCCTTAACGTTCCAGCACCGACCTACCTCATGGACCACTTGACA
GGATGATAACGAGGGTGTACAGGGTGTCTTGTATGTTGCTGGTGG
GGCATTTTAGGGAGAGATGTAGGTTACTGGGGAAATACAACAGAC
TGTGCTCCACGGCTGCGCTCACGTTGTAGAGAACACCTGAGATGG
ACCACTTGAACCACACCTCCTTGCCATCCACCGCCACAAATAAAG
TCACCGAATGAGTCATCCACCCATTGCAGCGCCTCGAACTTTCCT
CACTGTCCAAAATGCTAAGTGAGACCTTCAGCGACCCTCTGTGGA
TGCAGAAAATGGAGATATTCACGATGTCAGGATGGAGGAGAGCAA
CAACAACCCCATGGACACACTCTCCCATCCCATCACACCAACCCC
CATACCTTGTATTTGTTCCCACCTGCAATCCTCACCACAACGTAA
CTCCCTGCTCCCCACAATAACCCCAGAAACGTCCCGTAAAGCTTT
CATGCTCTCAACCCTCGTATCCTCCACATCTCTGTCTCACGTTTT
CCCACTCTGTCCCATGTTCCAGCTGTTCTTGTCACTCCACGTCCA
GTCCATGATCTCTGCCTGCTTCTCAAACTCCATCATGATCTTCTG
GCCTGGGCCATGGAGTTGTTGGATTTTAGGGTCTGGATTTTGAGG
GTGATGAACTTCTTCACGTAGCGTCGCGTCCTCACCAGGTCCTTC
TCTCACGGTCCCCAAAGTTCCCTCTGTGACTTCTGGCCCTCTCCA
TCTGCATCCCCTTGTCCCCAGCCATATCCCCACCATGATTTCCTG
TGTTCACATCTCCTGGCGTCCTCCACACCTCAATATCCGCTCCGT
CCACCCCAGACCCTACTCACCAGGAAAAGGTACTGCAGGCCGTAG
AGAAGTCGATCTCGCACGTCTTGGGCAGGTTCAGCTCGTTGATGT
CTTCCATGGGCACGGTGGGATCGAGGAGGGTGGAGAAGTTGCGGT
GATCCCTTCTCCATTCTCCCATCCCAACAATGCATCCCCAGATCA
CCATCTCGGGCCAAGGAAGCAGTAGATCCCATCAGAGATGAGCGG
GGAGCACGGGGAGGTGGCAGTCGAGGTGGTAGCAGCGCTCACAGA
AAGAAAGGATGAGCGAAAGGAAGGAGAACGGGAGAGAGAACAGAA
CCCGGTGATGGTGGAGATGAAGGTGCCCGTTATCCATCCCATGTC
AGTTGTACGACTGCCACGAGATCACCCAAGAGATAAAGGAACCCC
ACCACACAGAGCCCGTGAGAACCGAAAGCACAGATTACAAAGGCC
CTGTTGGTTTCACTCTCAATTCTGGTCTGTTTAATCACGGTGACA
AGAAATGGATAACTTCTCACAGAACTCACGATGATGCGCTGCCTA
CAGCAGAAGAAATAATGGGAGTCTGAATTTAAACGTCCTCCGCAG
GCTTCACCGGGTCTACGATCATCTTGAGGGCGCGCTGGAGCTGAA
AGTTAAGCGACTGGAAGAACGGGTTTTGTGCAGCCAAATCACTCT
GACGCTGGGAATTCAACCGTGGTGACCATCTCTGCTCTCTGTAAT
GTAAAGCACTCAATAATTACCTAGCTTCACTGTTATCTTATTGGT
TTAACTCAGTTAGCTCTTTACCTTAACTACATTAAACCCCAGGCA
GTTATTTCCTCGCCTAATAAACCAAACCAATCTTAAACCCAACCA
TGACGACTCATAGCCTCATCTCAAGACCTAAACTGCATTTAAATC
ATGGAGTAGCAGCTAAGGAGATTCGTCACTGTAATAATTACTAAG
AACTGCTATGCTGCTCAGTCAGATCCCTTCAGTAGCTCACCAGAT
GTCACCAGCCATCTTAGCTCCTTTGTCTTTGAGGAAGTAATTCTC
GACTTGAAGATAGACGTGGAGTTTCGCCAATCAACATCCAACTTC
AATCAGCTTTGCAAGTACCTCAGCCTCCTCTCAGCGCTCCGGAGT
CCCTCCCCATGAAGGTAAGCGTTCCTAATCTCACACAAAAGAACC
CCCAAAACTGAGGTGAATCTGGGCCCATCCTGACACAAAATGAGG
AGGTCTTGATCCCTCGTTCCCAGTGTTCTCCCGCTCCCCAGTTCC
GGCGTCAGAGAGCACCGGGAGAGGAACTGGGAACACTAGAAGGGA
TGGGTAACAGTGATGTCTCTGCAGGCACCATGTTTGTTGCCAAAG
GTGAGCACCTGTCACCTCTGTCTCTCGCTTGTGTGCCCCTGATCC
CGTGTCCTCTCAATTCCCTTGTGTGTTCCAGTGTATCTTTACAGT
GTGTATCTTTACAGTTCCAGTTATCTTTACAGCCTAACGTTTCCC
CCCATGCTGTCGGGCCCCTCTGCATCCACCTATCCACATACTCAC
CCCCTGTCCCTTTCTGACTCTCCAGCCTCCTTGCCATGCTACCTT
GTGCTCCTTACATCACTGTGTATCCCATCAGCCTGCGTGTCTGCG
GCATGTCCCTCTACCTCCCCATGTCGCTCCGAATGTCCTCCACTT
CATAGCTCCGTCCGTTCTGTGGGCATCGGGGAAGCGCTGCTCGGG
CCCCAGAATCCCATCCGTGCCCATTTCCTCCCCTACATGTAGCAG
TCCAACATCCACCACTGTAGTCCATCTGGGTCATGTTCCTGCTGG
TCATGTTCCTGCTGGTTGTGTCTGTATAAGAGTTGGGTGTCTCTA
GAGACACACCACATCCCCGGTCCATTCCACCATAGCAGCAGGGAA
AACCCAAATCAGGTCCAGCCCCAAACTTTAAACGGATCCAGCCCC
AACGGATCCAGCCCCAGTCAACACATCCCATTTAGGCCATTACCC
CCACATGGCTTGATTGGTAGTTGGGTTGGTCAGAAGGGTAATTAG
CACCGGTGAGAAGCCCTACCTCTGCCCCGACTGCCCCAAAACCTT
CTGCCCCAAAACCTTCAGCCGCAGTTCCCACCTCGTCCGACACCG
GTTTGCCCTCTTGGTGCCCGTCGTCAACAGAAAGATTCGTGGAAA
CGCCGCGGTTCAGAGGTAAAAGGAAACCCCATTATTGAGAAACAC
CCAGGGCATCAAATCCACAACAGGGGTCAAAGTCCTCCAGGTTTC
CGTGAGTCATGTGGGCCAACATAGGTCAAAAGAGAGTGGTGATGT
TCTCTGTGGGTCGACTCAAAGCAAATCAGCACACGTCAACATAGA
GGAGTGATGCACAGAGTACAGAAGTCAACACGCCACCATGATGAA
GATGGATCGGTAGTGACACAGGTAAACACAGGTTGATGCAGATCA
ACCCGGCTGCCCCATGTCTTTGTCCCACCAACACCCTCACCCAAT
TGAGGGCTGGAGGTACCTGGAGAGAGGAGCGATGAGGGGCTGAGT
AGCTCCCTGTAGGCTCCCATAGGGCTTGCATGGTGACCGTCTGGA
CCCGGACCCTCTGTGTTGACCTGTGTTGATCCTCATTGACCCGTG
AACCATTTCGACCCATGTTTGTTAACCCACCATCCAGACACATCG
CCTATTCGATCTGTGTTACGGTTGATCCCTACTGCTCTGCTTTCA
CCACTGTGGCTCTTTATGGACCCTTATCAATCTATGTTGGCCCGT
CGTCACTCTGCTGCTCCATTTGCCCCGTGTTGACTACTGCCAATC
CCCACGATGACCTGTGTTGCTCTTTACTGACCCATATTGATCTGT
CCCATATTGATCTGTGTTGAGCCATGTTGATCCGTGCTGACCTAT
GGTGATCCGAGGAGATGCTTATGTACCCATGGAGATGCTTGGTTC
GGAGATGCTTGGTTCCACGAAGAGATTCTTGGGTGCTCCAGGGCG
GGGTGCCCACTTCTATGCTTGGATGCCTCAGAAAGATGCTTTGGG
AGGGTGCTGTTATTGTAGTGTCTCCCCAGATTCCGTATTGTTGAA
GTGCCACATCCCCTATAGACTCCATATCATATCCCCTATACTCCT
ATCCCCTATACTCCTCACGGCACACCCACCATATCCCCATAGCTT
CCCCACGGCCCTTATAACTCCTCATAGCCCCTATAGGACCTTAAG
AGGAGACTTGTTTTAAGGGCGGGTTTAAATTGGGCGTGGCTTAAA
GGGGCGTGGCTTAAGGTGGGGCGTGGCTTAAGATCGTGTGTATTA
TAGAAGAGCATATGTGGGTTTGGGGTGTCTATAGGGAGGAGTTAG
GGGGACTCTGGAAGGATGTTTGGGGCTCTTAGGGGTCTGTGAGGG
AGTGGGAGAGAGAATGGGGTGAGCGTGGATTTTGGAGAAGCCGTA
TTTGCAATGGTTTGGCCCAACTGTGTGTTCCCATTTCTTTATCGC
CCCTCTCTTTTACCAAGGGTTTGACCTAAAAGATGTCTTCCCTTC
TGTCTTCCCTTCTTTTACTAATGGTTCCCTCCCCGGTGTGCCTCC
ACTTTGAGAAGAGCTGCTTTGAGATCGTCGGCTTCAGGTGGCTAA
GGAAATGGTTTGCTCTGACCCCTCCGTACTCCCTGTGCCTCAATT
CCGGACCACTAAGCCCAGACCCCACCCACCCGACGCTGACAGCCC
CTGCTACCGTGCCGTCCCCTCTGCTCCCTCATTTAACCTCTGCCT
ATTTAACCTCTGCCTTCCTGTCGTCCCTCCCATCTCATTTAACCC
CATCTCATTTAACCCTCTGCCACTTTGTGTCTCCCCACCATATTA
CTATTTAATCCCCAGCCGTTATGTCCTCCCACCCCATTTAACCCC
GCAGTTTGGAGCCCAGAATACACCTCTCATCATCCAGACATCCAG
ATTAAGCCTTTAATTTATATATGGAGATGAGTGCCGAAACCAGCC
GTGCCGAAACCAGCCTGTCGCCCTCATCATGCTCTGGTGCCGTCA
CTCCTACAGGTTGAGGCTCCCATCCAGGATGTTGGCGTAGATGTT
GTAGATGTTTGGGTTCATGGGCACATAGGATTTCTTCTTCTCGTC
GAAGAAGAGCGGGTCTGTGATGATGTTGGGGTCAAAGCCTTCTTT
ACCATCGTGCCAGGAGGACCCAGGTGACAACGTTGGAAGTGGTGA
TCAGCATGGGATTAGAGATAACAGCATCAGAACTACAGGGACCCA
CCAGAAGGTGTCATTGGCAAGACTCAGATATCATTGGAAAGGAGG
TCCTGAAGCTATCATCACAACCACCACTGGAAGCCTCAGGACCAC
TGTGCGTCCGAAATAACAAACATTTACCTGTGGAAACTGAGTGCC
TCTTGGCAGCCAGTTGGACCATTACGTGAATATGTTACAATTGCT
CTGAAGCATCACCGTGTCCCTGTTTTGGTCCCCTGCACTGCCTGG
TTTTCCTGGTCCATCATGAGAAGGTCACCACTGTTGAAGAAGGCG
GTGCTTTTGGTGATTTTGATGACCAGCAGCCCCGTTTCACCTTCA
AAGGAGGGACAGAGAGAGGTCGGTGGGTGGGAGAGAAATGTAGGA
ATCAAAGATCTGTGGGAGAGTGCTGAGACCTGGAACAATGGGAAA
TCTTGGAGATCCTGCTTCTGTGTCAACCCAACCTGATGGACCATA
CCCCGATCTTGCCAGTGTAGTTGATGAAGCCAGCGTTGCCTTCAG
TTCCATCGTCCTTCAGTCCATCTCCAGGCACCGATCCATCTCCTT
CCGATCCATCTCCTTTAAAACATCCACCCATCCTTCCCCAGCGAA
TCCGTCCGTCCATCCTCCATAAAGCATCAAACCAGCTCCATAAAA
ACCAGCTCCATAAAACATCCACCCGTCCACCTCACTCATCTGCTT
AGGCAGCCTCCCACCCCAATGAGCAGCCCGGCCGAGTGGTAGAGC
GGGACCACTCAAAACCCCTCTAACTTCCCCAGAGCCACCTACACC
CACAGACGCTGGAATCCGTGCAAACCCGTACGTGGACACCAACAT
ACAGACACATGTGCACATCCATCCACGGACACTGCCACGCACAAA
CCTAAAACCTACACTCAGCCTCAAGACCCCTATCCAACCCAAAAG
CCAGACCCCAAATCTCCATCCTACTCTAATCTCTACATCCAGCCC
TGTGTCTTGATGGATAATTAACCTTTGTGCTAATTGAAACAAACG
TAAAGGAATGAAAGAGAGATAGCAGTGCTTTAAGAACGTGTGTCT
TTTTGTGACTCTATGATAGACTGGGGATGGTCAGGAGGTTGAGAG
AGCAAGGAGAAGATCTGACCCGAAGAGACCAATCTATATCTATGT
TGGATCCACAATTAACCCCGATTAATAAAGATGTAACGTGTAGAG
TGCACACTGTCATCGGTCTTAATGAGAATCCACGTAGAACAGTTA
CTTTCAAGAAGCTGAGATGGGCCTTGCAGTTACTTAACAATTGTA
GAAAGGAGGAGATGCGGGGAGTTGGATGGGAAGATGGTTGATCAC
GATGGCCACCAAGAGGACCGAGGACTCAACCCTATGGCTGCGTAC
CCTATGGCTGCGTACACCTGTGATTATCCCCTGTGCTCATGTGAT
CTATTCCTCCTTCCAGGGTTACAACAGCATGCCCAGAGCCTTCAG
TCAACCAGTTATAACATATTAATAGTCTTAAGGAAGTATGTTGGG
GACCCCTAACCCCAACATGCCTCACTGACCCTGCCCCAGACCTCA

## Sheet: chr32
CGTGTCATCTACTCGCTTTGCAATCGAAGACCATTGTGAAGATAC
CAGAACTACAGACTACAGAGACAAGGTGACATGCGGAGGGTGATG
GCCACTTAAGCCCGCCCACAACTTCCGTTATGCTTCGCTTCCTTT
CGCCACTCGTCCCGCCTCGTCTTTCTCCCTATTGGCCGCCTATTG
CACAGACCTCCATGCTTAAGTCCCACACTGTGCTTGCACGGCCCC
TTTGCTCCTCCTTATGTCACTTCCGGCCGTCACGAGATCACTTTT
TTGATGGTCTGGGTTTCACTTTCTTCTCATCTGGGGCTCACTTCC
CGGACCCGTCTCTCTGTAGCCCCTCATTACATCACTGCCGGCACC
ATTTAGTGGGGAAATAAAGTTAGTTAATGGCAATTAATAGGGATT
GGGGACTAAAGTGAGTTAATAGTGATTAATAGGGATTTAGTGGGG
GGGGACAGCTGGGTGTGGTGAGACTGTGAGGCGGTGACAAAGGGA
CCATAGAGATCTATAGAGAGCCACAGTGCCCCGCAGAGACCCACG
AAAAGAGACCCAGCTGTCCCCATCGAGCACCTGGTGAAATTGAGG
ACCCTCCCTTTGCATCTCCAATATAACACCAACACTGAAGACCGT
CCCCACAGCTACTCGTACTGCCCATAAGCACAAGCCCCGCCCACA
CAGGTGGGATGTGGTCATGGTCTTGGCATTGCGGGACTGGGTGAC
GGGACAGGGATGACAGGTAAGGGAACGACACGAGGACAGAGAAGG
CCAAATGCACCATCCCATAGAAACTTTAAGCTGAGCGAGGCCACG
ATGGAGACTCGCTGCTATGAAGACCCCTCACAGGCCCCGCTCCTC
CCGCACGCTCCGCCTCTTCCGCCTCAATCCAAGCCTCTTCCGGTT
CCCTCCACACCAGTTGCCCACCAGTAAGTCCCAGTTGCTCCCATT
CACCGACCTTTCTGGACCTTGTCACAGAGCAGGAAGATCTCATCC
GGTCATCCAAGTCTTTGCGTGTTGTTGGCGTGTTTTAGAATGAAG
AAGTCGGCATATCCTAGCGTGACGTCTGCACCTCTTAATGTGATC
GTGTTGGCACGTTTAGGATGAATTTAGCATGTTCAATATGATACT
GTTCAATATGATACTGGCATGTCGTAGCGTGATTTTGGCATGTTT
TCAGCACGATGTTGGCATACTCAGCATGATCTTAGCACGTTTAGC
AGCATGATTTCAGCACGTTTAGCATGATTTTAATATGATCTAATG
TGTTCTAGCACGATTTCAACATGATACTACCACAATCTAACATGA
AGCACGATCCTAGCATGATCTAACGTGATATTGGCGTGTTTTAGC
AGCCACCCACCAACATGTCCCAGTAACCACCAGTACCACCCAGTA
CTCCCACAGTCCTCCTAGTAACGTCCCAGTTCTCCTTCTGATATA
CGGATCCGTTCAGCCACCGCCGCTTCCAGTTCCCGTTTCTTCACA
TTATACTGCGTTGGACCAGGATAGAACTAGAATGGGACACGGATG
TTCATACTGGTCTACATTGATCTATACCGGCTCGTATTAATCTAT
TGGAACTAACATACCTACTAAAACGCTCCATTTCCTAAGCTTCAA
CCTAAAGTTCCCTCATTAACTCCAGAAGCCACCGATAACCCCGAA
CCCATTACTGATCCCAACCCCACTCTTACCTCTACAACCCACTGA
TCTACAACCCACTGACGACCCCAAATTAACTCCAGAACCCCGACA
TCCAGAACCCCGACAACCCCAAATCAGATTTATCAGCTCTAGAAC
AGAGATAACCCCAAACTTTCCCCATTAATTCCAGAGCTCACCAAC
AGAGCTCACCAACGACCCCAACCCCACTTTGTGCGCTCTAGAACC
TGCGCTCTAGAACCCACTGACAACCCCAATCCCCATTAACTCTAG
CAGGGATAGGGAGTGCCTTGGGAATAATTGTAGGTGACATCTAGG
TAGGTGACATCTAGGGGATAAGGGGTGGCCACAGGGGTAGGGGAC
GCACCAGGACCCCTTGCGGACAATGCCACCAGGGAAGAATCGTCA
GGTACTCTTGGGGCAATACTGAGACACCTGGGGCAGTTTGGGGCA
TAATTATTCTCATTAAGCCATAATTATTCTCCTTACAACCCGTAA
CCTTACAACCCGTAATTATTTCTCTCTACTCTGTAATTCCTCCCA
AAGTGCTTCCTGGACCACAAAACACTTTACTACGACACCGATCCT
ACCGATCCTTTCCTCTTCTATGTCATGACTGAGTACGACTGCAAG
TTCTGCAGGAGAAAGAATCGACAGAGGATTACAACGTGGCGTGCA
CAGCACCCCAACATCCTCTCCCTCTCCTCAACACACACTCCAAAA
ACCTCATTTCCATAATGATATCAACGGCCCCGCCCCTTTCCCTTA
GGTCTCAAAACCTTATGGGAGGGAGAGGGGTCCTTTCACTTGTTG
GTTATCTCCACGCTGCAGTACCTCAACCTCATCAACTACTACAAG
CGCAGAGGGTGGATTTATTGGAGTGGGCGTGGTCTCTGATGGCTC
GGGCGACAACACCTCAGGAAACGACGAGCAGACATCACACTGTAA
GACATCACACTGTAACCATTCTTAGAAGGCAAAAGCACCTCAAGA
GCCCCATTGAGCCCCGACCCCACTGACCTCCCGATCCCACACCTA
GCCGCTTCCGCCTCAGCTCGATACTCACTTCCGGTACAGCCTTCG
CCGGTACAGCCTTCGGTCCCCTTCCCGCCTCAGCTCTGCACTCAC
CAGCTCTGCACTCACATCCCGTATATCTCCACATTCACTTCCGCC
TCACTCACTTCCCTTGTAGCTGCCCCACTTCCGCCACACTTTTCC
GGAATGGCTTCGAAAGGTCCTGTAAGATTACAACACACGTCCGTC
CAGCAGCGTATTCTGTGAGAGGGATCCAGAGGAAAGCACGGTGAC
CAGACACTTACTGGGGTCTTTGAGCTTCTTCACATTGCGGCTGTC
CACATTGCGGCTGTCCTTGAAGTACTCGTTCAGTGTGTTCCTATG
TTCAGGCCCTTCACCTTGTCCAGCTCACGCTCCGACTTCAGCTTT
GAGAGGTCGTCCAAGCGGTAGAGTTTGTTGCTGCTCAGGTTGAGG
CTTGAGATCCAACGCCCGCTGTGAACCATCGTACCTCTTACTCAT
CATTCTGCAGCGACTGAGGAGGAGCGGACGAGTTGATGATGATCA
CACTCCACCACTCCACACCTCTATGACCTTGCAAGACCTTTCCCA
CCCCATTAACAAAACGATCACCCCATTAACAAAGACCTCCCATCA
TGGAGGGGCATGGGGAAGGTCAAGGGTCATGGTGGGGAAGGGTCA
GGTGGGGAAGGGTCATGGGGTCGAGGGTCACGGGTTATCAAGGGT
AAAGGTCAGGAGGTCAAGGGTCACAGGTCATCATGGGGTCGTAGG
GTCAAGGGTCAGGGGAGGTCAAGGGTCATAGGAACAAAGGTCATG
AGGACAAGGGTGTGGGGTCAAAGTTAACAGAAGGTCAAGGAGCAT
CATGGGGTCAGAGGTAGCAGGACGGTCAAAGGTCACAGGAGAGGT
TATGACCCCACGCTCCATACAGACCCCTCCCCACCCCGTAGATCT
AAATAATGGATATTTTGGGGCAAGTAATGTTAATTGTAGGGTAAA
AATAATAATCATTTTGGGGTATATATGGAGATTTTAGGGCAAATG
CCACCTCCTGCAGCCTCGCGATCTGTTGGTTCAGCCCTCCGATGT
AACCATCTTTATCCGCCGCACAGCAGTACTCCCCTCTCCCATAAC
GCGTTTCCGGGCAGAGATGGTCTCCATTGAGTCCCACAGCGCATC
CCTTCCAGGGCTCTCCAACACAACTCAACTTATTCTGTGACCTTC
CCTCCCCATCACCCTCCATTAATCCTAATTAACCCTCCCCATTAA
ACTAATTAACTAATTAACTTCCCCATCGCTCACTCCTGCTATCCC
GGGTCAGCCATGAGAGATGAGGTGAGTTAATGAGAATTAATTGGA
AGATCCCACACTTTGAGGCCGTTCTCCTTCCCTGCTGTACCCAAA
CCCAACTGACAGCCCATAATACTCACATCCTCCGCAGAGTCCTCG
AACCCCACAGAATTACCCCAAAACCGATCCAGAACCACCCCTGAA
CCCAACACATCTGCACCTCCTGTTTGTCCCCATTATGTCCTTAAA
CCCCTCACCTGCAGCTTTAGAATCACTCCACCTCCATTCTCAGCG
CTCAAATCGCCCCTAAACCAACGCAAAATCACCCACAAACTGAGC
AAAATGGATCCCAAATCTACCATAAAACTGATACCAAATTGGCCC
TGGATCCCAAAATTGACTCTAATTTGACCAAAACCTTTTATACAG
TTTTGGGGAGGTTTCATGCAGAATTATGAGGTCAGGGTGGGACTT
AACATGCAGTTTAGGATCAGAGATCACTCCAGACTCACCTCATGA
CTGCTGGGAATTAAGTCATTCATTGGAGGTTAATAACGGCTACTT
TTAATAACCACCCGTTGCTCCAATCCCAGATCTCCCAAATCAGTG
GGATGTCTGCCCCATTAAGCACTAATAATAACTGTCTGATTACTC
ACTGTCTGATTACTCCATCGCTGCCCTCACCTATTCCTAATTAGC
TTAGGGAATAATTAGGGACGGGGCGCTGCTCAGAGGGTTGTGAAG
GAGAGTTCAGGGTCGTCATCTCTGCAGCATTAACTGGGATTTACT
CATAGAGCCGTTCCCATAAAGAGAAATTAAATTACCAGAGTCATA
GCGCGCTTTTATACGTCGAGGGGCATGCTGGGATCGGGCGGCACT
GAAAGGGGCGGGGAGAATGCAAATCGGAAGGGAGGCGGCCAATCA
TGCGACCACATCTCCCAACAGAACACCCAATCACGACCAAATTTG
GCCACCACGGGTTGAGTTAGACAGGTCCTTGCAGGTCACAAAGAG
GGACCACCATCTACGGGGCCGTTCCTTATGGGATCAACCTCTACA
CCCAATAGGACCCCAGCGAGACACAAGAGGACCCCAATGACCCAA
ACCCCAATGACCCAATGGAACCAAAGACCCCAGGGACCAAATAGG
AGGACCCCAACGGAACCCAACGAGATCTCAGCGGGACCTCAACGG
CCTCAACGGGACCCAATGAGACCACAATGACCCAACAGGACCCAA
GCTAGGCCCTGTGATGATCCCGCCCCTCAATCGCCATTGGTAGGA
GACATTGGGATCCACTCCTGAAACTTCCTTGAGTTTGGGGTCCTC
TGGGGTCCTCCTCCAAGAACTCAGAGTCCACCTCCATGGGTTTGG
TCCTCCAAGACTTTGCGGTGCATTCCAGGAGCTCCCATGACTTTG
ATGAATTACAGCATAGAGGAAGGCACAGATAGAGAAGCATTATAA
GAGAAGCATTATAAGACGGACATAAAGAGAAGTATCACGAGATGG
CAGGATGGGATGGAAGGACAGTAGGATGGACAGAGCAACACGGGG
CCCATCCCATACCTGCCAGCCCCTGCCGCTTCGCCCACAGCCTCA
TCCCCTCCGAGCTTCCCCAGATCCTCTCATGCTGCACAACCTAAA
AAATAATTACGAAAGATAAACACAGGGATTAATTACGGAGAAGGT
CCCACCTTCTCCTTATCCACCACCACCGCCTCAACCTCCCCGAAG
GGAAACTCGAGCCCAGTCCTCAAGTTCCCTCCTCGCCACTGCCAC
TCCTCCGGAAACTCAAGCCTGGTTCCAAATACCCTCCCAGTCAAC
AAGTGGTCCGTCGCAACACCTTCCCTCTATACGCTCCGTTCCCTT
GGGCTGTAGAGAAACCAACATGGGTGGGAGACGGGCGTAGAGACC
AAGACAGAGTGGGGCAATGGGGAAGACTGCTTGAGTTGGGAGGGG
GTCGGGGTCCCACACTTTCATCTCCATTTTCTGTTGGTTCCGGTT
AGCCCTCACCTCCTTTTCCAAGTACTGCCCCAGGATATCGGTCTC
TTTCCCACACTTTCCCCATAGAACTCCCATTTCCCCTCAGTACTC
GGACATGATGAAGTGGCCGTCCTTAGACCAGTCCAGGTGGGTGAT
GCTTTGCACACATATGTCCTTGTACACACGTCTCCTTGCACACCT
GTCCCCATGGCCATCCCTACTTTGTGTTCCCATTACCATCCCCAC
CCAAAACAAGGCTTACCCAGGTTGTAGTTTGCACGGCGTGACCCT
ACACGTGCCCCATATAGAGCCTCATAAATGCCCCACGTATGACCC
ATACACAGCCCCATATAGAATCCACACAGCCCGAATATAAGCCCC
GAAAGCGGTGAAAACCATCCAGAAACCCCAAACCCGCTATGATTG
GGAGAAGCTCGTAGTCCACATTCATCTCCTCTGCCGGGGTACAGG
CTCGGCGCCCATATGGAAGAGGAGGTCGGTGGAGGTGAGGCCCAG
TGAAAGCACAACAGATAATGGGGTCGGGTGGGGTGTGGGCAGACC
TAAGGAGCCCAAAGTGTGACCCAGAAGACCCCAAACTGTGCCCCG
AGGCATTTCTCACCAATTCACCCCATTTCTTCCACCCCTCCCCTC
AATCTCTACTCCTCAAATAACACCAACCCTCTTCCTCCAATTCCC
CCCCAAACATACCCCAATCTCCTCCAACCTCCTCATAACCCCAAA
AGGAAGGGGCGGGGCAAAGAGGAAATGGGCGGTTCTGAGGCGTCC
CAAATGGCCCCAAATTATCCCCTAATGAACTCAAAATGCCCCAAA
AATCTGCCCCAAATGAGCCCAAATAGCCTCAGAAGATCCCAAATA
AAAATGGCCTCAAACGGTCCCCAGATGATCCCAAATAACCCCAAA
CCAAAAGGCCCCAAACGGAGCGCCCACCTGCAGCAAGCCAAAGGT
GGGCTCACGGAACATGGTCTCCAGGCGGACGAGGCAGCAGACGAA
GGACGTTGAACTCCACCAGACCCAACTTCCCGTTCCCATCTTTCT
CGCCAACTGCCGGAAGAGCTGCTTGAAGTTCTCATCGATTTCGCC
CCTCACCTCATCCGGGAGCTTCGCCTCTATTTTGTCATCCATTTC
CCTCTCATTGCTTACCAGAACTCCCCGTCCTCCATTCTCACCATC
GGATCCCCTCTCCAACGCCTTCAGGATGATCTGGTAGAGGTCTGC
CAGGTAATCGTCCACCACCACGTCCTGCCACTCACCAAACTGCCA
GGAAGGAGGAGGAAACAAGGGAGGAGAGGATAAGTGGTCATCGAC
AGCTTAAGTTATCAAAATCGACCCCAAAATTGTGAACGTGGACCC
AGTCAGCCCCAATATTGTTCAACATCGACACCAAAACTGGCAATA
TGTGAAAGTCAGCCCAATACTGTTCATCATCGACCCCAAAAGTGA
CAGTGTAGGGTAACGTGGCAGGAAGTGGAGGACAGGTGTGGGTTC
GAAGGGATTTAATAGAGGAATTGATGACGTTTCTGTGAATATAAC
TCACTCACAGCAACGGGAGATCAATCGGAAGGCAACCCAACGAAC
GGGATCAATGTTACGGGGTATCTTCATTAACACCACTCTAATTAA
GCAGGAGCCCAAAATAGCCCCGTTTAACCTCGTAGCAGCCAGCAA
CTTTCTGCCTTTCACACCCCAACCCCATTAAGAAGTCCAACTAAG
AGAAGTCCAACTAAGAAGCCCCAATTAACGAAGACCCCATTAATG
CATTTAACCCCAAAACTTTACTCCCATACAACTCCTTCCTGCTTC
CGTTACAATCTGGGATCCGTGTGCAGGGCCAAGACGTGTGACACA
TGGCAATCTGAGATACGTGTGCAAAGCCAAGACATGCGTGGGACA
GCATCGCAGCCCCATCAGAAGCCTATTAATTAACGAGCGCCTCAT
AAGGGGATGGGGCGTTCGAACCTTATCAGAAATCCTATAGCAGAC
CTTTGACACCCCAAATCCTAAACCCCAAACTGGACCCACCACAAA
TTAAGAAATAAAGGCATATTGAAGGCGAAATCCCTCTATTTTCAC
AGGCATTTCTGATAGGCTAAACTCCTCGCGGGCGGGCCAATCAGA
ATTGTGACTGTAAGGACCTTAATTTTATGGGAATGGGGTAACACC
ATGGAGATACGACAACACAACCGGGTTTAAGTGCCAAATCCACCT
GCACTTTTGAGCAGTTTAGGGCCGGGTTCCAGCAGGACAGGGCAG
AGGGGTCGGAAGGAGGGGTTTGGGGTTCAGAACGGCTCAGCTTTG
GGCAGTTCAAGAAGGCAGCGGTGGATCTCTTCGTGTTGTGTTTTG
CTTCAATTAGTTCAGGAAGCGATGGACTGTGGGGAGGAGGGAACG
GCTTTTGGGGTTATTGGGACGGGAGGGATTATGGATTCTGTCTGT
TGTTGAGTAAACCGGCTGCTTTGTGTCCCAATGGAGTCCTGGTCC
CTCTCATATTTCCTGGCAAAATGGGTAGAACATGAGAAAATGTGG
AAAATCGGGAGGTAGGAGTTGTATGGGAGGGGAACGGGGAGAGGA
ACACAAAGGATTTCCAGGTTTAACCAAACAGCTGCGATTTCACCC
TTTTGGGCCCAATCTGATGCTTTAGTTCTGTCTCTGGTGCGATAC
TCTGCTGTTTTGGGGTTCTGCTGTATGGGGTCGAGTCAACGTTGT
ATTACATCGAGTTGTGGGCGGTATTATGGATTTTAAGGGGTTACT
GGGATGGGATGATAGGATGGATTGTTGGGGTTTATTTCTTCTCAA
CTTTTCCCCACCCCTTAACAGCTGCATCCCACCCAAACCAGTCCC
TGGATTTCCTCTTTGTCAGCCACGCCTATCACAGCATCCTCACCC
GCTCACCATCTTCATCAAGTATGTGCTGCACTCCATCGACCTGCA
TGGCGTTAGGGATCCAAAGGGCGTTTTCCGGTTCTAAAAGACAGA
CCTCATAATGGGCTGGGGAGGCTCTGAGGGTGGATTGGGGCAGCG
GGCTATGGGGTCCCTTAAGGCCTCGAGGATATAGGATCTCTTTGG
TTCTCTGCCATTCTATTGCTTCTGAACGTATAGGATTTCTTTCAG
GGCCTCGTTTCCAGATGGGCTCATTAAGACAGTATTAATTAACCC
TCCGATCCCAAATCCCTCCGTTCCGCCCCATTCTGTGCCCTTCAA
TTAATCACCCTAATTAAAGCCTCCCTTATTAATAATATCTCTTTC
TTAATCGCCCTAATTAACTCCCTATCCCATTCGTAGTATCATTCT
AGCGCCGCCATCTTGCTTCTCCTTCTCCCCTCACGCAGCGACGTC
GGGCTTTGGTGGCTCAGTAACGTATCTGTGGGGCTCTGGATGGGT
CCCCTTCCCCACCATGCAGCTCTTTGTCCGTGCCCAAACCCTCCA
TTAACCCGAACCCCTTGGATTTGGCGCAGGACATCGTTGGAGGAC
AGGATCCCCAAAGCAACTCCTGGATGGAACAAACTGACCCCATTC
TTCCGCTCAGATGTTCACCTCGAGACCCCACAGCCCAATTTCTGC
AGACCCCTCGGAACCCCTTAAAACGCCCCTAAAACTGCCTCAGAA
GGGACCCCTAAGAAACCCCGGACCCCTCCCCAACTCCTCATAACC
TGGGGCGAACTTCCGGTGGGGTGGAGCTTCTGGTGATTGGCTTCG
GGTCTGACCGGAAGTGAGGGGCTTGGGGAAGCGGCTGAGCAGAAG
GAAGTTGGGTTGGTCTGACCGGAAGTGAGAGATCGTGGAATGGGT
GGTTTGACCGGAAGTGAGTGGTTTGAGGAAAGAGCCTGACCGGAA
AGAGCCTGACCGGAAGTTGAGTATTAGATGTTACTGCAAATGGTG
GAAATGGGATTTATTTGGGATCGAATTGGGAACGAGGTAGGAAAA
GGCCGCTCACCGCCTCCTCGTCCAACTTCTTCATGCGCCGCTCCG
TCATGCGCCGCTCCGTCTTCATCTTCCCCGACCCCTTCCCATGGA
CTCCTCGCGGATATCCACACTGCTCCACCCCACGTTTTCCTCCCC
GGGACCCCTATGGCAACCCCTACAGGAACACACTGACTTCTATGG
GCAGCTTCTCCTAAAACCGCTCCGTTTCACCCCAAATCCTCATCC
CTCCCTCCGTTCCTCTCTTCGCCCTCCTTCCGCTCTCTCCGCCGT
GTGTCACATATGGGGTCCTAATGTCATCTATAGGGTCTCACTGTC
GGACCAGTATAAACCAATACAGACCCGTATCAACCAGTATACACC
TGCCAAAGATCCGCCGCCGTTTTCCTCTCCACCACCACATCCAGC
CCACCCCAAACCCCGCCCACCAAACTGAAGCCCCGCCTACCGCCG
CCACCATGCTATAACCCCGCCCACCTAGCTATAGCCCCGCCCACT
TATAGCCCCGCCCACTATCCACAACCATGCCCACAAACGCTATAG
ACGCTATAGCCCCGCCCACCCAAAACCAATCGTGCAGTAGCCCCG
GCTTTAGCCCCGCCCATCCCAAACCCATCGTACTATAACTCCGCC
GCTCAGACCCCGCCCACTCCCATAAGCCCCACCCACTCACCACCC
CATGACCCCAACCACAGCTCCATCCATTCCTACACACCACCCCTA
CTTGTTCTGCAGTGGGTACAAAAGAATCCAGCACACGAATGAGTA
GGCCCCACCCTTACAACAAGCCCCGCCCACTCACCTCCATTGGTC
GGTCACGGGGTCAGGAGTCACGGGGTCAGAGGGATCATAGGGTCA
TTCCTCTTTATTTTGCCCCATTTTATCATCCCGCACCCCAAAATT
CGCACCCTTCTGAACGTATCACTGCCCGCATTCTGTCCTTCTGGC
CTCATTTACCCACTTCTTCCTTTTCTGATCCCACCTTTGCCCGTT
GTTGCAGCGCACTCTCACGTGACCAATTCAAAACGAGGGATTCTT
CTCCACAGCCCTTCCCTCGCTCCGCATCCCCGCTTTTCAACCCGT
TGTGTATGTTTTAGGGCACTTCTGAGGGTCTGTTGGTGACGTTTT
TTGGGGTGGTTTGGGGTTCCGTGTGTTTGTTTAGGATTTGCTGTA
CGCTTATTCTCTTTATTACACCTCACTAATTAGCGCTGATCCCCG
TGATCCCCGCTAATTAACCCCGATGCCTTTAATTTCAGTCGCTGT
TTTTAATCCCTGATGGTGTCGTTTGTGGTGTTTAATTGAAGGAGC
GAGAGTTGTTACATGTGGGAGTAAAGGGAAAAGAGAGGCGTTTGG
TTTGGGGCCGAACAGTACAGATTTGGGTGCGCAGATTCAGACTCT
GATGACTGGAAGAAGAGGCTGGAGCTGCGCAAAGAGGCCGAGGGG
CCAGATCCCCTCTAAGCCCTTTCCAAGTTCCACAACTGCCCTCTG
AGTTATGGGGTTTGGGAGTCAGTTACGGGGTGATGAGATTAGTTA
TGGGATCAATGATGTGGCTTTGGGGTCAGTTGTGGGTCGGTCATG
CACATCCATGGGGTTTATTTCTGGAATGTAGGGTCAGGAATGGCT
CCTCTTCATCCCCTTCTGTGACCCCGATGTCCTCTGCTTCCCCGT
AATGCCCATAATGCCATCTTGTAATACTTCCCTGCCATTCCATAA
CCTACACCTGCCCCTATACCAACTCCTATACCGTCCCTATACCCG
CCGTCCCTATACCCGGCCCTACACCCACCCCTATACAGTCCCTAT
TATACCTGCCCTACACTGTCCCTATACCATCTCTATACCCACCCT
CGCTCAGACCCACAGACCCTGCCCCACACATTTCCATCCTGCCCC
ACAGCCACTTCCGCCCTCTCCACCCCTCGTTTCCCCACCGACTTC
TCCGCCTCCTCCTTCTCAAGCCACGCCCCTTTCCAGGAGCCCCGC
TAGATGTGGGGCTGGGTTTGATTGTGAGGGTCGTGCGGCACTTCG
ACACTTATGGGGTGGGCTCGCACTTATGGGGCAGGACTAAGAGAT
CTGCCCCACATCTCCAGCACCGGAACCAATAAAGCATCGCTTACA
CGCCACTGAGCTGAGCCCCATCGCCGACCCCATATCACACAAATC
GTCCCCATTACTGCACACACATCTAAACCCCATAACCGACCCTAT
GGGGATGGAGTGTGAAATCAATGGGGTGGGACGGATAATCCTATG
TGGTTGGTGCTGGCGGGAAGGAAGAGAAGGCGGTGCGATCCTACG
GATCTGATCCGCACGCCCGTCATCCGCCACATCTTCCTCTGCCTG
CGTGGATTTCCCCGCTAAGCTGGTGGTGACGGTGGCTGTGAGTTA
TACTTAATAAAAGACTAATTCGAACTATTCAATACTTAATAAAAG
AATTACTATTGCCATTACCATTCGCACCACTATTACTGTTATTAA
ATCTCCTCGTGGCCGTTTTGATGTCAGTTGGGGTTTGTTTTGGTG
CCCCACATCTCCCACCGCCCACACAGCCCCACATTCCCCATCACC
TAGGAGGGCTGATCGATTGATTGACAGAACGACGATGGGCTGAAT
ATTGATTAATAGGACGATGCTGCTGTGGATAGATTGATAATAGAA
ACAAAGGTCTGACTAATTGATCCTGACTGATTGAGCCTCTGATAA
TTGAGCCTCTGATAAATTAATAGAGCAATCAATAATCCGATAAAG
GAGTCACTGAGAGGTCAATAGGGCGATCGATTGATGGACTGAGAG
ATGGTATGGATGGGTTGATAGATAGAATGATGGATTGATTGGCTG
ACCCTAAATCCACCCCGTATCCCAAAACCGACCCTAAATCCATCC
CCTACAACCCCACCCCTAATCCCCAAATCAACCCTAAATCCATCC
ATTAATGGACCCTACCCCTACCTTGACCCTAATTAATGGACCCTG
AATGGATCCTAACCCTAATGAATGGACCCCGACCTAATGAATGGC
CTATCGCTGCTCTTTTCCTCCTCGAAACACGCAACGCTCCGCTGC
TGCCCGAAACTGTGGAGGACGTGGAGAGGCGGTGAGGGGATTAGA
AGGTTTTGGGTCAAAGAGTGAAGATTTTGGGGTGAAGCATCAAGA
TGGGTAAGAACAGAAGATTTTGGGTAAGAGCTGAGGATTTTGGGG
TTGGATGAAAAGGAGTTGATTTTGTCATCGATTTGGGTCAATTTG
AGGCACATTTTGACAATGGGATATTTGAGGGGAGGGAGGAAGACC
TCGCTGAGTGGTGACCCTACAAACCCTCCTCCTCGTTAACCTTCG
AAAGAAGGTGATGAAAGGCTCTCAGTGGTTGGTTGGGGTTTCTTT
AACCACGGTCACAGTCGTCACAGAAGAGCAACTGGTCCTGAAAAT
CTGGAGACGCCCATGGACTCAAACCCCAATGGAGAAGGCAATTCC
TGCTTTTGGATGTCCTCACGCGGCGATGTCAGAGCTTTGGGGTGA
AACCCTTCCATTTCAACCAACCCCAAATCCTCCACGTACCTCCAG
CCAACCCCAAAACTTCGACCAACCTCAACACATCAACCCCAAAAC
CATCACCCACCCCGACACACCAACCAATCCCAACATGTCAAACAA
CCACTCCACCTGCTTTCCACCCATAAGAAAAGTAAACCCAACCAC
AAATAGGAGGGAATGGGGTCAGAAATTAAATAGGGAAATAGGGTA
TAGGGAAATAGGGTATGAGGGTGGATGGGAGGTGAACTGGGGTGT
CGCAGAACACGTGGAAGGTAAATAAAGGAACGATGCAAAACACAC
CCATCAGTGCCCATTAAGGTATGCGTAATGTAAGCTAACCCCTGC
AATACCAAATAATACATGTGTGATGCCAAATAGTACCTATTAGTG
ATAATACCTGTATAATGCCAAATAATACATATTAATGCCAAATAA
GATGAATAGAAATCATGATAAAGTTAATGGCAGTGATAAAGTTAA
AGTGATAAAGTTAATGACAAACGAATAAACTAAAGGCATAAATAA
TTATTAATGTTAATTATATTAATCTATAAGGTGAAAGTACGACAG
AGGCTTTCTGGTCCTTTTGTGGTCATTTTCGAGCCTTTTGAAGTG
TTCTGGTCTTTCTGTGGCCCATTCCCAATTTGGTGGCCATTGTGG
TGCCCCGAAACGCCGTCGCAGAGGTTGGGGTACTCACTGTCGCAC
GGTGTGTCCTCCTCATAGTCCTCATCATCCAAATCATCCAGGAAA
GGAATTCAGGGTGATTTGATGAGGATTTGGGTACGTCCACATGGC
AATGAGTTTCCATCGAAGCAAAATAAACCAACTGATCATCATTTG
CCCAAAAGGAAAAGCAAACCGAACTCTGAGCGCAATTAGGAACAA
GTCCTTAAAGATGAATGTGCAGGAACGTACGTGGCCCTCTAACAA
GCATCAGCACTCCCTGTTTTATCGATGGGTATTGATTGTGGTTAA
ATTAATTAATCAAAGGATGCTCGTGGTATGGCAGGCAGAGGGAAA
AGAGGGAAAGGAAGGCTTCGGAAATGGGGTGAAATCGTTCGGTTG
GGAGGAAATAAAGAGGGATTTGATGCAGTTCTGTATCCAAAAGGT
AAGTGTGATTACTTTGCAGCTTAATTGCTCGTGTAATTAGGTCGA
GGGAAGTGACCTAAAATCGACAGGAAGACACCCGAATCTTATGGA
GTTAGGATATGGGTTTAATTAGGGTTTGGGTTCAATTATTGGGTT
AAAAGTTGGCAAAAGAGCGTTTTAACCCCAAATGTTTGCTGTTTG
CCTGGAAATGAGGAACAAGAGGCAGCACACGCGATGGCACACTGA
AAGGCCACAAATCACTCCAAGTCCCGCAGTTAATTAATTACCGCA
ATTACCGCACGAGTTAACGAGGTCAGCATCCGCCGATGGCCGATT
CGGGCGCAGTGATTCACCCTTCTTCCTTCACGCTGATTTATGACC
GCGCTTCGTTTCCTCCGGGTCAGCTCAATCCGTCGCTATAGGGAA
ATTCACACGAGGGGTTCTGCGGGAGGAAAGGACAGCGGTGAGGAC
ATCCGTTTCATGCTTTACCTCCGCTCGCCTTCATGTCAGGATCTC
GGAGGAACATCGGTAGAAAAGGTGCTTGAATGTAGGATTTGGCAT
TCATTTGTCCATTCTCAACCCTTATTTGTGCACTTTTAACCCCGT
CACTTTTAACCCCGTTTCTGCCATTCTAACCCCAATTTATGTGTA
CACTTTTAACCCCATTTATGTGTTGGAGGAGCTCTGTGATGCGGC
GAGGAGGAAAATCGCTAAGAAAAGGCACTCGAAAGTAGAATTGAA
GATTTGGGGCCTGGAACTCAATATCAGAAGGTCTTGGGGTCGAAT
CTGAGCCCTGATTATTAACAGCCCTGATTACTAATTGCTCTGATT
CTAATTGCTCTGATTGTTAACGGCCCTGATTACTAACAGTGCTTC
CATTTGTCCATCTTAACCCCATTTTCTGCCTTTCTAACCCCATTT
AAATGCGTAAATATAGGGTTAATGAGGGGTCGTTAGGGGTCATTA
AGAACACAGATAAGGACAGAGCACAGTTAGTTTATTGCAGAGGAA
TACGTGTTGTCATCATCAGCAAAGTAAACCACGCCGCTCTCTCCG
GGCCCCATATGAGCACCCCTAGCACCACAGAAACACCCCGGCCCA
CCCGCTGAAAAGACCCGTTTCCCCACTCAAAAGCCCAACTTCCCA
GGTTTTGCCCACCCAGAATATCAACTATCCTACTGAAAATACCAA
TTTGCCTGCTGAAAATACCAACTATCCCACTCAAAATACCGACTA
TCAAAATACCGACTATGTCACTCAAACACCCAACTTCCCACTAAA
GAAGCTGAGGCACATCGGGATGGAGATCTTCAGGTGTTCCCATTC
GCGGGTCCACAATGCTCACCATCTAACGACAACGAGATTAATTAA
TACTGAGCTCCCATGCGAAGTAATGTTTCAGGCCCTATAAACCTT
GAGGACTGGGGAGGACTTAAGAAGCATACGTGGGGTTTGGAGAGA
CCCACCTTTCCGGCCGTATTGGAGCTGATGTCCACCCACGTCTCG
GTGCTCAGGGATCCCATAGACGTGCTCAAATCCAGGCAAGGAGAA
TACCTATAGAAGAAAGTCTGGATTTGAGCCCACCAACCACTGACT
GGGGTATTCTGGAATATTTTGGGGTATTCTCAGTGTATTTGGGGC
TATTTCGTGCATTTTGGGGCTATTCAGGGGTACTCCGGGTGCATT
CCGAAAATCTACCCCAGACATCGTTAAAGATTTCCTTTGCAGACT
TTGGGGCGCGGGAGGTAGAAGGATGAGAGTTGGAGCCAATCAGAA
CCGCAGCCATGACAACCAAGCCGTGATACCATCGCCCCGCCTCTT
CGGTCAGTGCCCCGCCTCTTCCGCTCAGTCCCCTCCAATCAACAC
ATGAACGACGTGGTCAAACTGTGCAAGAAGAAACTGCAGGCCCGA
CCCCTTTACCACCAGCTCCACCGCCTCAGCTTTTCTTACAACCCA
ATGGAGCTGGGAATGGACTTGGCAAGCTGGGAGTGGACATGACAA
CCTGCTAATTAACGTGGGGATTGGGCCTAATGGGGTTGGTAATTA
CTCCCAGTACCTCCAGTTCCTCCCATATAACCCCGCATTGCCCCT
ACCCCACAGAACACCCCTAAACCCCAGAGAAGCCCAGAGAACCCC
ATAGGACCCCATAGCCCGCATAGACTCCCTCCCAAACACTATAAG
TGGAGATGGAGGTGGGCGGGGCTACAGAAAGGGCGGGGCTACGGG
GGCGGGGCTACGGGGAGGACGGGATTGTGGGAGATATGGGGTGGG
GAGGTGGGCGGGGCTACGAGGGAAGGGCGGGGCTAAGGGGAGAAT
ATGGAAATGAGAGCTTGTTATATGGAAATGAGAAGGTGCCGTTAT
AAAGTCCTCCAACAGAGTCCTCCAACACACAACGAAGTCCTCCAA
CATTTTAGGGTCAGATCTGGGAGTTTGGGGCCTTATTTGGGAGTT
GGTTCTGGGTCCAATTTGGGGTTTAGGGCCTTATTTTGGGGTAAT
TTATTTTGGGGTAATATTTGTGGGGTTCGGGGCCTATTTGGGGTT
CATCACCCCACAATCCTACAATCTCATCACCCCATAATCGGCTGA
ATTAAAGCCCATTAGACCCAACGCAGCCCAGTGAAACCCAATTAA
CTTACTGTGGGTGGAGGCAGAAGGAGAGTGGAAGGGGACGGAGAG
GCAACCCGACTCCACACAACTCAACCTAACTCCACACAACTTAAC
GGATGGGGTGGGGATGTGATACGGGATGAAGATGTGGGGTGGGGC
CTGCCCCATGCTGTCCCATAGAGACACTGCTCCGTAGAGACACTG
CAGTGCTGTGCTGAACCCCAAATAAAGTGGCTATAGAGAATGACT
CAGGGATGGGATGAAGACAGAGATAGAAACGGGGACAGTATAGGG
TTTTGGTGCACGTCTCTGAATCCACGATGTCTTAGTAACTTTACA
GTCCCAAACTTACGGCGTTTCCATGGTTTTATCCCAAAATCCAGG
TAGTGCCAGTGTCTCCAAAATCAGGGCTATTTCGGTGTCTTTATC
AAATTCAGAACGTTTTGGTGCTTTTCCTTCAGGTTAGTTGAGACT
CAATTTGGTGCCCTTTCTCCCCGCCTGCTGACATTTGTAGACACG
CCCGACCCCAAGACTGACGCTGATAGCCCATGGTTGTCTCGGTTC
TGGGGTTGGAGGGTTAATGAGGAGGGTCGTTGAAGGGTCATATGG
AAAACCCACAACAGAGACCCCGAACCCCATAGAAATCACCACAGA
CCACAGAGACCACAAACCCCATAGATACACCATCACAGATCCCAG
GGAGACCCCAAACCTCACAATAGAGCTCCCAAACCCCATACAGAC
CATGGTGAGAGCTGTGATGTTGTAGGGTCTGCAGTAATGGGGTCG
AGGGTCTGCATTAATTGGGGTCGTTGTTGTTATAGGGCCTGTATT
GTGTGCATGGGGAGTGTATGTTGTGTGTGCAAGGGAATGTGTGGG
GAGTGGGTGTGCGAGGGGAGTGTGTACGGTGTGTGTGGGGTGAGT
CCGCCCCATAGAAGATCTCGACTCCTCCCTCCACGTAGGCCCAGC
ATGTGCCCGACCACCCTCCCCATACACAGCCTGAGCCCCACGGAC
GGGTTTCAAAAGGATCGAATACAATGCTCTGAACGTCGTAATGGG
GCAAAACGCTCGTGCAAAGCCCAGCCACACCATCCCCAAGCAAAA
GACCCATAGAAACCTATAACAACCTATAGAACACACAGGGACCCA
AGGGACCTATAAGGATCTGTATGACACATAGGAACTCACAGTATC
AGACCTAGAACATACAGACACCCATAGGACCCATTGCAGTCTATT
GTTCTCCCTGGGCTGTTCTCCTTTAGGGCTTTTCCAGTGTCGTTT
AGCTCGAAGATCCCCTCGAAGCCTTTCCGGTGTTCAAGAAATACG
CCTCCCAGTCCCCTTTTAGCCCTTATTCTCTACCGGTTGCATCCC
TACCGGTTGCATCCCAGTCTCTGCCTTGGTCCCCGCAATCTTCTT
CCCACAGCCTCAACGTCTCCATCGAATGCAAACGCGTCGCCAGCC
CCACGGTTGATTGGGCCTTCGAGCTGACCAAAACCAACATGCAGA
CGCCCTGTTGCCTTCTCCCATTTCCGCTTCGACGTTGAGTGTGGG
CCAAAATCGCCGCTTTTCGCCCCGTTTTCCCCTTCCCATAACGTG
CCTTATGGAAGTTGATTTAAGCCCTTTTCCCTTGCAGGTGCTTTT
ACCTGCTGCCACTGAGCCCCTACAACCAAACCCACCGTATCTTCA
CCCACCGTATCTTCACCCAAAACTGGCTCTGCGTCGAGGACAGGC
CGATATCGTTCCCTGCTCCCACCTCCCTATTTCCGCCGGAAGTGC
TGCACTTCCGCCTCGCACAGATCCTTGCTACCATGCCGCTCCTCG
GAGCTCTCCATACGGCCCCATATTGCGACTCTGTAGCCCTAAATG
TCTTACGGAGATCCTATAGGTGTCTGTAGAGGCCCCAGAGCTCCC
GTCCCCGTGTCCCTTTAAGGTGTCTTTGTGTCCCTTTAAAGTGTC
TTCGGGGTGTCTCCATATTGCTTTAGTGAATCCCTGTGTCCCCTT
TGGGTGCCTCCATGTCCCCTCGATGTCCCTGTCTCCTTTTGGTGT
CACCCGTCGCTCAGTGCCACCCCTTTGTCCCACAGCTTCAAGGAG
CCTATGGACGACCCCACAATGGCCCGTGTACCCCTTGTAGGACCC
ACGTGTGACCCTATAGCAGTACCTGTAACGCCACGTCTGACGCGG
TATGACCCCATGACAACGCGTGTAACCCCATGTGTGAGCTCACGG
CTGCCCCAAATGCCCTTCGCCTTTCCCTTGCACGCGTCTGCACAG
GTTGGGATTGTATTGGGATTGGGAGTGTATTGAGGTTGGGACTGT
TGGTGTTGGGGTGGGATTGGATTATGGTGGAATTGGGATTATGAT
GGGGTTGGGATTAGGAATGGAATGGGGATTGGGATTATATTGGGT
AGAATGGGGATGGAGATTTGGATTATTTGGGGTTGCGTAGAGTTG
GATGGGATTGGGATTATATTGAGATTGGGGTGGGGTGAGGACTGG
GAGCGCCTGGACCTGTCGGACAACAACCTGACCACGCTGCCCCGG
GGGTGTTCTGGGGTCACTGGGTGGGGTCAGAGGGATCTTGAGGGG
GTGGGAGTGGGAGGGTCCTAATGGGCATTTTGCATCTGAGAGTGG
GGATCCTGAATGGGTTTTGTGGTCCTAGAATAGAGTTAGAGGGGT
AGTGGGATTTGAGGTGTTTTAAGCGGGAATGTGGGGAGTCATGAA
GTGGGGAGTCATGAATGGGTTTTGAGTTCTCAGAACGGGGTTGGA
GGCAGGATTTGGGGTAGTGGCGGATTAGGGTGGGTTTCAGTGGGG
GGCAACTCGTACTTCAAGGAGGAGCGCTACAAGGATGCTGTGCAC
GGGCGTTGTGTCGTGGATTGGGCCTGAGGATCTCATGGGGTGTCA
GGCCCAAATGGACGCCCCGAGTTCCACTTCCGGCTCCACCCCACT
GAGACCCCATAGTACTTTCCCAGCACCCTAATGAACCCTATAGCA
ATGAACCCTATAGCACCCTGTAGCATCTCTTAGCACCCTAATAGC
CCATAGCACCCCATTAACCCTTCTAGAACCCCACTAACCCCTCTA
CCCCAAGTAAATAATGACCCTCCCCAAATAAGGTTGCATGCTCCC
GGGTCCCTGCGGTGTTGTATGGGTTTGGGAGAGGTTATGGTTGGG
GGAGACCTCTGTGGCTTTATGGAGTGCAGTCCCAGGGGTTATACT
AGGAATACTACAACACCTCAACGACCTCCATATCCTGAAATGCTG
CCAAAATCCCTTCCAGACATCACCACTTCCCACACAGACCCCAAC
GGGGCAGAGATCAGGAGTCGCGGTAGAGGATCATTCAGGGTGTCC
GCGCAAGGGCCGCTGGGAGTTGTGGTTCTCGGAGCCTTTATTCCC
GCTCCCTCCCCACACGACCCTTCCCCTTTTCTCACCGCCACAGAT
CCCTCCAGGCTCCATTGAACCGACGTCCCAGACCCCATTAACCCA
GGGAGGGTCAGGAGGGAGCTAAGAAGGGGTCAATAGAGTCCTAAA
CGGCACCAGAGACAGAACTGCGTTTCATCGGCTTTATTGGTCACT
TGACGAGGTTTCCTGTCACGATGTGGGGACTGCTGAGGTGATGCA
TCCTCACTGCACAGCACCCGTCACGACACAACCTCCCTGTCACGA
TGTTGTGAGAGAACCTTTGTGTCACGATACTGCCTTTACGTCATG
CACGTCACGATACAATCTTTATACGACAAAACCTTTGTGCCACAA
TGGCCGCTGAGATTTCCCTTTCTTGGCTCAAATCTTTAAATCCTG
CCTGTTTCCATTTTCTCCTGACTTCCGCGTTCTGTCCCAGGGCCC
TCCTCTAAATTTCTCCTCCCTGCCTCGTCGCCGCCTCCGCTCTTC
CCGCTGCTCACCTCGCTCTGAAACTCCTTCCAACTCCGCACCGCC
TTCTCTCAGAGCCATCTTTCACTCCAGAACTTCACATTTTAGCTC
TACCTCGAGCAAAGGGGAAAGCAGAGCTATAAGAAAACAGCCCGC
TTTCACAAAATGCACCCAAATATCCCCATTTCAGCCCGTTCTGCA
CAATACTGAAAACATCCCTCAACGTCCCTTCTTCTGCCGTGTTTT
AATATCCATTTTACGAAAATTCAATGCGTCAAAACCACCATTTCT
TTTGGGTGATTTAAGTGTCAATAATTGTAATTACCGAACACCGAT
AAGACCCAAACCGAACCAAAATAGCACCGAACCGCCCCAAAAGAA
CCCAAACTGCCCCAAATTAACCTCAAACTGCCCCAAAGTAACCCT
AGGTAATGGGATCTCAGTTACTGGCATCATTGGTTAATGGGACCA
ACCCTCCATTTCTAACGCGTCGCTCATTGGGCCCCTCATTAATGG
AAATGTTGGGGATGCTCCGATGATGCCGTCAATGGGACCCAGGTA
CCACCTGTGCCGGGCTCGCACTCCTCCAGGTCCTCATCGTCACTC
GTTCTCACTCACACGCCTGCCACCCACCTGCACTCTCAGCCCTGT
AATCCACAACAAATGGCCCCGAATCCACAGCGAAGTACCCCAAAT
GTCCCCACGATGTCCCATTAAGATGTCCCCTCAATGTTCCCAACG
CACCCCTCCCCAACACCTCAATGCCCCACCCACTGACCCCTTGAC
TGGACATCAACGCCATAGATCTCAACCCAATGGACATCGACCCCA
TGGCTCCATTCACCCCTGTCCCCATTCACTCCCACGTTGCCTCAC
CTGGCCCTTTGCGAACCTGTTCCCTTGCACACCCGGCCCCTTGTG
CACCTGGCCCCTTCCACACCTGTTCCCTTGCACACCTGGCCCCGT
CCTGCACGCCTGTCCCCTTACATACCTGTCCCCTTGCATGCCCGG
CCACGTAGAAGAAGTCGTCGGAGCCCAACATGGTGTAATCCTCCT
CACACTCAACATTGCACACTCACTTCTCTCCACCATCGCCCTTTG
GTCGTTTGGGGCTTTTGTGGGGATTTGGGACTGTTTTGTGGCTTT
TATGGGGCTGAAGTGTCATGGGGTCACAGTGGTTATAGGGCTACC
CCCAATGTCCCCAGGTTGGCATCCATGGATACCTCCCGGCGCACC
GGGAAAGTGAAAATAATGGAAAGCGGCGAAAAGAACCCAAAGCGA
TGCAAGGCCCCTTTGCACGCTCCCGCTCCTCGCACGCTCTTCCCA
CGCACGCTCTTCCCACAAGCCCCGCTGTTTGCACGCCCACACCCA
TGGACCCACAACCCCATGACCAAACAGCCTGACAACCACCAGCCT
TCAGGGTTGACTATAGAGTTTCGGTGGGTACTGGGGCCTAGAGCG
CTTCAAGTCAAGGTGTTCCGTTGGGTCACTTTTAACCATAGAGTC
GCGGGGATGGAGCGTTGGGTGGTCACAGAGAAGGTGTCGGAGTCG
CCTCGTTTAGCTGCGCCGCATAATGAACCAATCAGCCCAAGTGCT
GTGCCGCTCCGTTCCGTTCCCGCTCCGTTCCCGCAGCTCCAACGC
CCCCTCTATAGCTCCTCCCCTACCTCCCTCCTCCCTGTACCCCTT
TCATAGCCTCCCCTTCCCCATACCTTCCCCATAGCCTTCCCTCAT
TATCCACCCCATCTCCACCATCACAGCACCCTACCTCCGCCATAG
ACAGCGCACCTTATCCCAGCCGAGCTTCTCCTCATCCACCAGAAT
CACGACACACACACGAGACACACATCCCACACATGACACACAACA
GGTAGAGCACGCGGGAAATGTTCTCAGCCAAATTGCGATCCAACA
CCTCTTGCACACTCACCCTCCCCTGGCCTCCACCTTGCACACCCC
TGCACACCCACCCTCCCTCCCACACTTCGACCTCCCACCCCGCGC
GTGCGGCCCATGTAGAACTCCAACGACAGATAATAGATGCGCTGC
CCGTACCTTTTCCTTGGTGCAGCCGATAGACCCCAGAGCCCACAG
TAAGGGGATTTGGGGTCTTTCTGAGGGGTGGGCGTGGCGGTCTTT
TTAATGAGTTGGGGTGGAGTGTCATTAATGAATAAAGTGCAACAG
GGTCATTGGTGTGGGTGTGGAGGAGTTATGTGGTAGTTGTGGGGA
TGGGGCAGTTGTGGGCTGTTACGGGGCATTATAGGCTGTTATGTG
TGACTATGTGCTGGTTATGGGCTATTATAGGTCCTTATAGACTGT
GTCCTTATAGACTGTTATAAAACCATTATGGGCTGTTATAGAGTA
GTTGGTTACATGCTGTTACAGGGCACTAAGGGGCTGATATAGGGC
GGTCTCGATGCCTTGCTTCAGGATGTTCCGGATCTGCGCCCCACA
CTGCTCCACGGCCTTCTTGACGTTCTCCATGGTGTTGGCAGTCAC
GATCATAATCTTGGCGTTGCATTCCTTCTCGATGTTCTTTAGGGT
GAGCCAAAACGGACCCAAAATGAAACTCAAAGGGCCCTAAAAGAG
AAATCAATCACGAAGACCCAATTTGAACTTCTTTGAGCCAAAATC
CTTTGAGCCAAAATCCATCACAAACACCGCAATTTTAAGTTTCTG
CCAACGAGAGAGGCCCCAATTCCAACTTTTCTGACCCCAAACTGA
TTTTGAGACAAGAGAAGTTTCAGGAAGACCCAAATTTGGACCCTT
GGTTCCTCTTTTCCTCCCTACGGATCGAGAGCAGCGCTGGACCCA
CACCAAAACTCCGTTCTCCAGGGATAAAAGCATCGCGGTGGAACA
TCACACCAAAATCGCACTCTTTATGGGTAAAATCGTGGCAACGGA
TCGCACCAAAATCAACCTTCGTTTTCTGCACCACATCGCAATCGC
CAGCTGGCCCATAACTACTCACTGTGCCCCATAACTGCCTCGCTA
CCCATAACCACCTTCCAGCGCCCTACAACATCACTGTAAGCAATT
CACATAGGTGCCCCATATCTACTTCCCTATTACCCCATAACCGCC
AACCCCATAAGCCTTCACAACACCCTTAAATCCCCTATAATCCGC
TAATCTCCCCATAACACCATTACAAACCCCACAATACCTTCCAAT
ACAATACCTTCCAATCCCAACAACCCCATAACACCTTACAACCCC
AAACAACCCTATAACACCCTATAAGCCCTCACCATCAACCCTGTA
AAACAACCCTATAACACCTTACAAACTCTCTTCCTTATTAACCCC
CCCCATAACACCTCGCAAACCTCCCTGCCATCAACCCCACAACAC
CGGTCAGACGGAAAGCGGTGCGGATTGGTGGATGGCGGAGGGCGG
GGGAGAGGAGAGCGGGGATTGGTTGGTGGGAGAAGCGGGGTGTTA
GTGGAGCGAGAGTAGGCAGTGAGTTGGGGCGGGCTAAGCGTTGAA
GGGCTAAGCGTTGAAGGAGAGATTGGATTGGATGAACGACACGTC
GATGAACGACACGTCAATTAGAGAGAGTGTGGCACGGATTGGTGG
TCTCACATAGGAGACCCATAAAGCCCCACAACTCCCCTTGGATCC
CCGGCCAGGTACAGGTAGGGGTAGATGTGCGCGTTGTTGTAGTGC
GCTATGGGAGGCTAGGGCAGAAGGAACACTTATAGGGCAGTTATG
AAACCCAACACCAAAGAGAGCAGCACCAGGTCCGGTTCCGACTGC
TCCGACTGCCGCAGCTCCGCCTCGAACAGCCGAACCACCGCCGAC
CCCCTCGGAAGCTCCACCTCCCTCAGAAGCTCCGCCCCTCAGAAG
GCCCCGCCCACCACCGAAGCCCCGCCCTCACAGCAGCTCCGCCCA
GTGACACGAGGATGACACGAGGATCACAAGATAATGACACAGGGA
GTTGACACACTTCCCCTCCTTGCACACCTCGGCCCCAAACAGCGC
GCACTCATCGATGTCTGCCGCACCGCACCGACCCCACGTCACCAC
ATATCCATCCCACGTCCCCATATGTTCCCCGTACCTCAACAACAC
CTTGAGGAGGTCGGGGTCAGCAGGGAGGGATCTGGGGAGTCACTA
CCCCTCTGACACCCCATATCCTACACCCCATGCCCTCCCTGACCC
CGGCCAGTGTGGGAGGTGACGGCGTTGTTTGGGGCTGGGGTCAGA
AGATAAGGGGTTTCCATCCACAAATCCTATGTTTTCCTCCAACCC
GTTTTCCTCCAACCCCATACTTCCCCTCAAGACCCCATGATTTTC
CCATAAAAGCATTTCCATATGACGCCACATAACACTCTTTGACCC
TCTATGGGTCCCTGTAGCTCCTATGGGTCTTATCGGTCCACGGGG
TAGGTCCCTATCGGTCTCTGAGAATTCCTATGGATCCTATAAATC
AGGTTCCTACGCGTCCTATAGGTCCCTACAAATCCCTATGGCTTT
CCATTTGGAGGGCATTGGGGTATCGCAGGCTCCTTTTGTGGTAGC
CGGCCCCAAAGTGTTTTCTTACGGCTTCAAAATGGTGCTCTGTAG
CCCAGAAAGGCCTAAAAGCACTCAGATACGCCCCAAAGCCGCCAG
CATATCCATCCCAGCGCTCCCATATCCACCACGACCACACATACA
GTGGATAAATACATCGCCATGGCCAAGGACAAACACGGATACAAC
TGCAGCCCCACCAGCCCACCCAAACAAACCCATACAACCCCGCCC
CGCACGAACTTGGAGGTGAACTTGCTGAAGAGGCTGGCTGACGGC
GAGTAGGGTTAGGGATCATCAGTTAGGAGTAGGATTAGGGTAGGT
TGGGGTCAGCGGCCTCACGGGGTCACACCATGGGTTACAGGCACC
ACATTAGGAGGCCTTCTTGGGGTCACATTTAGGATCTTTCTGAGG
TTCTCCTTCATGCGCCCGTGAGCCACCAGGTAGTCAAAGACTTCA
CCTTCTGCAGGCTGGAAGAGTTGAGCTGCGTCTTATCAATGATCT
GTCTGTGCCCGCTCAATTAACACTGCTGCTTAATTAGGGAAGGGA
AGGTGGACCCTCGAGGCCCCGAAGTGTGAGATTCCATCCATCCCG
CACCGAAATGTCAGCCAAAGAGAGGTGTTTGCGAGATGGGGATGT
TCCCCATCTCCTCCTCTCTCACGGACAGCAGAACGAGCCATGAAT
GAACGAGCCATGAATAATTACCCTCCGTTCTTATATAACCCACCC
GGGAGGCCACCGCGCGCAGTCCAGCACCCGAAGCCGCAAGAAGAC
CGCACGGCCCCTTTAAATTTACCCAGGAGCCCTTCGAGGAGCCCC
TGAAGCTCAGCACCATCAAACGCCACATCCGTCAGAAGCACCCCT
TGCCAGAGCCACGCCCCTCCGTCACCTGACCCCGCCTTCTCCGCT
CCAAAGCATCCTCTGTGGGTCCCCTCGAGTGGCAGCACTTCCCAA
TTTTCATTTTCTATGCCCCGTTTTGTATGTAAAGCTCCTTCAATA
CCCTAACCAACTACAGCCTGTTCATTTGGGGAGGGTCTTACCGAG
TCCTCCCCACACCAAGTCCTGCTTCGTCCCATCCCTTCGTTAACG
GCCCATCGCCGCGTTCCACCCAGTCCCAACTCAACAGCTCGCTCG
GAGGAAATGAGGACTGTGCCCACCCGACCGCCCCGACCCTCCGCT
CGGCGGCACTGTGTGAACAAAGCACCCCTTCTGCTGCGAGAAATG
ACAGATCCAGTTTCCATCCTTTTAAGCCCAAATTCCAGATTCAAG
CCTTTTCACCCTAAATCTCACACTGATGCCCCAAGTTCCCACATT
AAAGGCCTCACACTCTTTATCCGGACCCCAAAATCCCGTATTTAT
CCTGTGGGGCTATAGGGACCATATGGAATCACTGGGGTTCTTATG
ATGGGGTTATAAGGACTGTGTGGGGTTATCAGGAGCCATACGGGG
AGGAGTGATTGTGCAAGGGGTTAGCGGTGGGGAAGGGGAGCTACT
GGGGAGCTACTGTGGGAGGTGTTGGTGCTAGGAAGGTGGTTGTGC
GTGCAAGGAGGGCTTGTGTAAGGAAGGTGGTTGTGTAAGGAGGGC
CAACACGGAGAGAGATGGGTGCAGGGGTGAGGGATGCCATGGAAG
GGTAAAGGGGTCGTAGAGGCAGTCTTGGAGGGATGGGGAGTGGAT
CCAGGAACGTGGTAGGACAGTAGAATATGGATGTGATAGGGTGTG
GTGGACTTGGAAGGGATGGAGTGGCGTGGTGGTGGTATATGGGGC
CTATAGGGTAATGCCTATGGGGTGGTCTCTTTGTGAAGGGTGGCT
ACGGCTCTTCCTGGAGGGTCCCACTATCGCTGAGGAGTTTGAGGT
TGGGGCCTGAAGGTACCTGCAAAGAAACGGGGTGGAGCTGAAAGA
TGCTGGGACCCCTCAGTGCTGACTCCGTGGGTCTCTTGGGTGCTG
ATCTCCATCCTCGTTACCCTAACAGCCCAATTAACCCCTAATTAG
GCTCAGAAACAGCCCCAGATTTCCGCTCTCCTTCTCCCCGATGGC
CAGACTTTGTCGCTGCGCTGCAACCTTTGGCCCTCACTGTGCAAA
GCAGATGATGTTGGACACGGCCCGGCTCAGCATATATGTGGGGTC
CTGTGCCGCCCCATCCCGAAATCCCGCAGCACCGTCAATGAGAAA
TTCCCATTGATCACTTCCTACTGATATTCCCCATTGATATTTCCC
CCATTGATATTTCCCCATCGATATTTCCCATCACTCATTTCCCGT
TCCCATTGATATTTCCCAGCAGTCATTCCCCATTGATCCTTTTCC
CCTTTCCCCACTGATCCATTCCCCACTGATCCTTTCCCCAATGAT
CCAAAACCCTATAGAATACAACGACCCCATAGAATACAATGACAC
AACCCATAATAACCTTACGACCCCACAACCCATAATAACCTTACA
ACAGCGGGGTCCTCAAAGTGGCCGTGAAAACCATGAAGAGTGAGT
ATTGGGGTCAACGGTATCAGTGTGGGGTGGCGCTGGGAGGCTGCA
GGCTGTCCCGACCCGACCCAACCCTATAAATCCAGACCAGAACCT
TAAACCCGACCCTAAAAGTGATCCTAATCGTGGCCCTAAACCTCA
ATGGCCCCAATAATCCCATAGCCCCATTAATATCGCATTAATAAC
AGCTGCGCCGCATCGTCAACGTGGTCCCCATCACCGTCCGCCTCC
GTGGGGCAGGGAAGTGTGGGGTGGAGGAGGTCGATGGGGTGGACG
AGGTGACGCCCCAATAAACAGTGAATGTCTGAACCGAAAATGGTC
TCCCAGAGCTGAAACCTGAGCCCAAATCCGGACCCCAATCAATCC
ACCCCAAATCCGAACCCTGATCCAAAATCGAGACTCCCAACTTCA
CCCCAAATCCCAATCCTGATCCTAAATTGAAATGCTGGCCCCAAA
TGGGGATATAGGAAATCTCTTCGGGGATATAGGGACACAATGGGG
GCCGTCCCCGCCTGTGTCACCTGGTTGTTCCACAGCACCAACGTC
TGCCGAGCCCTAATTAAGCACCCAGAACGTGTCCAGCCTTAATTA
AGGGTCATTAGGGTCATTAGGGTGATGAAGGTCAGGGTCATTAAG
GGTCATTAGGGTCATAGAGTCATTAGCCTCACTGTGGTCAGGATG
ATGATTAGGGTCACTGGAGTCATTAGGGTCATAGGGGTCACAGAG
TCCTGGAAGATCACACGTCCACGGGATCCCACACACCCACCTTCC
GCGTGCCGATGTGTTTGTTGCAGGAGATGTTGAGGTGCGTGGCCG
TGAGGTGCGTGGCCGACTCGTAGTACTCAATCATGTCAAACAGAG
CCTCATCCAGGCTCGTCTGCTCCAAGTCAACGATCTTGAACTGCA
ATGGGAGGTGCACTTGTTGTTCTGTGGATGTAAAGATCGTGGGAT
CACTGAACTGAAGGGTGAACGACGTGAAATCCCAATACGGCCCCA
TTTGAGATCCAAGCAGTCAATCCTGGGAGCCAAGTCCTTAAAATC
AGCTCTCAAATGGGGTTTTAGTTGGCGGGGCAATGAATCCATATA
GGGTTCCACGCGCTCTACCTGGATCTGCTTGAGGAGTTTGGGGAT
CTGCTTGTAGGCGCTGATGATCTCTTCCACCGTCACGTTTTGGGC
AGAGGGAACACACTGACCTACGGACCCCAACTCCTGCCATGAATG
TTTATTCTACTAATTGACCCCACTGTTGACCCCATTGTTGACCCC
CTAATAGGGCTTTACTTCACTAATGACGACCCACTGACCTGCAGA
AACGGGGCTTTACTCCACTAACGATGACCCATTGACCTGCAGACC
GCAAGATGGGAGCGGTGTGGTAACCTAAGATGGCACGGGAAGGAG
ATGGGGTCATGGAACGATAGGATCATACAGTGGTTGGGGTGGGTT
GGGTCATGGATCCTCATAGGGTTTGGCTCCATACCGAACGGGGTC
CATTTTGGGACCCACGGAGCCTCAGATTCAGACCCGCCAAAGTCC
TAGGAACCCACTTCGGCTTCCACCCCAATTCAGGACCTACGGAGC
CATAACGGGGAGAAACGGTCATTGAAATAGTCATTAGAAAGAAAA
CTCCCATTGGCCGAGCTCCACCCCTCTACCGGAACATTCTCGTCC
GTGTCCCAGGTCCCCAAATATGAGATGGCCGACAGTGACTATGAC
CTTAAATGTCCCCATATATTCCCTGTTGTCCCCTCCAAATGTCCC
CCCACACAGACTCGGTCCGTTCGTTCCTCCGCCGCCGCCGTTGGG
TCCTTCCGCTCCTTCCATCCCCGTCGGCCGCCATTTTCATTTGCC
GGTCACCACCCCAATAAAGCTCTGTTTCCGCCACAGCCTTCAACG
CACATCAGGACTCACTTCGGACCATTGGAGCGCATCAAATCCCAT
TCTGGGCTGCGTCGGATGAACCCTGGGATGCGTTGGATCTCATTG
AAAAGAAGGGGCACTGCTGGATGAAGAGTTCGATGATTGTCTGGT
GTCGTTGATTTCTGTCCGGAGATGAGAGGGGAGATTTGAGGGATG
TCATCCCAATTGCTGTATGATCCCACGGTTCTATGACATTTAAGA
CTATGACATTTAAGACGCTCTCCACCTCAACTACTGTAGTAAGAT
TTCTATGACCTTCAATGACCCGTACCACCCAACTGCTGTAGGATC
CAACTGCTGTAGGATCCCCATGGTTCTATCACCTTTAAGGTCCCT
CTAATTATCGTGGTGGGTTGATATTAATTAGCCAGGCGAGTAATT
TGATGAGCTGTTAGGATGTGGTGATGAATTAATTAGGTGAGGAAT
TAAATATTATAGGAGGGATTACGATGGGGTGAAGAGCTGAGATGG
CCCGTGACCCACCACTATCATCCCAAACCTCACTGAATTTACACC
TGGGTTGGCTCTTGTTGATGTTGCGGATGGTGATGATCTTCCCCT
GCTCGGCGTAATCCGAAGGGTCGAAGGCGTCGGCGGGCGGCCAGC
CTCCAGCCACATGTAGAAGTCCTCGTTCATGATGAAGCTGCGCGC
TTGTGGCTCTTGACGACGCGGCTCACCAACCACTCGTACTTGTCC
GCGGTGCTGCGGTGAGGCTGGAAGGTTTGGTCGTCGATGAACTCC
AGACACGACTTCCCCACGCCGCACTGCCCCTTCTCCTTCTCCGTC
TCTTGCTTCCTCGCCATCATCATCGTCGTCCGCACATCCTGTCCC
AAGGATTTGCCCCAGAACGTGAGAGATCCGCCCCAAAACAGCACT
TTTTAAGGTTATTTTCCTCCAAAGCCACACCTTTTAGGGCCATTC
CCTTCCCCAAACCCAACTTTTAGGCCCATTTTCCTCCCCATACAT
ATTTTATGGCCATATTCCACCCCATTCCGAGTTTTAGGACCATCT
GTTTTAGGACCATCTTCCCACTCCATATCTCAGCTTTTAGGGCCA
TCACCCCAAAGCAGCACCTCCAGATCTATTCCTACCCGAAAGCCT
GACCTCCTACCCCTTTCTTACCCAACAGTTGCATTCCTCGCCCTA
CATCCCAGCACTGCCATAGAAAGAGGATTCCTTCTCTGCGGTCAC
CATCCACTCATGTCACAACGCACCTCCAATTATCAGCAATTAACG
CGTCCGACCGCCCCTCCATCCACTCCACCCTCTCCAACATCACAT
TGGAGGCCATTCATAACTTCGTGGAGGTGGGGTTCGTTAAGGGCC
TATGCAACGATGGGTCAGGTGGTAATGGTTGGCGTGGGGAGCTCC
GTGGGGAGGAGGAAACGCTCGGGGAACTCGACGTCCTGCGGGTGA
CATTTGGCCACGTCGTCCCGGTACACTCCCAAATCCACGTCGTAA
TGATGCCGAACTCCTCCATCAGCCTCCTGCGCCGTGAATCCGTCG
AGGTGGGTGTTGGTGAGGAGCTTGGCATGGTGGGAATTAACAGGG
GGGGATGTGGGGCGGATAGAGGATAAAGAGGGATGTGGGGAAGGT
CCGTCCCCTCCGAGGTCTTCATCATGGACAGCATCGGGGCCGTCA
TCGGAAATGGGGTTGGAGGCAGTGTGGGGATAGGAGAGCATAGGG
GAGCATAGGGGACAGTCAGCATTGGGGTATGGGGACGTGGTGGGG
TCCGCTCCCATCAATCAAGTAGTTGCCCACCCCTCCCAGCCGCTC
GGGGTTTGTGTCTCAATAAAGGTCTTTGGCAAACACTGTGTGATG
AGGTTATGGGGTTTTGAGGTTGTGGGGTTTTAGTGTGGAGGGTTG
CCAACGGTGACAATAAATGACGGGGACAATTAATGAATGAATGAT
CCTCCGTCCACATCTCCTTCACGTTCTCCAGGACCATATTGCAGT
CCCGGTGTTGAACTCCTCCTCCTCGCGCTTCTGCAGCTCCTCCGG
TCCATGTCCCAGCATCCCCATAATCCCACACTCCAATGTCTCTAA
TATCCCCGCATCCCAATGTCCCCGTAGCCCCGTGCCCTGATGTCT
CCCCATGTCCCAAAGTCCCCATTCCCCAATATCCTAACACCCCAA
ATCCTAACACCCCAATCATCTCCACCCTTTGCCATCTCCTTACCT
CATTATCCCAGCACTCCAGTCCTCCAGTACCCCACTATCCCAGTA
CAATATCCCATTACTTCATTCCTCCAGTACCCCAGCACCTCAATC
TCGTGCAAGCTTTGGGTGCCCTCGTGCGTCATCGTGTGAGCTGGG
TGGCTCTCCCAGTCCCACCGTCCCACCAGTACCAACCCCATAGCA
GATGGTGCTCAGTGACGGTGGGGATATGATCTTCCTGTCTGAGAA
GAAAGGGGTCCTCGTGTGAAGCAGTCCTCGTGCAAGGGGTCCTCG
GGGGCTATGGGTAGGAGTGGGGCTGTTTGAATGGGTCACGGAAGG
GGGCGGGGCTACGGGTAAAGAGATATGGGAAGGGGTTATGGATGG
ATAGTGGGCGGGGCAGTGGACAGTGGGCGGGGCTAATGGCGATGG
GATGGGCAGGGCTGTGAATAGTGGGCGGGGCTATGAATGGTGGGC
GTGGACAGAGGACGGGGTTATGTGGGCGGGGCTAATGGAGATGGG
GGGTCTTTCGGGGTCTGGGGTTTCTCTTGGGGTCCCTATGATACT
GGGGAAGTCCTCGTGCAAGAATGTGGTGCTAAAGCCTCGTGCAAG
AGCTGCCCTGGTGTAAGATCTGCTCTCATTTAATATATGTCCTCG
GTCCTCCAACCGCTCTGTAGTCCTCCACTCACTCTATGATCCTCC
ACTCTATGATCCTCCAACTGTTCTATGGCCCTCTCACCCCTCTAT
AGAGGGGTGGGGTATGGATGTGAAGGTGACAAATGGCATCGGGAC
AGGGCAGGAGAACCAAAAGAATAACGATCCATTGGGCCTGGGTGG
ACACCACTGTCCACATCCAACGTCCCCATAGGTGACACGGAGACA
GAATAACTGGGTCCCGGCAGGTCGTAAGGATCCACAGCAGCACCG
CCAATGTGCACAAACGTTTTACACACCCGGAGCCAACGCATACGA
GTGAAACCTTTCCAAGTCCCGATTCTCCGTGATAAACCCCGAGAT
TTCCTGAGGTTTTAGGCGGTTCTGGGGATGGGGATCTCGTGGTGG
CCAGATGCGGTCCTCCCACCTTATCCCAGTCCTCCAGACCCGGTT
CCATGACCCCAACGCCCTCCATGACCCCAACTCTCCTCATGACCC
AATCCGGAGTGGTGGAGGCGGTGGATGGAGCTTCTTCTGTTATTG
GGTCAATGATTAGGAGGGTCAGTAATTGAGAGGGGAGGAATAATT
TTTTAAGGCACTACAACTCCCATGATGCTTTGCGGCGCACCCTAT
CTGGGAGTTGTAGTTCTGCGACTGATGGAGGCTGGTGGGAGGCTA
CATTCATTAGCCCCGCCCACAATGTCCTTTTATGGTAAAGAGAGC
CTATAGCGTTTCACCTCAGCCCCTCCCTCAGTCTCCGCCCTTCTC
AGTGGGGAGGCGGAGTTATGTAAATGAGGTGGGAGGTGACGGGTG
ATGTCCCCGTGATGATGTCCCCAAGATGATATCCCTATAAAGATG
TATGTAGGTGCTGGGAGAGGAACGAGAAGGCGGCGGTGTGGTGGA
CCCAGGGCCTCATTGTCAGCGTCCTCTACTGCTTCATCAACAAGG
ATATATCGCGATATGTCATGCCAAACGATGTGGGGTGGTGTGCTG
AATGTCCCCATACTGTCTCCCTCAGCCCCATTATGTTCCCGTGAT
ATTGCCATCCCCATTAACATTCCCACTCTGTCCCCACCAATCCTA
CCCCATCCTCTCCCCACTTATGTCTTCATCCCATCCTCATACCAT
CTACACCCAGAATAAGCCATGCCCCGTCCCTGTCCCCACCCGGAA
CGTTGGCCGTGCAGAGCTTGATGGAGGTGAACGGTGATGCCAAAG
CCCTGGCGGCCCTCAAATGTTCCTGCCACTACTTCAAATCCATCA
AGTGGTTGGGTGGTTGCATGATTGGTTGATTGGATGGTTAGTTGA
GATGGTCGGTTGGGTGGTTGGCTGGATGGTGGGTTGGTTGGGTGG
TGGATGGTTGGGTGGTTGGTCAGTCAGATGGTGGGGTAGTTGGTT
GTGGGGTAGTTGGTTGGTTGGATGGTGGGTTGTTCAGATGGTCGG
AGCCCCGCCCCTCGCCCAATCAGCACCGCCTTCGTCTCTTAGCCC
TGTGTCGCCCGTCCGTCTCTGTGTCACCCATGCCTGTCTCACCCC
TTCCCAGGGAGAAAATCAGTGAAGGTGACATTGTGTTGAGTTGAG
GGACCACCGACCCATGAAGATGACATCACGTTGAGTTGACACTGC
AAACAAAAGGAACATTTCACCCCACCATCACAACAACGCACCCAT
GGACGAAGGAGCTTTTATCATCATTCTTAATACATTGATCACCAA
TTACAGAGCCAACAGTCATAGAATTAGAATACACCGAGCATGGAG
GAACCCATCAACACCATCAACTCCAACAACACAACTCCGTATTTC
CGCGCGTATCCGACACACCCATGGCAATGAGTCACGTCGCTCCCC
GCTGCCTTGATAACCAGAGGTGTATGCTATAAAAGAACCGGTAAA
GTGGGTTGTAGGGGTCACTTTGTCACCATCCGAGTCCAACACAGC
AACTGAGCGTGGAGGGACCGGCACTGCTTGTACTCCTCTTGGGTG
CCGATCACCCTGGTTGCAGTCAGAGATGTCAGCCCGTCGTCGTAC
AGTCAAGAAGAAGGATTTACTAGCAGCTGGGATCATCCTGGAAGA
CCTGGAAGAGAGAATACGTACAGTAAACATCCAAACGGGTCAAAC
AGAATAAAAGAAGAAACCTCCGTGTCCGTGCACCATTCGTAGGAG
GCTCCCTGGGCTCCATTTCAGCACCAAACGATCTCCCTGTGGGCG
TCCACATTTCCCCAAATCTTAACTGCTAATTGATGGTGGCAGCGT
AGCAGCTCTGAGTGTGTAGATAATGAGAAATTGAACCCAGTGCTA
CCAGTGCTAACGAATGGGAAGACTCACAACATCATCAACTGCTGG
ATCATCAACTGCTGGGAGGGGTGCAGTAAGAATTCCTTGGCATTC
CTCGGGTTGGAGGACTCTACAGGTTGGATGACTCTACGGGTTGGA
GGCACAAAATTAATGAGGGGATGTTGATGAGGAGCTATAGGTGGG
ATCTGCGAGAGGGAGGATTAATTGACAACTAATTATGCAAAGCAC
CATCATGGTTTGTTATGGCGGGGATGACTCAGCAAAGAGGTCGGG
GGAACAGAAAATGGGAGAATGGTTCAAAATCCGCCTCACCGCTCC
TTCACACTCAAACAACGACAAAACGCAACAGAAATCCCCAAACTA
CCAACAACAACCCAATTATGACATCCAAAGCAACAACCCAACATA
CAACAACCCAACATAAACTCCCAACACAACTTCAACCCAATAACA
TTTTGACCCTAATTACTGATATTGTCATCAATAATTACTTATGAT
ATGGTTGGAGGACTCTATGGTTTGGAGGACTCTAGGGTTGGAGGA
GTTGGAGGACTCAAGGGTTGGAGGACTCTAATGGTTGGAGGACCC
CCCCACAGGTCAAAGGAGAACATGAGTGGAGGACTTCAGGGGTTG
CTCTTCCCATTTTCCCTCGTCTCCTCACTTGCACAGCCATGGATC
TCCTGGGGCCCTTTTGTCTCGTTGGGGAAGCTCGATTTGGCTGAG
GTGAACGTCCCCTTATCACCCAAAGAAGTCCCTGCGATATCTAAC
GGGTCACCGACAGCTTTGCACTTCAAGGAGACGCTCTGCCCCTCA
GGCTCGCAGACAAATTCCTCCTCTTTGATGGACCAGAAGTACTTC
CAATGATGTCAGTGGAGACCCTTTGGATTTGGCATAGACAGGAAT
CGTGTTGACGTTGGAGAGCTTGGCGACCGTTTCCCAGGGAACGTT
GCTCAGCTGGTTGTTGCTCAGGATCAAATGGCGGAGGTTAATCAA
GTTAATCAACCCTTTAAAATGGTCCTCGTTGATGTACGTCAGCCG
CAGGTGGATGAGGTTGGTCATGTTGGCAAAATCCTTCCGTCGCAG
GCCGTTTTGTCTCTGTAGGGTTCTATCATGGCCGTCGTCGTTTCC
CACTCAGTTGTTCTCAGTGCCGGTGATTAACAGAGGTGTAATTAA
TAGCAGATATTAATGGAATTTTAATGGGTTAATGGCCATCAGAGC
CGGCGCTGTTTATGGTGTGGCATCGTGACCCAACAAGCTCGGCAC
CAACAAGCTCGGCACCAAAGAAACCCAAGCTAAGCTGCACACAAT
GCACACAATAATCAGCAGCGCCCAAAGAATGCAGTGAAGTTTCAA
CAACGCCACCAAGAAACCCAACTTAACGCACACCCAATAGTCAAT
CACCCAATAGTCAATACCAACTAAAAGAGTCAACTTCAGATGGAC
AGATGGACCCAATGATCAACGCCACCAAGACACCCAACTTAACAC
CACCCAACTTAACACACACCCAATATTCAACACCATCAAACAGAC
ACCAAGAAACCCAACTTTACCCACACCCAATAGTCAACACCATCA
CACCGCTACCGCCCTGCTCTCAAGACAGAATTAGTTAATCACCTT
TTAGTTAATCACCTTGCGAATTAGAGATGGCTTTAATTACAGCTG
CAACCACCACCAATTTCACACCCCTTAACGACCCCTTACACCGAC
ACCCCTTACACCGACATTAACACCAACGAGAAGCAAACTCCACCC
CAACTCCTCCCATTAAATATCACGATATCACAAAATCTGCATCGC
CGACAACCCATCGCCATCCGCCACATCTGCTCAACAAATCACTGA
CCCCAGGGTCGTTAAGTCCAACAGCTGAGCCCTCACCACCGCCCT
GGGCCGCAAAAGACCTCCGAGAACGTCAGCTCCAACGGTTGACCC
TCCAACGGTTGACCCATCGACTCCATCCACTGACCCATCACCGTT
AAAACCACCCAATCCTATATAATAACACCCCAAAATCGTCAGATC
ACCAGCCCATATAATAACACCTCAAATTCACAGCTCATATCTTAT
TAATAACACCCCAAACTGACCCGCCCCTATGTAATAAGAACACCC
GTAATAAGAACACCCCAGTCCCCACCCCATATAGAATAATGACCC
GGATTATTTCCCTATAATTCTCCTCATCTCAAGTTGCCCATTTTG
CCGGGAGCACTGCTGACAATGACACTGCAATTTATCAACCGTGGG
GCGGAACAGCGCCTTCATCCCCTCGTCCTCATCTTCATCATTGGC
CCACTCTCATCCTCCCTCTCATCTTCATTGCTTCATCTTCGTCCC
TGCCCGTAATTGGTCATTATCTTAACGAGGTGAGGAATCAGCCCT
TTGATGTTTCTGCCTCGTTTCATTTAATCGTTTTAGTTAACTAAT
GGAAGGACTGGGATGGGAGATTGGGAATGGGGAGCAGATTTGGAT
ATGAGCAGCACCGCCACCACGAATCCATTAATTGCATCTCCTCGT
TTCACTTTCAAACGGACTTAATTAAGGAGATGATGATTTAACAGA
CATCAGAGCTGGGATCATCTCGTCCTTTTAGCCTAATTGCTGCGG
CAGTGTTGGATTCAGGGAAACATTGGGTTCAAAAGGATAAACTGT
TATAGGGCCCTGAGTGCTCTGTAAGGTGCCTGGGTGCTTCTATAG
GATCTCTATAGGATCCTTGAGTGCACCATGGGGCCCCTGGAAGCT
TTAATTTTGCATACTTAAGCCGAAACGACCCTAATTAAAACCCCA
CAATACATTCCATTCTTGTTACCCCAAAATCATCATGTTCAATGA
CCTGGAGACGATGTTGGGAGTTTTGGGGTCAACTGTGGCTGATTT
CACACCCTCCCGCCTCCGCCCTGCACCTCTTTCTTCCGTCACGAA
CCCAACCCAATCCCCACCAAACCCATCCAATCCCAATAAAGCCCC
TCCCAATAAAGCCCCAATAAAACCTCAACCAAACTCAACAGACCC
TCAAAACCTCAATCGAATCCCATCACAATCCCACAAAGCCCATCA
CCCACAAAGCCCATCAAGACCCCACAAACTCAACAAAACCCGAAG
ACAAAACCCAACTAAACCCCATCAAACCTCAACTGAACCCATCAA
AACCCAACCCTACAAGCTCCCTCAAAACCCAACTAAACCCCACAA
CCAACCCAACCCTACAGAACTCAACCAATCCCAACGAGACCCCAC
GGTTAGGGAAGGGGAAGTAGGGTAGAATGTGAGGAAGGGGAAGGG
TGAAACCCAGATTGAGCCCCAAAACTCCAACTCCAGATATAGGAT
CCCCAACCAAATGAAACCCAGATTTAGGATTTAGACCCACCTCCC
GGATAGGTCAGAATCGGTGGGTGGGATCGGGTGGGGTGATGGTAG
GGGGTGGGATTGGGAGGTCTTGTGGTGGGATTGGGTGAGCTGGGG
TGGGTGATTTGGGATAAGATTGTGTGATATGGGGTGAGATTGGGT
CTTTTGGGGTTGGATTCCTTTGGGTCGGATGGTTTCAGCGCACAA
GGAAGGAAGGAAGATGACAGGTGCAGAGACGGAGATGTTGGGAGG
GAGCTGCCTCCATCACCACCCCGATCTCCATCACCCCGCTCAGGA
CGCTCAGGAACACCAGCAGATCTCCACGCTCCTCCGCCGGGTAGC
CCTAAAGAAGGGATTCTGGTTCCAAATTCCTAATCCTAAAGGTGG
GGGATACAGCCCCAAAATTTCAGATTCAGGATTGAGCCTCAAAGA
ATTGAGCCCCAAAGAACCCAACTCCAGATTGAGGATTGAGCCCAA
CAGGATTGAGCCCCAAAGACCCAACTGCAGACTGACGATGGACCC
AAAATAGTGGGTGAAGAGCTCGATGTTGATGGTGGCAGACATGAG
GGTCAGGAAGAGGATTTGGGTGGAGGGAGAGCGGGTGGTGTCGAA
ATGGGTCAGAATGGGATGAAAATGGGCCATTGTGGGAACATAACG
ACGTTTTGGTACCCGGCCTCCAAGAGGAACTGTGGGACCTGCGTG
TGGGGTTCCGGTAGGGTTATGTTGATGCGATGGAGAGGGTCGTAG
GTGACCCCAAGGAGATGATGATCCCAAGAAAATGATAACCCCAAT
TAGATTAATGAAGTTCGTTAGGTTGATTACACTCCTTGGCCTAAT
CTCGTTAGGTTAACAAGGGAGTGGTGTCCTTAGGAGTCCATGTCA
TTATGGGGCTGCTCTGCTATGGGTCCATTCATCTGTGGGGCGGCT
AAATAATTAATAAATACTGAGATTAACGGAATAATTAACAATCAT
TAACAATAAAGTCGTTAATGGGCTCTTAATAATCAGCTCTTACGG
CACCATTAATTAATTGACACCATGTTCCGTTTATTAAGCTAATTA
TTATTAAGCTAATTAATTGACCCATGTTACGTTCTCCATTTATTA
TGCATGTGTTGACCCCAAACCCGGAGCTGCTCCCATCTATCAGAC
TGACCCCAAAATCCACTACAGACAGCGTCACGTCAACATCTTGGA
ATAACCCCAAAAGTTTGCTGTTTGAACCCAAATCCCACAACTAAT
ACATCAACATTTTAGAGTAGACCCGACCTCAAACGTCACCCAAAT
ATAACCCCAAAACTTCACTTTTCGACCCTGAATCCACAACTAATA
CGATGTATCACGATATATCACGTCGCAGTGTTGTAATATGTTACT
AATATGCCACAACACATCGTGATATGTAATGATATATCGTGATAT
GATAGATCGCATCACAACATTGCAATATATCACACCATATCGCAA
TGCTGTCTCGTGATATATATGGCGTTACCTTCCAATACATTGAAA
ACATTGAAACACATTGCATCATATTACGATACCTCAGAATATATC
TGTGATGAAATGGGTGATGGAGACGTGTTATGTCGTGATATGTTG
TGTCGTGATATGTTGTGATAGAGGATGCCATGTCGTGATAGAATG
TGCGATATATCACGATATTGACTGCTTATATTGTAATATGTCACG
CTTCTCCATCTCCTCATTCATCCGCTCAATGTTCTGCCGCCGTCG
CCAAACCCCTCATTCCTTTCCAATACCCCAAATCTGCCCTAATTA
AAGAGTGTGTGGGGTGGGATTAGGGTACAATTAGGGTGTGATTAG
TAAGGTGGGATTAGGGTGAGATTAGGGCACAATGAAAGTGGGATG
GGGATTAAGATATGATGAGGGGAGGATTAAGGCAAGATTAGGGCA
ATTATGGTGGGATTAGGACGTGATGAGGGTGGAATTAGGGCAGGA
GAGCAGCATTAAGGCATGATTAGGGCAGGATTAGGGCGCAGTAAG
TTAGGGCAGGATTAGGGTGCGATGAGAGCGGGATTAGGGAGGGAT
GATTAAGGCACGACTAGGGAAGGATTAGGGTGTGATAAGGGCAGG
GGCACAATAAGAGCAGCATTAAGGTATGACTAGGGCAGGATTAGT
GCGGGCAAGCGTTAAAAGGGCGATGGTGGAATGAGTGTAGGTGGG
CCCCACATCATCCCCATAACGTCCTCAATAACATCCCCTGTAACA
TCCCTATAATGTCCCTATAGATCCCACATCCCCTATAATGCACCC
CCCCATATCCACCCCTATGTCCTCATGTCCACCCGTAAGCACCCT
TAAGCACCCCATAAGTCCTCATAAGCTCTAGGTCCCGATATCTTC
TAGGTCCCATATGCACCCTATAAATCCCTATAAGCACCCCATAAG
GGGGCACAGTAATACGTAATTTATTAATCTATAGGGAGAATCTTA
AGAATCTTAATAATCACTTCCTAATTATTGGGGATGCACGATAAT
AAAGTGGGAATTGAGGAGGAATGAACCCTTTGACCAATCTTCTTC
AATTCTGTATTATAATTGGAATTCATTATGTATTATATTCTGGGG
GGTCTCGTATTTGAGGTCTGTACATTGGTTTCATTGGTCTGTATA
GACCCTTCCCCACCCCTTAAGAACAACATGACCTCCCCTGATTAC
CCCCATAGAGGCAAAGGACCCCACTAAACCCCACAGGAGCACTTT
GGTTGGGGCTGACCTTGGAGGAGGAAGAAGTCTGGGGAGGTGCGT
AGCCTTTGATTGCGTTCTTTCATCCTAATCTCAACCCTCAGTCCC
TCAACCCTCAGTCCCACCCTTTAATCTGAATCCCAACCCTTCATC
TCCTTAATCCCAATCTCGTCCCCTTAATCCTACTCTCTCCTTAAT
TACTCTCTCCTTAATCCTCTTAATCCCACCCTTTAATCCAAATCC
CTTCCCCTTAATCCCAATCCCTTAATCTCACCCCTAGTCTCAACC
CCCCTAGTCTCAACCCCACCCCTTAATCTCACCCCTTAATCCCAA
ACCCCTTAATCCCAACCTTTAATCCCAGCCCCAACTTCTAACCCT
CCAACTTCTAACCCTTCCCCTTAATTCCTCCCCGTAATCCCAATG
CCCGTAATCCCAATGCGACCCCTTAATGCCAATCCCTTAAACACA
AATCCCTTAAACACAGCCCGTAGTCTCAATGCAAACCCCTTAATC
GCAAACCCCTTAATCCCAATACCTTAACCCCACCCTTTAATCCCA
TTTAATATCAACTCCTTCCCCTTAATCCGTCTCGTAATCTCAATC
TCCAATCCCTCCTCCACCCACTCCTAGTCCCAGTCCCAATCCTTT
ACACCCCAGGTCAACCCCAGGATTTCGAGACCCTTTAGGAATCCT
AGGGTCCCAATCCTATCCCCTAAACCTCAATCCCAGTAATTCCCA
CATCCCTTCTAACCCCAACTCCCTCTTCAAATCTCAATCCCAATC
ATCTCAATCCCAATCCCTATAAATCCCATCTCCTAAATCCCAATA
TCCTAAATCCCAATAATTGCCAACCCCACTTCAAATTTCAGTACC
CTTTCTCCACCATTTCTCTCTCTGCCGCCGCTGCCGTTCTCCTCA
ACTTCGTCAGTCCCCGCCCTCCCTTCGTGCTTTTCCGCCTCCGCT
GGGTCGGTCCTGAAGGTTGAGGTTTAATTGGAGGGGTCCTAAAGG
GAACCCCAAGATGTCTTCAGGCGAGGAGCTGGCACCGAAAATAGC
GGGGTGGGGATAAAAGAGAGACATATAGGAACCTTATATACGTTT
GTTCTCTAGGGTGGATATAGGGAAAGGAGGACCATATAGAAACCT
ACGCGTTCTATAGGACGGTATAGGTAAAGGAGAGCCATATAGAAA
GAGAGCCATATAGAAACCCTGTCTGTGTCCTATAGTGGGAGTATA
GATCATACAGAAGCCATATGTGTGTCTTGTAGGGTGGGTATGGGC
GGAAGATAGAGATAAGGGAAGACTATAATAAGAACTTTATATGTG
AGAACTTTATATGTGTCTTGTAGGGAGTTATAGGTAAAGGCAGGC
ATATATAAACCATATATGTTTTACAGGGTGGGTATACGTGTAGGA
CCTGTAGAAGCCATGTATACATCCCATAATGCAACTATAAGTCGA
GGGCCATTTCTGCGCCGCCACTGATGTTGCCCACCCTGTAATTAG
TTGGGTCAGTACTGGCTTGTAAGGTCTGATATTAAGGCCAGGCTC
AGCCAGGCTCCGGTTTTAGGATCACACATATGTTTGAAGGCTGAG
GAAGGCTTTCCCCTAAAATGATTTGGTCAGAGGAAATGGGTGTTC
AAAACAAAGCTTGGGATGAATGAAATTGGGGTTCCTCAAACAAAA
ATTTCCCCTTGAATGAAGATTTGATGTAAGGAGAACCGGGGTCCT
CAAGATGGAACCCAAAGGCTACGGCTCCTACGAGGACTACGAGGC
CTTCACCAAAGAGCTGAACCAGTACCGACGGGCGAAGGAGGGATC
TTGAAATGTGCCACAATCCATCAACAGCTTAAACCCCAGTTCCAT
GGAGGGTTGGGAGTTATGGGAACGGAGGTGAAAGGGATTGGGATG
TAAAGCTCTGGGATTGGGGATAGAAACTCTGGAATGGGATAGAAG
GGAATGGGATAGAAGTTCAATAATGGGGATGAAGGTTTTGGTATG
CTTTGGGATTGGGGATAGAAGTTCAGGAATGGGGATAAGAGCTCT
GGCCCCGATGATGACTACGATGACTACAAGGAGCCTGGCCAGTAC
AGCGCCATGAACGACGACGACGATTACTATGATGAGGACATGGTG
TATCTCATATTTCATATCCGTATTTCCCATACATCCCATAGTTCC
CATAGTTCCCGTAATTATGTTCCATATATCCCACATTGCCCATAT
AAATCCACCTCTGTAACCCCTCACTTCTCCCAAACCCACCCCTAC
TTCTCTGCTGCAGTCCTTTCCTAACCCCAAATCCACCTCCGTAGC
TAAATTCTCTGTCATAATCCCTCCTTTACTCCAAACCCACTGCTA
AAATGCCCCATTTCCCCTCAGTCCACCCTTTTACCCCTCATTTCC
AATCCATCTCTATAACACCCTATTCCTCCAAGTTCTCTGCCATAA
AATGCCCCGCTGTAATCCCTTCTTTACCCCAAACCCACTGCTACA
CCCAAATCCACAGCACTAAGATGATTCTCACCAAACCCAACGCTT
CATTTTGAACTTTGGATCCATTAGAAATGAGGTTTATGTACTGCC
AATGGTGATGACTGCATGTTCTCCCACGCACCGCTGACCGAGGAG
AAACGTGGGGACTTGAGTGGGAGGAAATAGGGATTTGGGATGGAA
AAATGCCACGTTTTCCCTAAATATAACCAGTAACCCCTCATTGCC
TGGATTTCGGGTTTAGTTGGGGAATTTGAGCCATTTTGGGGTGAG
TGGGGTGGGTTTGGGGCCACTGGAGCACTTTGAGGTTCATTTGGT
CCAGGAACCGATGGCTTCCGCTCTCCCACCCACCAGCAAAACCGG
AACTCCACAGCACCCTATAGAGCTCCATAGTACCTTATAGTGTCT
AATGCCGCTTTTCTACGCCAAAATGTGACATTTCCGCCCCAAAAT
TGGGACAACGATTTGGGACATCTGCAGACATTGGGGCCAATTTGG
GGAACAGAAACGGGATCAGAAGCGGGAATGGAACTGGCACTGGGA
AGGGGATTTGGGGTCTGTTGGCGGTGAGGGATCTCCACATGACTC
TTAGGATTGGGACTGGGGTTTATGATTGGAATGGGGATTAGGGAT
ATTGGGGTGGGAATGGGTCTGGGATCGGGACTGGGATTGGTGCTG
AGGAGAGAAGGGGAGTAGATTGGATGCATGGGGAGGTGGGTGGAC
ATGGGATCCGAGCGAATCTTATGGGGTCTGAGCGATCTTATGGGG
CCGCCATTTTGGAACCACCGCTACGTTGACACCACTATGGGACCT
CCCTAAAAGGTCCTTTCTTGGCCCCAAAAGTGCTGCTGTGTCATG
GGACATCCTAAAGGTGACAAGGAGCCCATAGAGGTGCCAAGGTGG
CGGTCCCTATGGCAAGGTGTGGGTCCCTATGCATTCCTACTGCTC
CCGCACGCGCCTTCTGCCGCCCACATTCAGCTCCACCACCTCCGC
GCTTCCGCTTCCTCCCGACGCTGCTTCTGATTGGTCTCCCCGCGC
CGGAGAGAGCACGGGGATTGGATGAATGAGAGGGAAGGGAGGCGT
AAGACGTTCTTCTTCTTCTTGTAGTCGCTGGCCACCTCGCTGGTA
CCAACACCAATGTCTTCTTCATCCCCGTGGCTGACTCAACACACA
AAAATGGAGAAGGAACATCTGTAGGACCTCCGGGATGGACCAAGA
ACATCCAGCACCCGAAGAGCAGCCCAAAGAACCACACGGAGATGA
ATTCATAATCCCATTCGTAATCCAAGCCCTAATCCCATTCATAAT
CCCACCCTGATCCTAATCCCACCCTGATCCAACCCCAATCCCGCC
CAGTGGGGATGTGTGGATATCAGAGATACGGGGACAGCAGTCAGT
GGGACAGCAGCGGAGATATGGGGTCAGCAGTGAAGATAAGGGGAC
ATATATGTGTATATTTGGGGCGTCCATCCCTCAATTATAGATGAA
CACCATCCCATAATAGTCGTCATTTTCCCCTTCCACATCGTCGCT
ATCCCACCCGGCTCTTCCCATCCCAACAATTCCAATCTTCCATCC
CTGGATTTTGGCGTAGTCCTCCTCGTATCCGTTGATCTCCTCCTT
GTTGACTGGCAAGGGGTTGGACAGCGAGGTCTTGAGGATGGGGTC
GGGACCCCAAATCTGCACCCTCAGCTACGGTCGCGGTGGTCTCGG
AAACCCCAAACTCCCCTCCTTACCCGACTCGATCTTATTTAGGAT
TCCAGCCCCATAAAAGCCCCGTAAGCGCCTCCCAGTCCCATAAGC
CGTGTCCCAGATCTGCAGCTTCACCGTCCGGCCGCCCACGTTGAC
AGGCCGTGGGTCACTGACTGGTTGAAGAGCATGGACAGCATCAGC
TGAGTGGGACTTTGTGGGCATCGGGGTACTCAGTGGGAATCGGTG
ATCCTTCTTGATCTTCTCGTTCAGGTTATTGATGTAAATGGTGTG
CCGCCCTCCCCGACCTCCTCAGCCCTCACCGCCTCCTCTTCGCTC
GCCCAATCCCAACGCCGTTCATCTCGCCTATCAGCCAATGGGAAG
TCATCTCTCGTCCTCGCCCCTTTCCTCCGGTTCCCTCAGCGTGAA
GCGTTGCACCCTTAACACCGCAGTTACGATGAGGACAACAACCAC
CCCTTGAATGCCTCCTGACCTTTGACCTTTCACCCCTTCCCCTTT
CACACATCCCCTCCTGCCTCATACATTGCTCCACAGATCCGCCCT
CAAACCCCAACCTGTGATCCCTGACCCCGAGCCCTGACCTCTGAC
AATAAATGCTTCTTCAATGGCCGCTGAGTGATGAATTGTTGTGAA
CAATGGGGTGCGAGATAACGAGCTCTATTTGCATATGTATGAGGG
CATTGGTCCGTCCGTCCGCCATTGCTGTGTCCGCATCCCTCCATT
GAGGGTCATTCATCAACGAGGGGTCATTCATTAACGAGGGGCCAT
TCAGTGAGGGTCATTCATTAGGGAGTGGTCATTCATTAACGAGGG
ATTCATTCATTCACCGCCTGCCTTCAACGCACCCTCAGCTCATTC
CCTCATTAACCGCCCTCATTCACCGCACCCTCATTCACCACGCCC
ACCACACCCTCATTAACTGCACTGTCATTAACCATGCTCATTAAC
TTAACCACACCCTCATTAACCGACCTCATTAACCACACCTTCATT
AACCACACCTTCATTCACCACACCCTCATTGTCCTCATTAACCCC
GTCCTCATTAACCCCACCCTCATTAAACGCCCTCATCCACCGCAC
CCTCCTGATTCCATATAGACTCCCTGGTCCCATATAGCTGTTCCT
TTGGGGAGGGGAGGACAGCGGAAGGGTTTGGGGAGTTTATTGGGG
ACCCCAGTCCCGGTCCTCCAAGGCCAGTCCAGGTCCTCCAACCCC
TCCAACCCCAATTCTAGTCCTCCAATCTGTAATGCCAGTCCTCCA
GGGGAAGGGGAATGGGTGAGGGCTCCAAACGTCCACTCTATTGCC
TTTAGCAGAAATCACCCTCAAAATTGGCAGAAATCACCCCAAATT
AAGAGGGAGGAGGACTTACAGACGCACAGACAGACAACTACAGGG
GCGCCATCATTATTGTAGGTCCTACTTTATCCAATGGCGTTTCCC
AAATGAAACCCCAAAACCACCGAAATCCGCCCGAAACGACACCCA
GCCCCACCCCATAACGCCGTCCTCTGCCCCGTCTCACCACCCCGC
AGTGCCACTTCCCGCCCCACAGACACCACCTCCCGCCCACAAGTG
GTATTCGATGACCTGAGAGGCCAACTGCGTGGATGGGATGGTGGA
GAAGAAAAGGATCCGCGTCGCCTCCGGGAACAGAATCTTCTCGTA
AATGAAGGCGTTGTAATGGGGTGAGATTAATATTAATGAGGCTAA
TATTAATGAGGCTAATGAATATTAATGCAGATGACCAGGTGGCGA
GATGTGACTGCGCCGTGAATTCGTCGTCAAAGTACCGCGTGTCGA
AACCCAACCCCACAATGATACCACACAACACTACAACACCACAAT
CCAACACAACCACGCCACACCGCCACCACAACAATACCACGCCAC
GGTGGTTGGGGTCCCTCAGTTCAAGTGCTTGGGGTTCTTCTTCCC
AGAGCCCAAAGTCGGTGATCTTAATGTGCCCGTCCTTATCCAGCA
GAGAGAATGGGGTGGAAGTCCTTATGGGGTGGAGATTCTTATGGG
ACCTTCCCGAACGTTCCCTTCCCCAACAGCTTCAGGTAGTCGAAA
GGGACAGCAACGGGATGAGCAGTATGGGGACAGCAACGGGATCCA
AGAAAATGGAGATGTGGGATTGGCGGCGGGAATGGGCTGAGCTCC
GTTGCGGATCAAAGCGGAAGATCATTTGCATACGGAAAGGGGAAT
ACACAGAAAAGAAACCCAAAATTCAGCGCCAAACCCACAGCAAAC
CGATGACGTCACACCCCATAACTGATGACCGCACGACGCCGAATG
GGGGCAAAAGGAGCTCAGAAGTGATGTCGTTAATTACAGCGTGCT
AGTTTTGGGGTGTATTCGGACAATTTTGGGGTGGTTTGGAGTCAT
GGCAGTTTTGGGGTGTATTTGGACAATTTTGGGGTGGTTCGGAGT
AAAGGGTAAAAGTGGCTCTGAAATGGGGATAAATCGGTGCAAAGG
GAGTCTGCTCCAAATATCCCAATTCAGGCCTTTATCCTATTCCTG
CCAAATATCCCCGACTCCTGACCCTAAAATATCCCCAAATATACC
CAATGGACCCCAACAACCCCAATCACATCATCCCGATCCAATCCT
CCTCCTGCAGGTCTCAGCGTTATTTGGGGCGGGGTCTTCAGGCTG
CCGCCATGTTCCCCTTCCTCAGATCCTTGGCCGCCATCGCCGACA
GTTTGGGGACTTCGGGGTTGGAGTGGAATGACGGACGTGAGGTGG
CAGTATGGGTACACGGGGATAAGAGATAATAGGGATATGGGGACA
GTGCCCGCCCCTTCGCCGTGTCAGTCCCCAATCGTCATTCCCAGG
TTTTACCAATGTGCGGCCGTCTTACAGCGTCACCCACTCTCTTGC
CGGCTGAGGGTGAACGAACTGAAGGAGGAGTTGGGGCGGCGCGGG
CGGTTGTGCTCCCGCTTTGTCACCCACAGAGATGAAGCCGGAACC
CGACCCCTCGCAGCCCCGACCTCAACAGCCGCAGCAGCCCCGCAA
GCGCCATCGAGTTCAACTTCGGCCAAAGGGAGGACACCTACTTCT
TCTCTGAGATGGATCGCTATGAGTGGGGAGGGGTTGGCAGTTGCA
TTTGTCCCCTTTGCTTCATTTTATTGGGCGAGGAATCGGAGTGAG
AGGAGGCGAATACTTCAGCGAGGAGGAGATGCGGGCGCGGGAGCC
AGTCAGGTGGATGAGAACCCCGACATGGACAACCTGGACATCGAA
CCCTACATCCAGGACCCCTCCCCATACATTCATATCCCCTTCCCC
CATATCCCCTTCCCCTATATCCGCTAACCCTCCCCGATATCCAGG
CAATGTCCCCATAGTTCCTACGTCACCAAACCCACCGTCCCCGAA
ATTCACTCCATTCACCCCATCCGCTCTGCTCGCTTCGTTCATTCA
GGGGACAGCGTGAACAGATGAGAATAGGGTGAAAGAAAGGACAAT
TGGGAACATTGGAGACGTTGTGAGAATATGGGGACAGAGGAGGAA
TGTGGGTTGGGGATGTGGTGGGAAACGATGAGGCACGGTGGGACA
CACAAAGACGGACAGGAATACGATGGGATGTGAAAATACGAGGTT
TTCATATATGTAGCTCTACCAATGTGTCTGTGCGTGGATGTGACA
GAGCGCCACTTCGTCACCATCTCGTCCCCTCTGGCCACGCAGATC
CTACCGCTCTGTGGACGAGGTGAACTACTGGGACAAACAGGACCA
GTGTGACACCCCAAACACGCCGTATCCACGTATGACACCCCAAAC
AACCCAACCCTCAGCACCTCTTCTCCGATGTGTACCGCGAGATGC
TCCCAGGACGTCTCCGAGGTGACAGGGCCGTACCTACCGCTAACG
TCTGAAGGGATTTAAGCAGCATTTCGGGGCGGATTGAGAGGTTAA
AATTTGTCACCGGGGCCGTAATTAATTAATCCCTCTTAATTCACC
AGCTTCCACGCTCCCGCCTGCTCTTTGTACTCCAAGCAATCCACC
TCCAAGCAATCCACCGCCCCGAAGCCCAACCCCGCCCCGAAGCTC
ATTAATTATATGGGGAGGTGGAGTGGGGTTTCCTCTATGGGGCAC
CAACGAAGGTGTGTGGAAGCGGTGCTCATTTGGGTGCAAATTATG
CCATGAGCGTCCTGTCCAGCGATGGTTGTAAGTAGAAAAGCCACA
GAGCTCGTGGATCGCTTGGGGTGACTGAGAGAGATGGCAGCTCCT
CATCTTCCTCCACCCCACTTCCCCACACTCCAGTCTCTTCCCACT
TGGTGCCCCAGAATCTCCCTCCCCAGTATCTCCCCACATCCCGTT
TCCCCACATCCCGTTGTCTCTGACCCCAATATCTCCCCAGTGCCC
CACCGCCCACTCTCCCCGCAGATTGACACTCCCCTCCGCCTATCC
CACACGGAAGGCGGGACTTGGGGCAGCTTCTCCTCAGGCGACCTC
CATTCCTTTTCCATCCCTACAGCCTGAGAAATCATCCGCCTCCCA
ACTGACACAGAAATGTTCCCAATTCGTGCTGTTCTGAGGTGCGTT
ATGGCGTCAAACAAAACCTCTGTGTCATAAAGTCAAACGTGGACA
GGCCAACCTGGGTGACATAAAACCGAACCTGGATGACATAAGGTC
AGATCATCCTGGTCTGCACGCCCAGCCTCTGCTTCATCACCTACT
ACCGTGCTTAATCCACTCGCTAATAGTTCTAAAGAAGGGAAAGGG
CCGGAATGCCCTCTTCTCCACGTACTTCAGGCGGTATTTCCTTTT
AGGAGCCCCAACCCAACACCAAGCCCTCAAAACCCAACGCCCCAC
CCCCAGATTTGCAATGCCAAGACCCCAAAGCCCATCAAACCCAAC
CCGCGCCTCCTTCTCTTTCCGCCGCTGCTGTTCCGTCTTCTTGCC
ACACCCCATACATACATGCGCCCTATAAACGTCTCCCTATACCCC
CAGCCCGTAGAAGATCTCGTCGTACTTGGCCTTGTCCTTCGTCAC
GGGATTGGGAGCACTGGGGCCTTTGGGTTGGAGTCACTGGGATTG
GTTGGGGTCGTTGGGGTTATTGGGATTGGAATCGTTGGGTTGGGA
GTCATTGGGTTGTTGTCGTTGGGGTGACTGGGATTGGGGCTGTTG
ACTGGGATTGGGGTCATTGGGTTCGGGTCATTGGCGTCATTGGTA
TCATTGGTATGACTGGGATTGGGGTTATTGAGGTTGGGATGATTG
ATTGGGATTATTGGGTTGCAATTATTGGGATGATTGGGGTGAGTG
GATGGGGATTATTGGGATTGAGATTACTGGGATTATTGGAATAGG
GGATGACCGGGATGATTAGGAGTGGGGCTATTGATTGGGATGATT
GGGTTGGGATTATTGGGATGATAGGAATGACTGGGATTATTGGGG
CTGGGATTATTGGGGTTGGGATGATCAAGACTGGGATGATTTGAT
CAATCATCCCAATTTGAGGCGCGTTTCCCATCAGCACCCCACTAT
AAGGGGTTGAGCTTGCGGAAGGGTTTGTTGGGGTCGACGATGAGC
TGGCGGTCTTCAGGGGCGTTCGGTGGTCTCTGGGGATGTTCAGTG
TGGGGATGTTCAGTGAGTTTTGGTGATCTTCGGAGGTCTCTGGTG
TGCCGCTTGGGGTCCTCTGGTGGGTTCTGTTGGTCTCTGTTGAGT
GCAGAGTCCTCTTTGGCCTCCCACGGCTCTGACTCGCGCCCTGCT
ATCAGCGACTTGTTACGGGGTTCTAATTACACAGCCAACAACACC
GGCTCCGTGTGGTTCGCTGTTATCTGTTCAACGTCCTCGCGCCAA
CAGAGCCGTGATGGGAGCCCTCACTTCTGCAGCTAACAGCCTCAG
AAACCCATTCTGACAAAAGGATTCCCGGTCATTCTTAAGTGCTGT
CACTCAACTCAACTGACCCAATACAGCTCAACCCAATCCAACTCA
CATGCCTTGCTCTACTATCCAGACACAACAAATAAACCCACAGTG
ACACGTCTACAAACTCACACCGCTCTCACACTCCTACAAACACAA
GGACAAGTTAATCTGTCACCGCAGCACCTCCTCTTAATTAAAAGC
CTTTGGGTTGGGTTTGAGCTCAGGTTTGGGGCCGTTCTGGGTTCA
GAACGTCACCCAATTCCACCAAACCAAACGCAGAACTACCCGTGG
GCTGATGTGAAGAAGTAAAGCGTGGCAGGAATGGGAAAGGAGAAT
CTGTCCAGGAGATCATCACTGTCAATCTGTAATTAAAGAGACCTC
CGGCCGTCCTCATCGTCCATGTCAACTGCAAAGAGGGGAGACAGC
GGTGACACACAGCGCACGGACAGACAGACGGGGTGACAAATGGGG
ACGGGGTGACACAGGTGACGGGGCGGGATGGGCTGACGTGTAGGG
AGCCCTGAAGATGCTCCAACAACTCCCATCCACACCGACCGCCAC
CTCCAGCGCCCCTTAATCAGAACCAGGACTGCAGGCCCGCCTCGC
TCCAAGGCTCCTTCGCTCTGAACCAGGACCGCAGCACCCGGCCTC
AAAATAATACCCACAGTAACAGAATCACCACAGCAACCCCAAACA
CAGTTTTCTTTTGGTGATGAGAGTTCCGTCAGCCTGGAGATTCAA
CCTCTGACAGCCGCCTTATTAACGAGATACTAACGAGGAAACAAA
CGTTGAAGCGGTGACACCTCGTTCTGACTGTTGTTTCTTCACCCC
GCTCCACGTAACATCCCCTTTGGCTGTATGTTGTGCTAATTAATA
GCCATGAGAACCTCGGTTGTGCCTCACAGTCGTACCCTTTGCGTG
GTGTGGAAGCCGTGGGGAGACATCGCAACCAACGAGGAGACGCAG
TGTTGTGTTGAGGGGCCGCTCTTTTGGGATGCTCTCATGTTGGGT
GGCGCTCCACTTTCACCTGGAAGTAAAACACGAACGGTTCCTCCC
AATTAGTAATTAGATGGGTAATTAGTGAAGGGCGGCGGCGTTAGG
CCGGGTCAGTTTGGGTCATTTTCAGAGAAGATAACGAAGAGAAAA
CAGTCAGTGTAGGGTTCCATGGTCCTATAATCTTTACGGATCTTT
ACTATTTAATTCTCGCAGCAATTTGGGGTTCGAAGCTTTGGGGTC
GAGGTCAGAGGTCAAAGGATGGGGTCAGGAGGTTGAGATAAAAGG
GGTTGAGATAAAAGGAAGGGGTCAAAGGGCGCGGGGTCAAAGGGG
TGAATGTTGGCTGTGTGGTAATTAGTTGAGTCACCTGCATCGAGA
GTCATGAATGGGGCAGAGCGTTCATTAAGGGGCGGGTCGTTAAGT
GCTGGGGTAATTAACGAACGGGGTAATTAGTAGGGTAATTAACGG
ACCCAGCCCCTTCCTCAACATCTACTGCGACTACGAGCCGGGCTG
CATATCTCCACATCTCCGCGACGTCCCCATAATCCCACATCCCAA
GTCCCCATAGTCCTGGTCCATCTCCTTGGCCACCACGTGTCCCCA
CCCTATGTCACCCCATGGCTGCCTATGTCACCCCTATAGGTCCCC
CCCCATTTCCCGCACCCCAGCAGCTCCCGACTCCGTCCCCATTGA
TTCCTCGTGCAACCAACCCCAATCCTGAACTCAACCCCAAACCCA
CCAACCCAAATCGTACCGACCCCAAACCCAGCCGACCCCAAATTC
CAACCCACCCCACACCTGACTGACCCCACACCTGACCGACCCCAC
CCGGATGGTTTAATTGATGTTTCACCCAGACGCTGCTAATGAGGC
CAGCCCCATTGCGTCGCCTCCAGCCCCACTTCATTGCGTCCGTCC
GTGACCCCAATCCACTGCAATGACCCCAACCCACTGTATTACCTG
GAGGCGCTGCTCACCCTCGTCTTCTTCCCGGTCTGCGTGGTCTTC
CCATCCCCAGGAAGACGCTGCAGGTGAAGATTGTGGACGATGAGG
CTTCAGAACACGGTGGACAAACTGATCAAGAAGACCAACCTGGCC
GTGTTTCGGGGTCTCCATTCTGCTCATCGGGGTCCTCACGGCGCT
AGGGCCGGGACTTCGAGGTGCAGACGGGGACTTTGGCCTTTTCGG
GCCTGACCACCTCCCGCTCCGTCACCGACAAATTGGCCTTCGATG
CTCCATCCCATTCCTACTGCCATTCACACCCCGTTCCCATTCATG
TTCCCATTCCCATAGGTCCCATTCACACCCCTGTTCTGATCCCAT
CTGTTCTGATCCCATCCCACTCCACGTCTCTTTCTGTCCCGCTCC
CGACCCCATACCCCAATTCAGGAGAAGCGATGAGGGTCAGGCAGA
TCAGCTATGGGGTCTTGGGGTGATGTATGGGTTCATGAGGTCGTC
TAGGGATCCTGGAGGTGCTGTACTGCGTTCTGATTGAGAGCCCCG
TGATTGAGAGCCCCGAAGTGCTGAACATCATCCAGGAGAACCACA
CCCCACTGTCCTCATTCACGATGTCCCCATTCATAAATGTTTGCC
GGTGAGCTGCTGCCTGGACCTCTCCGTGCCCACCATCTCCTTCCG
CTGGACGAGCGCACCAAGAAGACCAACCGGGACAGTCTGTGTGAG
ATGACCTCCATGACCCCGTGATTCCATGTGGCCCTGTGACTCTGC
TTTTGGGGTCAGTGGGCAGTTGTGGGGTCGGTGGGCGGTTGTGGG
CGCTGGTTATGGGGTCGGTGGTGGTTATGGAGTCCCGGTGGTTAT
AGTGCCCGCCCCGCCTCTGCATCCAACGCCTCACCGCCGTCACGT
CAGGAGTCGTTCATCCAGAGCCCCGAGTTGGTGCGCTCCATGTTC
ATAGGAACATCATGAACAACAAAGTCTTCTACCAACACCCCAACC
TGCAGGTGATGGTGAGCGTGTTGGGCGGCGGCGAGACCAAGGTGA
CCCAAAATGGTCACCAACTGCTGCCGCTTCCTCTGCTACTTCTGC
CCATCCCCACATCCCCGTTCCTATATCCCCATCCCACTCTGCATC
CCCCACCCCATATCCTCGTCCCCATTCCCGCCCCTAAACTCATCC
CCCCGACCCCAAATCTGCACCCCTTCTCTCCATCCCGGCTTCCTA
GGTGGGCCTCAACTCAACGCCTCCATTGGGTCGGGTGCTGTCCGC
ACGGATGTAGGGTTCCTTTGGCTCGTAGGGTGGTTATAGGGCCAT
TGATGTCCTATTGGTGTCCGTATTGATGTCTATTGGTGTACCCAT
CATCCCTGTTGGCGTCCCTATTGATGAACCCATTGATGTCCCCGT
CTCCAGTGGGGCGAGCGTGGGGTCCTCCTTGAGATGGCTATGGGG
TCCAGAACAATTGGACCTATGGGGAGACAGTGGATGAGGAGGCCA
ACCTCATTGATTCCCATCTGACCCCGTTAATTGCTATCCAACCCT
CTTCTGACCCCATTAATTGCATTCTGACCCCACTGATTCGCATCC
CCCCATTGATTCCCATCCGACCCCTTTGATTCCCGTCTGACCCCA
TCCCGTCTGACCCCATTAATTCCTATCCAACCTCGTTAATTCCCA
CCTCGTTAATTCCCACCTGACCCCATTGATTTCCATCTGACCTCA
GGGTCAGTTTGGGTCTGGGGCTGTGGACTCTTTGGGCTCTTGGGG
GGGGCAGTGAGGGATGTTGGGGTCTGTGAGGCTCTTGGTGAATCC
AGATCCTTCTGCCCCTCATCAACCAATACTTCCACAACCACTGCC
GCCGCGGCTCAATGAGTTCAACCCCTGCTCCGTCTACAGCACCAA
TTGGGTCCTGGTGTAGTCCGGTGGGTTCTATGTGGCTTCTGGTGG
CAGTTGGGTCCTGGTGTAGTCTGGTGGGTTCTGTGTGGCTTCTGG
TGGATTCTAGTTGGATCTTGGTGTATTCCAGTGGGTCCCGGTGGA
TTGGGTTCTGGTGGTTTCTGGCGGGTTCTAGTTGGATCCTGGTGA
GTTGGATCCTGGTGAGTTCTGGTGCATTCCGGTGGCTTCTGGTGC
CTGAAGAAGCGCGCGGGGAAGGTGGTGTCGGAGGAGGAGCAGCTG
GCTGTTCCGGATGGTGGGAGAGGTCTTCATCTACTGGTCCAAATC
GAGATCAACAATATGTCCTTCCTGACGGCCGACAGCAAGAGCAAG
GTGCCCCTAAACCTCCCCAAAACCCATCTGGAATACCTAAGCCAC
TCCCACCCCACTGTGCACCTCAACCCTCCCCATCCCGATGTCCTC
TGTCCCCACGTCCTCCTCGACCCCATAACCTAACACTGTCTCTTC
AGCGTTCCTGGCCTCGATGTCCCCAAGTTCCCGATGTCCCCATGG
CCCTCCCCATTGCAGAAGGACACAGACGAAGAGGTGCGCGAGTGC
CAATATGTTCCTGGAGGCGTACAAACTGCTGTGGTTGGTGACGGA
CCCCACAGCAAGTTGGAGAAGGATCACCTGTACATGGCGTATGCG
ATAGGGCTGTAGGATTTATTGCAGGGTCCTATAAGGTGGCTGTAG
GGCGCTGTTATGGGGTAGTTAGTATGGGGAGTGCAGGCTATAGGG
GGGTCTCTGGGCTGTGGGGTGTTACTGTAGGGTCTGTAGAGTGCA
GTAGGCTGTGTGGTGTTGTAGGGTCTGTAGGCTGCGGGGTGTTTC
GCTGCGGGGTGTTTCTGTAGGGTCCATAGGGTTTGGGGTGCCGTT
AGCTCCGGTGTCCCCTGCATGTCCATCCCCGCTTGTCCCCAACCC
ACCACCATCAACATCATCATCTGCACCGTGGATTACCTGCTGCGC
ACCCACCCCACTGACGTCCCGGCCCCATAGGAGTCCATCAGCGAT
GAGTCCATCAGCGATTTCTATTGGTACTATTCGGGGAAGGACGTC
GTCATCGACGAGCAGGGAAAGCGCAACTTCTCCAAGGCCATGGCT
TCCAGCAACGTCACCATGATCCTGAAGTTCTTCGACATGTTCCTG
CCAGAATTACCTCTCCCGCAACTTCTACAACCTCCGCTTCCTGGC
GGAGGCGGAGGTGGAGGGGTCGGGGATGGCGGCGGTGTTGGACGG
ATTACTGGGACAAGTTCGTCAAGAGAAAGGTGATGGAGGGGTCCT
TCACCTCCATCGATATCCGCTATCAGATCTGGAAGTTTGGGGTCA
ACTACAACAACTTCTTCTTCGCCGCGCACCTCCTGGACATCGCCA
CCGGAAGTTCTACAATAAGAGCGAGGATGAGGATGAGCCCGACAT
TTCTTCTTCTTCGTCATCGTCATCCTGCTGGCCATCATCCAAGGT
CACCGACATGAGGACGTTCCCAATGACATAAAGCCAGGAGGTGCG
CATATGCGATCTGTGGCTCTGAGAGGGGTCCGGTCACTGAGGGGA
ATTGAGAGATATTAAAGAGTTCTGTGGGGATGTGGAGAAGTAGCG
TGTGGAGAAGTAGCGGGAAGTATTAAAGGATGTGAGGGGAATGTT
CCCCTCCCGCCCAGTCCGACCCCGTGGCTCTTATTTCAATCCCCT
CCTTCGGGATGTGGGTGCGCTTTAACCTCACTTTAGCCCATTTTG
CGCTTCGTGGAGGCTGAGTCGGTGTTTCTTTTCGGTGGCTTTCTT
TTCGGTGGCTTTCTTTCTCCCTTTAGGTACAACCCTGAGAACCTG
CCCCATATAACGACCCTCTTTTGTCCCCGTGTTGCTCCCCATAAC
CGCAGGTACCAGTTCAACCCCGCCTTCTTCCAGACCACAGTGACG
GTGCTGCTTTACTTGTACCTTTTGTGCCCTATTGTACTACAGGTC
ATTGTACTACAGGTCCACCCCAATGTACTGTCATTCTGCCTGGAG
CTACTGTTTTCTTAATGTGCGTTATTGGATTGAAAGAACCCACTT
AGAGCACCCCTGGACCGCTGTTGGGTACCCTAACGTAGTCTTGGT
CCATCTCTAACGAGCAGGGATTTGAGGTGCCCTCCTGAGTGGGAG
CATAATAAATGAGTGGGGTGTTATGCATAATAATGAAGAGGTGTT
GAGGACTCACTGATTGGCTAATAATTAGTACACATGGGTGGTACA
TCATTAACATTAATATTGTTTCAATAGTTGAGCGATGATAGGCAT
GAGGAGGTGTTGCAGAGCCCGCCCCGCCCACATCATGAATATTAA
GTGACCATCTGCTATTTGGCTTAATTACCTTAATTGTGGGCGGCT
GGCACTGCGTGGAGGTGGAGGAGTCGTCGGATGGCGGGGAGGAGG
GTGCTCTGTTGCTGCAGTGACGTTGTGGAATGGTACAGAGGGTGT
TGCCTTGGGAGAGGGATGAGCTGAGTTGGGGTTCAGGCGGTGCTC
AGGACATCTCAGAGCGGCCCGTAACGATTTCCTGCCTTAACGAAC
ACAAAGCCCAAATTGCAGAACGCCGTCGGTTGGACCCAAACTCAA
TGGACCCAAACTCAACGCGTTAAAATGGAAGCCCCGCTCTGCTGG
GTGATCTCAGGTGACGTTCCTTTGGGTTTTGCTCCTCGAGTGGGC
ACGCAGCCTCCATCCAGCCCTCCGTGTAGCCCTCACCTCTTGTTT
TGCAGCGCATCCACCTGAGCCCATACGTCAGCTGCAGGCACCGTG
GACGGTCTTGCCTTCAACGCCTTGATCCACAGACACAGACCAGAG
GTAAAGCTCCTTTGGCAATGTGACGGCATGGTTCCTCCTCCGCTC
CGTTGGGACGCTGTAATCACCTTCTGCCCATACAGGAGTGTTTAT
GGCCATCATGACATACGTTTCCTGCTTCTACCACGCTTTCTCGGG
CCACCCGCCACTCCTAAAACCAGCACCTCCCCACCGTGACGCTCC
GCCCCGAACAGTGCGTCCCCACACCCGACCCCGTTCCCATTGCAG
ACTGCCCGTCTTCGCACTTCCGCTGCCCTCCAAACTGCCTTCAAC
CGGCAGCGTCACCTTCCAGGCCTTCATCGACTTCATGTCCCCGCG
CGCCCTGGACTACAAATCCTTCTCCACCGCGCTCTATGGGGAGAG
CAAATATATCCTCACTGCAGCACTGTCGCACCGCATCTCTTTCTC
GAGGAACCACGGGGAGCTCTGAGAACGTCACGGGGCCACCAGGGA
CGTTCGCCATCAGGAACTCATTGCCCATGTCAACGAGATCAATCC
CCCCTCTGTATTTAAACACCCTCAATTCCTTCCGGTCTCTATGAG
AGCACTCACGTCGTGTCCGCAACGCCCGCAGCCCCGCAGAGATCG
CCAGCTCGTCACAGATCTGCGGGAGAGAAAGCGAGAGGAATTGGA
CAGAAAAGAAATAATCTATCGAAATCAAGTGGCAAGACATCTCCC
GGTCAGCACCCATCACAGACACGGCATCACCACGCTCATGGCACC
CATGGCACCAAACAGTTGCTCTTCTCGTCCCTCTCCGCGTGATCC
GTCCATTGTCATATAACAGTTCTGTATGTCTCTTACCATTGGACG
GCATCACATGGTTTCAGAGTCATAAACACAGGTCAAAGGCACAAA
GTGTAGCTCTTTCCCGTGTGCGTGTCTCCTCTGTAATGGAAATGT
CCTGCGACCGCTCTGCACATCTACGTATGTACCTTGGAGGAGGGC
AGGAACAGGAAAAGCAGATTGAAGAACGCTGAGATGGCACCGGGG
ATCGAGTAGATGGGGTTGAGAATGGTGAAGAGCAAAACGTTGTTG
TAGTTGACAGCATTGCAGGCACCCAGGATGTCCTCAAACTCCACC
GGGAGGGGACGGGGAGAAAAGTTGGCTCAGAACGGCGCGATCGGA
CTATGTCTGCGCCGCTGTTTAATGTCCCCATCGCTCCTCTCACGG
GGCCACAGACCTCGGTTTCTCATGCACACCTCTACCTCAGCTGCA
CTGTAGGCTTTGTCCGAGTCGAAGTCCATCCCGCAGCCGAAGCCC
AGGGACATGAAGACATCGCTCTGGGGACAATGAAGAGGCAATGAG
GGGGCACGGAACCACCTCCTCACCTCACCTGGCTTCACCACGCTC
CGTGTCGATGTTCTGCGGGGAGGGAAATTTACAGGGACAGCATTT
CGATGGTATTTATTCGTGGGGATATAGGAGGGATATTAAGCATAC
ACTCAAGGGGAAACAGCAGGGGTGCCTAGAAATGAGTGAAGGACT
AATGAGTGAAGGACTGGGTGGGGATGAAGAATGGGGACACGCTCT
GCACAGAGGATATAACAGGGATGTGGTGTTGGCATTTGGGGCACG
ATTCACCTGGGAAGGAATGGTAAGGGGAGGGTAGAAGAGTAAATG
GTCTGGACACATTTTGACCCATTCTGAACCATTTATCCCAGCTTT
CGGGAGTTTCCAGGGAAGATACCAACGTGATTAATGATTGCTGCC
GTTGCCTCTCTTTTATTGATGTGTGGGCTCTGTGAGTTGGATCTC
CGCTGCGGCAAAGGTGAATATGTTTGGGTGGACATGAAAGTAAAT
ATCTGTGTGGCGTTGGAGCAGCAGGACGGGAGGGGCAGCGCTTGG
AATGTTTTGGTCTCATTAGCTGTAAGAGGAGGCCTTGAGTTTGGC
TTGTGAATGTCTATTTTGAATAAAACGGGTGCTAAGAGGACAACA
CTGGGAGCGGGTAAGTTGTGGGCGTTTTGATGCTTCCTGTTCCAA
CATTGGTGGGACTGAGGCCACGTTGGGTTTGTCTGCAAGGCGAGG
TTATCTTTCTATGAATTAATTAGCGCGTTTCACAAGACTCTGAAA
CGTGCACCCCGACATCAGAACCTTCATTTTCAGCTGGTGATCCTC
ACAAGCTTTGCTGTTAACCCCTCCGAGCCTCGCAGCTGCCGATCT
CGGCTTCGTCCTCTGTTCCCATGGCCCTCCGAGTGCTGCTTGTCC
CTTTTGAAAGGTAAGAGTGAGCTCCCAGCCCATGAGAGCGTAAGG
GTAGGGAATATTCTGCTCTATTTTAGTTTACTCCCGGCTGCCAGA
AGGTGCTCTGAGGGTCGAGGGGAGATGCTGTGACTTCTGGAGAAA
AAGCTGAATCAGGAGACCGAAATGGGAGGAAAAGGCCACCATCAC
CCACAGGGGTTGGGTCTGGCAGGACGGGTTGGGTCAGCGTGGGAT
TGCTTCTACAGTGAAAATGCCGACCTCTGCACTCGTGTGGTTTTG
GAAGGAAAACAAGCAGATTGGGGCTGGCTTTGCGGTGCTCTTACA
CAGAAGCATTTCCTGACCTTCAAGCACATTCCTACCACGTACCAT
CCATCTCCAATTGCTGCTGGTTCGTCAGTTCCTCGTCCCATCTGT
AGCATGAAAGAGAGTGGGGTGGGATACTGGTGAGCGTGGAGAAAT
TAACCATGTTCAGCAAGAAGAAGAAACGCATTGAGATCTCCGCGC
GCAGTTGAGGGCTGAGGGATGATGGAACCGTTTGGGGAGGTGTTT
TGTTTCCCTAAGCCACCCTTATGTCATCATTTTAAGTCTGGCTCG
AAGAAATCCCAATGGTTTGAACTGCAGAAGGAGAGTTAGGGCCCG
TTTTGTTCTGTTTGTGTTCCGTGTTCCTGTCTGCCTCTCGTCCCA
ACGGCTCACTGACCTGGCTGCTGGATGAGTTTGAGAACATGTCCG
GACCTTTGTTCCCTCCCCGTGGCTCTTCCCGCTGTTCCAGAGAAG
GCTGTTCCAGAGAAGACCAATTACGACTGCCCACCAACGAGCCCC
AAAACACCAGCAACACAAACGCCAAAGGTATTGTGGTCGGAGGTG
CCCTGCAGGTGGATATCTGGTCCCTGGGAGTGATGGTGATCGAGA
CACTGCCCTCCTCACCGCCGCCTCTAACTGGATTTGTGACTGTGC
TAACAAAGCTATTTATATTGTCGTTTTGTAATGCCACCGTGCTGG
GTGCCTGGCGTTGACCCACATTGACTGTTGTTACCCTGTGTTGGT
CCCATGTTGGTGCACGTTGACTCACATTGACCCACGTTGACTGGT
TTGACCCACGTTGACTGATGTTGACCCACACTGACTGCTGTTACC
TTGACTCACAATGCCCCACACTGACCGGTGTTGACCTACGTTGAC
CGCTTCGTGCTGCCTCCCTTCCCGGCCCTGGACCACACCGTCAGC
CGGCAGCGGGTAATTAGCGGTAGGAAGCAGCAGAGGACGAGACAG
TGCCACTCAGAGCCCCGTCACCCTGCAGCCACCCTCCCGTCCCGC
TGATCCTAAGCAACCCCACGCGTGATCCCATAACCCTCTGTATGA
GCACCAGTACACACCCACCCCACTACGTCTCTGTACAGCCCTATA
GTAAGAGCAGCACCACTCAGTAAGTTCCAGCACAACCCAGTATGC
GGCCCAGCACAACTCAGTACTGCCCAGCATCGCCCAGTATAAAGC
ATAGGTCCCAGTATTGCCCAGTATAGAGCAGCGCATCCCAGCACA
CCCAGCGCCGCCCAGTGTAGTCCAGCACATCACAGTACAGCCCAG
TGGAAGGGGTTCTGAAGGGCCAAGGTGGGATGACTGGAGAGGATA
GGGATGGTGGGTACGCAGAGGGGAGGAGGTGATAGAAATAAGTGT
CCAGATGACCTACGAGGAGATGATGACACTGACCGAACACCACCT
GGAGAACATCACGAGTTACCTCCAGCTCCTTGAGAAGTGCCTGAG
TGTGCTCCCTCTGCCCCTGTGAGAGTTGTGAGAGGTGGGTGAGAG
TCCTCTGCCCCTTTCTGTCCTGTAGATGCCCCGTTTTCCACCTGA
TGGTGCCGTCCTGTTCCCTCCCACTCACTTTGTTTCCCTCCTGCC
GCTTTTGTGGTGTGGACGTCGTGGGAGTGATGGTTTTGAAGTAGG
CCGCCTCTTCCACCCCACCTTGGCCCCACAGAGTGTCCCGTCCCT
GCGCAGACAAGACCTCAACCATCTGACGGCCCTGCCCCTTCCACT
CGCTCTTCATCTAAAGGGGAGATATCAGAGAGAGAGCCATCAGGG
GGGGTCGTACCTGTGCCTCCAACTCCTTCTCGTTCATGTCACGGT
CTGGCTTTGTTCTTCACGTTCCAGTTGTACTCGCGCGCAATCTTG
CCCCTCCCTCATACACGTCCTCAGGGGCGTAGTCCATCTCCTCCT
AGTCCATCTCCTCCTCCTGATCCCTCTTCCGTTTGCGCAGTGTCT
GTTTGCGCAGTGTCTCCTCCACGGGAAGGAAATAGGCCACAAACT
CCTCTCTCCTAATCACCTGATCATGGCCTGGGACATCATTTCCAG
CTGAAGGGAGGGAGGATGGGTGAAGCGTGCAGGATGGGGTCAAGA
CAGCAGCTTCTCATCCGCCGGGTCCAGGAGCACTGCCAAAGAAAT
GGGTCGATGCGGTAGGTGTCAGGGTTGATGAGGTCGATGGTGACG
TTGTGCTGCTTCTCCAGAGACGTGGCCTTGTACTGCACGAACCTG
ACCGGTTCTGGTCGAAGGGGTAGGTGATGAATTTGGGGTCGAAGG
ATTTGGGGTCGAAGGGGATGTCGGGGAGGCTGTTGCAGTACTTCA
CTGTGACAATAAAGGCACCCACACTCACGGCGGCGTCCCTGAGGA
CCGTCCCAGCCGTCGCCGTCCCCGCCGCAGTCCCCGCTCAGCTTC
CCCACCGCCCCGATTCTGCCTTTATTTATTGCTCACTCAGTGCCT
CGGCTCCTCTCTTCCCCTCCGCCATCATCCATCATGTCGGACAGC
GCACTCCGCTGCCTCTAGGTTTTGCTCTCACCGACCGCTGTGATC
TCCCTCATCCCAGCGTCTGTCTTTCTGTCCACCCTTTGTCTGTCT
CTCCACCGCCACCTCCTTGTTCCCGAGCAGAAGAGATTGAAGGTA
GTGAGCCACATTCGACCCTCCTCTTCCTTGCAGCTTCCAACATCG
GTGTCCCTCTGCCTTACCGCACGTCAAGGATTGGACTGTTTTAAC
AGTGAAGGAGGTAACCAATCTCAAGCCGAAGTCCTGGGTGCGTCT
GTCCTGGGTGCGTCTGAAGAGGGGCATCTACAAGGACGACATCGC
CGCTGTCTCCCTGCAGGTGGATTATGTGGAGCCCAGCCAGAACCA
GCCCAGCCAGAACCAGATTTCCTTAAAGATGATTCCCCGTATTGA
TGACCGTATCAAAGCCCGAATGAGTCTGGTAGGTGGAGCGCTCTT
AGCGGCTTTTCGATGCTGAGAAGATCCGGTAGGTGGTGGGTGGCA
AAACTGCTTTCCTTCTTGTGTCAAGACCCAAACGCTGAGGTACCG
GCCTCCGCACGCATACTGCCGTTCTCCATGTGGTGTTGTCCCCTG
CAACGTGGAGGTGTGCGAGGGTGAACTGATCAATCTGCAGGGCAA
CAAGATCACTATCATGCCCAAACACGAGGACTTGAAGGTAGCAGA
CAGAGCAGAACAACATCCACGTCAAGGACATCGTCAAAGTCATAG
CTGCCATAAGTGCTCTGGGTTTGTCGGTGCCTTTCTGGGTTCTTT
TGCCCTCATCAAACGACCGCTGTGACTTGCAGGCTACATTGGAGT
GCAGAGGGGACAGAGATTAAGTGGATCCTGGGGTGATATTTTGGA
GGGTGATATTTTGGAGGGTGTATGAAGGAGGCTTTGAGGATGAGC
CCACTCACTGAACTGACCTGGCTGCGGTGATAACGTTTGTTTTCC
GCAGCATCCCCATGGCTTCCTCTCACCCTGGCAGGTACAACACTG
ACAACACTGACCAGTTCTCACCCTACGCTGTGCCATCGCCACAGG
TTGGGCAGTGATACCGTTTGTCGCCTTCCCATTTCATCGTGGTTT
TGAGGGTAAATAAAGGGTTACATGGAACTGTGACTGTTCTACTGC
CCCCTTAATGCTTCGCTTTGGGTGGTCCGCTGGGTGACTTTGCGT
GACGCTGTTATGTCACGGGTAGGGGTCGTTTTGAGGAGTTTTGGT
CTCCACGCATTCTTCGCTTGCCTTTCACCTTCCCTTGGCCGGTGA
CACCGTCTCTCTCATCATCGAGTCCTGGAGGCTGGAGGAGGCCAA
GTCCTATGGGGTCGTGAGGGGTCCTAAGGGGTCGTAAAGTGTCCT
CCGATGCCATCCCATTGTGTGCCCTCAGGTTCAGGAGTTGATCAT
TCAGGAGTTGATCATCAATAAGGACCCCACACTGCTGGACAACTT
GGAGTACGTGGAGAAGTTCGCCCTCAATTACCTGCAGCTGTTGGT
CATTGTGGGGTCATCTATGGGGATATCGGGTCATGGGAGGACATT
ATGGGGACGTATGGGGTCATCTGGGGATATCGGGACATGGGAGGA
ATTGAAGGCATACATCCCATTGTCACCCTATTAGTGTCCCATTTG
TCCCATTGTCACCCTGTGGCTGTCCCGTATCACCCTATGCGTTGT
GAGGCGCTGTCCTTGGATCACTCCTTTATCCCATCCCATTATATA
GTGTCCCATTGTGTCCTCCATCCACCAACCTGTGCTTTATGAATC
GTCTGTTCTGTCCTCTTTCGTTCTGGTTCTGTTCTGTCCTTCATA
GATATAATGTCCAAATGGCTTGTCTGTCTCTGTCTGCGTGTCCGT
TGTTCCATCCATCCATGTATTTCTGTCCCTCCACTATCATGCTTC
CCATCTTCTGTCTGTCCATGCACCATCTGTCCGTCCCATCCATGC
TGTCCAATATTCCATCCCGTCTTGTCCGTCCATCCATCTCCGTCC
CCATCTCTCCTCTGTCCACTCTCTGTTCTGTCCACCTCGTATTTG
CATCCATTCTGTCCGTCATGCCACTTCTGTCCCTGGAAAACTCCC
CTGTCTGTCTCTGTCTCATTGTCCGCTCATCCGTCTCCTATGTTC
CCGTCTGTGTGTTGTCCATTTCTGTTCCATCTTATCCATCATCCT
CTCGGGTTCCATTCTGTCCATCTCTTCCATCCAGTCCCTGGGTCT
GTGTCCCATCCTGTCCGTCCCATCCATTCTGTCCATCCATCCGTC
TGTCCATCCATCCGTCTTTGTCCGTCCCATCACACATCTGTCCCC
CCTCTCTGTCTCTGTCCTCGTGTCCGTCTGTTCTGTCTTTTGTGT
CATCCATCCATCTGTTCCGTCTATCCATCCATTCTGTCTCACTGG
ATCCAAGCTCATCCATCCATCCGTCTAGTCCGCCTCGTCCATCCG
CCATCTGTCCGTCCTTCCATCTGTCCCTGAGCGCTCCCGTAGTCA
CCTTCCTGTCTTCTGTCATGTCCACTTCATCCATCTGTCCCGTCA
TCTTAGAGGGGTCCTGAAAGATCCTGGGGTCTCGATGGGGCGTGA
CCACCCCATTACCACCGACCCCATAACCCTTATCAAGAAACCTCA
TGGTGACATCGAGGAGGTTACAGCCAGGGAGGTGACAGCAAGGGG
TCGCCCTCATAGCCGATGTTGATCCATTTGTCCTTCATGATTTGC
CATAACCCCATAATACCTCCATAACCCCACCTCATACCCCATAGC
ACCCCATAATACCCCTATAAGCTCCTCCTCATCCCCATAGGCTCC
CCATAACCCCATAATACCTCACGATCACCCCATACCATAGGCTCC
CCACAATGACCCCTCACAATGCTCCCCACAATGACTCCTATAAAT
ACGTTTCCACAAAGCTCCCTCTACTGACCCTATAACCCTCGCATA
CACACTCCTGTTGCACACTCACCTCTCCCGTACGCTCATTGGTAC
CCCCGAATCCATACCCCATATTCACACCCGCCTCTCCCCTACAGG
CGCTCTTGCACACTCACCCTCCTTGCACGCTCAACCCAAGCCACA
ACGCCCGCCCTGACACGCCTGCCTTCCACGCACACCTCCCTTGCA
GATCTTCACACTCACCCCAACATGCAAGGAGGGAGACACGGAGCT
CATGCACGCTCACTCTTACACACCCGCTCTCGCACACCCACTTCT
TCGTGTTCGCCTCTTGCCTTCTTGCACACTCACCACTTGCTCCTC
TTTGCACACTTATCCCCACCTTCAGCTCATCTTCCCCACGCCCTC
ACACTCACCCTTTGCACACCCGTCTTCCACACTCCTTCCCACCAC
CAATCAGCGCTTACCCCACCCACCCTGACCCCATTTGCACACCTC
CACCCTTTTGCACACTCACCTACACACGACTCTAGTACGTCTCCC
AAGCACCCTCAGACCCCTTTCCTCACTCACTTCCTTAAAGCCCTA
GCACACCCGGCGGCTTTGCACACTTATGGGGTACGCGACGTTATG
GACGTTATGGGGTTTGTGCCGGTTATGGGGTCGCGCGGTTATGGG
TCGCGCGGTTATGGGGTCGTGGAGAGGGCTTGCATAGTAGGGCTG
GACTTATGGGGTCACACGCTTATGGGGTCGTATGGTTATGGGGTC
AGGTCGGATTCGGGGTCAGAGAAGGAGTTCGGATGATTTTGGGGT
GGATGGAGGAAAGGAAGCGTGGATAATATAGGGGAGAAAATGGGA
CCAATACCCCACCCCAACGTCCCACCACCCTCATATCCCCACCTT
CCCAACATCACCCCAATATCATACCAACGCCCCAATGTCCCATTC
TATCTCCTTCTAAATGGCCTTTCGGGGTGCTGGGATGGGATCAGA
ACACACAAGGGGACACAAGGGGACACAAAGAGGCACATAAAGAAG
GGAGAGCACAAAAGAGGAGAGGAGCACATAAGAAGGCCACCATTA
GGGAATAGGGGAATGGGAGTGCGAGATGAGGAGCCACTGGGAGGA
GGAGTGCAAGATAGGGAGCCATGGGAGGGAATAGGGGAGTGGGGA
GCCATCGAGCTGGACAAGAAGTACGTCAAGGGATACTACAGGAGG
CCTCCCAGGTGGTGAAGGTGAGGCCCAACGACAAAGACGCCAAGC
ACAAAGACGCCAAGCTGAAGTACCAGGAGTGCAATAAGATCGTCA
CCCCGTACCTCTGCCCCTCCCTTTGTGCCGCCCCATAGGATGACA
CAATGTCCCTCCCGCAGTGATCAGATGGGCAATAAGGGCTCCTAC
TCCCTCCCTGCTCTGCTCACGTTCCATTATCTCACTGCATCCCCT
CCACCCGGCACCAACACCTCTGCAGCGATCACTTGAGCCCCACTG
GAATGAGGTTTATGAGAGAGGGGAATGTGGGTATGAGGGCAGAAT
ACCTTTGACCCCTCAGCCTTCACCTTCTTTGACCCCAGCGACGCC
CTGCCTATACTGGTCTATGCTGGCCGATACTGGTCCTAGTTCCTA
GCAGTGTCCCAACCCAAACGGAACTTCCCTGCTGTGCGGACCCCA
TTACTGTTCTGCTGTTGGTTCCCATGGATGCTGCGGGCTGAGATG
CCCCATGGATTCGCTTCTGCCACCAATAAACACCTTTGTACGTCC
CTCCCCAGTCCCTATAGAGAGCCCCAAAGCCCTATAGAGCCCCGT

## Sheet: chr34
GGCGCCCGGGAGCGCATTACGTGGGCTGGAGGTTGGATTATTTAGACCCAAAATCCTC
CTGCCGAGTCATGTGGCTGGATTCAAGTTGGCCGCTGTGGTGGTGGTGGGGATCCAAG
CCAAGATGGCCGCTGCATCACATGGGCTCCATCCAAGATGGCCACCATGACAGCATTG
AGATGGCCGCCGCGTCACGGGACTCAATCCAAGATGGCCGCTCCATCACGTGACTCGA
CCGCCGAATCACGTGGGCTGATCCAAGATGGCCGCCCACATCCATTTTCCCCGCACGT
CTTGGCGTGTCCTTAGCATGTTGTATGACCCGACCACATGCGAGGGAGGTCACGTGAT
GGAGGTCACGTGATGCAGCCATGTCCTTAGCGTGTCACGTGACTGGAGCGTGTTCTTA
AACCAGCAGACCACGTGTGGGGAAAGTCACATGATATTGGCATGTCCTTAGCGTGTCA
TCACATGACGAATCCGTGCCCTTCGCATGTCGCAAGCATGTGCTTAGCATGTAGGCAT
CATGTTCCCAGGCCTGAAGCATGTATGAGGGATGTTATGTGATGGCTTCATGTCCTTA
TCCTTAGCGTGTCCTTCGCGTGTCCTTCGCGTGTCCTTCGCGCGTCCGCCGCCCCACG
GGGGATGGGGTGGCTGACCCGCACGCAGCCCCAATATCCGGCCCGCAGCAAACACGCT
GGGGTTCGGGGCTGGGAGCGCTCTGCAGTGGGGCCAATGTGATCACCCCTCTTACTGG
CCCTTCCCACCTTAATGAGTTCGTTAGCGCCACTAATTAACCCCTTCCGGCCCCTAAG
GCGCACTCATTTCCGCCCTTAATGAGCTCACTCTGACCTCTAATTAACTTGATTCCAA
TCCGACATGAAACCCCACTTCCGCCCTTAACCACGCCTCCATGCTCAACTTCCCGCCT
CCCCTTCCGCCCACCGTGGCCTCCCCGCAGGCTCCGCACCGCACCACGTGCTGCGCCC
CCCCTCCTTCGGGGCTGACCAATGGCGAGTAAGGAGGCGGGGCTTCCCGTCGGGGACG
CCCCGCGGACGACCGCGACCAATCCACGCTCAGGCCACGCCTCCCGGACAAAAGGCCC
CACACCCCACAATCCCTCCCACCCCTCCAAGCCCCGCCCACCCAACGACCACACCCAC
TCCGCCGCCAGCAGCGGGGAGCGCTCCCCGTCCGCCATGGCCGCCGCCTCGCTCCCGA
AGCTCCGCCCCTCTCTCCCCATTGCCTCGTTGACCTCACGTGATCGCAGCTCCCACTC
ACGTGATCTCTTCCCTCCGCCTCCTTTGCCTCTCAATCTCCATAGCAACGCCGCTCGG
GGTTTCCCTCCCCGCTCTCTGATTGGCTCCCCTTCCTCACGTGACCTCTCCGCCCCTT
ATGGCAACGCCGGGCGGGGAGCGTTGCTTCCTTCTCCTCTCTGATTGGCCCGCTTCCC
GCGTTGTTCCCTTCTCCTCTCTCTGATTGGTCCGCTCCGCACCACGTGACCATCCCGC
CCTTCGCCGCCGCCCCTGGGCTAAGTCCGAGCGGCGCTTCCGCGTCACGTGACGGGGA
GTCCCTTGCCAAATGGGTGCTCCTATGGGTCACTGTATGCGGAATCTCTATGCCAGGG
CGCTTGGTGGTGGGCACTCTGGGCTCCGTGCCCTGCGCCGTCCTGCAGGGCCGATTCC
AGGGGATACAGCCCCGCTCAGGTGGGTCCTCCGCCGCCTTCCCTTCCGCCTCTTCTCT
ATGGTTGTTCTCTATGGTTGGAGGATTGTCTCTATGGTTGGAGTACTCTGTCTCTATG
GTCTCTATGGTTCTCATTCATCTCTATGGTTCTTTTCTATGGTTGGAGGTCTCTATAG
CATCCGGACCCTGAAGCTTTTAGGGGTACACACATTGGTGTTGACCAACGCCGCGGGG
GGGCCTTTCCCTCATCACCAACGCGGCTCCCGGAACGTCCGATGAGGGCGATTGGGGA
AAGGTCCCAAAGGTCACCAGGAGGTCCTGGAAGCGGCTCAAAGGGGCGCCCGTCACCT
TCCTCAGGGCTTTAGCGCCTCGTTTGGACGCCAAACACGCTTAGAACACGCTAAGCGC
GGGTGTGGAGTGGGGCGGCCGCGTGTCGGCTCTGCGTGGAATAGCACTGTGGCGCGCG
ATCCTGTGTTGATCCCATGATGATCCCGTGTTCATCCTGTGTCGATCCCATGTTGATC
ATGTCCATCCCATGTTGATCTCATGTTGATTCGCTGCTGTACTCCTCTCCATGTTAAT
CGTGTCAGATCCATGTCAGCACTTCATCACGTGTTATTCACGTGTCCATCCCGTGTTC
TTAATTCGTTAACAGCGGTTACGCGGGACCAATTAATTGGGTCAGCCCCTCCCTTTGG
TAATTGCGAAATGGAACTAATTAATAAAGGCACCGTGGGAACAGCGTGACGCAAACGA
AAGCCCGATTTTAGCCCAAAATGGGGACCTCTTTGTCCCCATTGCCCCGATAGGTCCG
GGGTCATTTTCAGAGCCCTACAGCCGTGGAAACCCCATATGGGGTCGTCAGCGTCGGA
TTTGGCCGATTTTGGGGTTAAACCCCGTTTTCCCGTTTTCGGGGTGATTTCGAGTCTA
TGGGGTGGGGTGTTGCAGCCGAGTCGTGTTTTGCTGCTCTGTTCGCCCACGAAGAGAT
CCCCGCCCCATAGCTGTGCCACCCCGACGCCGTGGAAGGTTTGGTGCTCATCAACATC
CCTTCTCATCATCCCAGCCCTCGGCCCGCCAAAGCCCCGCCCACTTCCAAACCCCGCC
CCCCAACTGGCCCCGCCCTCTTTCCACTTAGCCCCGCCCCACTTCCCCTTTACCCCGC
GCCTGTGCCTTATAAGGCCAAAGGGGCGGGGCTAAGTGACGTCACTTCCAGGTGGAGT
CTTTTGTTCTAACCCCGCCCCTTTTCCCTTATATAGATGGCGGATGGCGGCGGCCAAC
TTGTGGGAAAGTGGGCGTGGCCTGGGACATGGGGCGTGGCTTAAGCACTCATTGAAAT
GTGGCTTAAGGCTCATTGGAACGAATGGGGATTGTGGGGAAGTGGGCGTGGTCTGCCG
CCCCTGCCCTACAGTGCCCTCGTCGGCCATGACACGTCTGTCCCGTTCCCGCACCGCT
CTCTCGCGAAGTGCGCATGCGCAGCTTTGCGTTCCTTCCTACTGCGCATGCGCTCGCT
GCTAAGCAACCACCCCATTCCCGTTCCCAACTACGCATGCGCCGTTGCTAGGCGACGG
CCGCATACTGCGCATGCGCTGTTGCTAGGCGACACGTCACGCATGCGCATTAGTCCCG
CGGCGGCCGCCATCTTGGGGCCCGGCCGCCATTTTGGGTCGATTCGGGGCAGTTTTGG
AAAACCACCACTTTGAATCCCGGCCGTTTCACACCGACATTTAATGCAAACCACCCCA
CCACCCCAAAACCAGCTCCGTTTTGCTCTCAGCCTTCCATCCACACCATAGGAATGCT
CGTCCTTCTCCGCCAATCCCTTCCAATCGGCGCTCCCTACCCCAAAGAAATCGAGACC
ACACCCACCTCTCCGTCTCCTGCAGTAAAGCAGTAATGCAACGCCAGCCCAACAGCAC
TTTTCCCAAAATATTGGAACCTGCATCAAAATTTGGGCCAAAATGTGCCAATTCTGGG
TTTTGCCCCAAAATTCCCACCCCTACCTTTGACGATGACCTCCAGGGCTCCGCTGGGG
CCCCATATTTTGCCCACCTCCTCTTCCACAACGCAGCTGAAATGCCCGAAAACCCTTT
GGTCCTCCAACCCCATATGGGGTTTCGGATCCTTCAGTCCTATATGGAGATCCCAGTT
CCCCATTTCCCGATCCCATATGGGATCTCCACCCCATTACGGTAGAAGCGGAGCGCAG
AAAATGGGTAAAATCACCCCAAAATTTCATACTTTGGCCTTCAGAGTTGGCCCCAAAG
CACCACTTGTAGGGCGGAGCTGAGGTCGGATCGGATCCACCTCTCCTCCACGTATTCC
GCATTGGTAGAGCCCGGAGTGATCCAACGCCGCCCTCTCCACCCCAAATCGCCCCACA
GGCGCAGAGGAGGAGGAGGGCGAAGCCTTCGGGCCACGGTGGGCGGGGAGGTCCGAGC
CCGGCTGTAATTCTGTATCCGTCCACGCGGTGGCGCTGTGGCGGAGCGCTGCAGGTGA
TGGGGTGAAATTGGGGTCATAATGGTGTTACCCTGCAGGTGATGAAGGTGGGGTGAGG
AAACCCCAAATCCACCCCGAAAATAACTCCTGATTGCGTCACCGTCCCTACAGGGCGG
ATTCCGTGGGTCTGCATGGGGTGAAGAGGCTTCGGTGGGGCCTCAAAACGAGCTAAAA
AGGGTGAAATTGGGCAAAACCGAAAGTGTTGGAAAACGCGTGGTTGGGATGAATGCGT
TTTGGAGTCGCCGTTTCCAGCTTTTCTTCCTCATAACGGACCCCGCGGTGACTCAGCC
CGCACCGCCCACCGCCCGTTTTCCACCAATGAGATTTGAAAACAGGGAGCATGATCCC
CGGCCGAAGAGCGCGGAGCTCCGATCGGGGAACAGAAGGGCGGCGGTGAGGAGCGGAA
CCGCCGCCAGTCCGGGCCGCGGGGTTTTGCGGCGTCGCAGAGCATCGCCCAGCGGCCT
ACCCGGAGCGGTGCCGTTCGCAGCCGGACTTTGCGGGGCCGCACAGAGAGACCGGGAT
TTCCCGCCCGCTGCCTTCACGCGGTTCCGTTGTTACCTCAGCGCTTCCTTTTCCCGCC
CCCTCCCCTTTACCTTTCCCCTCATATCTCTGTTTATCCCTCAGATTTACCCTTTCTT
TGCCTTTTCCCTCCCAGAACCGCCCCGGAGGCGATAATTCCACACCCAAAACCCCATT
CGGGGCCTGGCGGTGCGTTGCCGCCGCCGCCGTCTCGCGCCGCGGCGCGGCTGAGGCC
CACACACACACTTCTACGCGAGCCCCGCAATGGTTCCGGCCCCACCCGGGCCCGACCG
GGGGTCTCCGTGGGTCTAAGGCTGAGTTAATGGGAGCCCATTGACCACACTGGGCCTT
TTGGGTCATTTATGTATGAATTTTGCTTATTGGTAGCCCAGTTTACCCCATATATCTT
ATCCCTGTCAGATTTTGGAGAACCCTATAAGGTCATGGGGTCGTTATAGGGTCGTGGG
GTTGGGATGGTGATGCTTATGGAGGTGAGGGATCCCTATAGGGCTGTGAGGGTCCCTA
GGGTCCCTGTAGGATTTCAGGGATCCCTATAGGGTGTGGGGATCTCTGTAAGACTGAG
GATCCCTGTAGGATTTAGGGGATCCCAGTGGGGTTTGGGAATCCCTATAGGATTTGAG
CTATAGGATTGGAGGATCCCTGTGAGTTTGGAGGAAGGTTCCCTGTAGGATTTTGGGA
GGGCAGTGGGGACCCCTCCCCATTTTAAGGCCAAATCCCTCCAATTTGGGGCGTTCAC
CTGTCTCCCCACAGGTCGCAGGTCTGCAGGCACCCCAAAATCTCATCGCTGCCGCCGT
CACCCCGGGTACGGTGCAGCGGTTGGTGACACCGGGACGGCCCGTTAAGCAATTAGTG
CCCCAGGCCAACGCCACGTGGTGCTGGGCAGCCTCCCCGGCAAAATCGTCCTGCAAGG
TGGCGGCCCTCGGCCAAACCAAAGGGGCTCCGGGACAACCCGCCAAGGTGGTCACCAT
CGTTGCACCCCGCTGAGCCCCGTTGGGTCCTTCACCCCGGCGCTCCCCATTTGAACCC
CATTTTGGTCTCCATCCCCTCCAGGCCGGCTCTTCTCAGGGCAGCTCTCCGGGTTTAT
CCCCGTGTTCTCAACGAGGACGAGCTGCCCAGCGTGAGGCCCGACGACGAGGGCGAGC
CGTCGCAAAGGGACCGGCGAGCGCGGCGGGCCCAAGGAGGAGAGGCCACGCAAGGGAA
CGTGGTGGGGAAGAAGCGGAAGCGCAACGCCTCCTCCGACAACTCCGACGCCGAGGTG
ACAATCGCCGCGGGATGACGAAGAGACCAGCGTGCAGGTAGGAGATTTTCACCCCAAA
GCAGAAGCGACGGTCGAACCGCCAAGTCAAACGCAAGAAGTACACCGAGGATTTGGAC
GGAGGAGGGTCTTCTGCCCGATGTTAACGTCCCCATTTGCTCCTCTCTGCAGCTCCCA
GTTCACGGAGTCGGAGGAGTTCTTCGTCAAATATAAGAATTAGTGAGTGGTTTGTGGG
CATCCCGCCCCACAGCTCCTATCTGCACTGCGAGTGGGCCACCATCGACCAGCTGGAG
AAGGATCCACCAGAAGCTGAAGCGCTTCAAGACCAAAATGACGCAGATGCGCCACTTC
GGACGAGGAGCCCTTCAACCCCGACTACGTGGAGGTGGATCGCATCTTGGATGAGTCG
TCCCCGCCTCTCAGCCCGTGGTTTATTACCTGGTCAAGTGGTGCTCCCTCCCTTACGA
CGTGGGAGCTGAAGGAGGACGTGGACGAGGGGAAGATCGGCGAGTTCAAACGCATCCA
CCCAGCCCCGACCCCAAGCCGGCTCTTGGAAGAAGCTGGAGCTATCCCACGAGTACAA
ACCAGCTCCGCGAGTACCAACTGGAAGGGGTCAACTGGTTGCTGTTCAACTGGTACAA
CCGTAGGCAAAACTGCATCCTGGCCGACGAGATGGGTTTGGGGAAAACCATCCAGTCC
CCTCTCCACCATCACCAACTGGGAAAGGGAATTCAACACGTGGACCGAGATGAACAGC
TCACGGCAGCCTGGCTTCCAGGCAGATGATCCAGCAGTATGAGATGTACTGCAAGGAT
GTGGGAATCGCTGTGAATAACCCACAAGGACCCTATGAGCCTTCGGTTCTTTCCAGAT
GGGTCGTCTGATCCCCGGCGCTTACAAATTCGACGCTCTGATCACCACCTTTGAGATG
CTTCAGAACACGGTGGAGGAACTCTTCTCCCTCCTCCACTTCTTGGAGCCGTCTCAAT
GAAGCCGAATTCCTCAAAGACTTCGGCGACCTCAAAACGGAAGAGCAGGTGAGTGGAA
ATCCCCTAAATGACTCCATGACCCCACAACAGGTCCAAAAGCTCCAAGCCATCCTCAA
AAAACCTGGCCCCGAAACAGGAAACCATCATCGAAGTGGAACTCACCAACGTCCAAAA
ACAGGGCCATCTTAGAGAAGAACTTCTCCTTCTTATCCAAAGGGGTCGGCCACACCAA
ACCTCCTCAACACCATGATGGAGCTGCGCAAGTGCTGCAATCACCCCTACCTCATCAA
CCATAACAGGTGCCGAGGAGAAGATCCTGGCGGAGTTCAGGGATTCCTGCCACCACCA
ACGACTTCCACCTGCAGGCCATGGTGCGCTCGGCCGGGGAAGTTGGTGCTCCTCGACA
AAACTCAAGGCTGGAGGCCACAAGGTGCTCGTCTTCTCCCAGATGGTGCGCTGCCTCG
TTTAGGGTCGCTGGGACCCCACACATCGGCTTTCGGACTCAGTGACGTTGCACCCATT
GGCAACCTCCGGCAGGCCGCCATCGACCGCTTCAGCAAACCCGACTCGGATCGCTTCG
GCCCCATTGACCCCATCCTAATGGGATTTTGTAAGCACAAAGGGTCGGCTTTGAGGGG
TTTAGGCCCAGGCTCGCTGCCACCGCATCGGGCAGAGCAAAGCGGTGAAGGTTTACCG
CCCCAGATCCAACAGTTCTCCAAGAAGGAGATCGAAGACCTCCTGCGGAAGGGCGCCA
TCATGGAGGAGGGGCAGACGAAGGCTCCAAGTTCTGCGAGGAGGACATCGATCAGATC
CCCCATTATTTAAGGGGTTCTTTAGTGTCTGACCCCGTGGGTTGAGGTCTCTCCCTTT
CCGGCACTTCAGCACGCTGCGGGACGACGACCTGGTGGAGTTCTCCGACCTGGACAGC
CTTTCGAACGGGACGTGGAAACCATTTGTAGGGCCATTTTGGTCTACTGCCTCCTCCA
CGACTAAAGCATCAAAGCCTTCATTTGGGATCTCATTAGCCCTAACGAGAACGGCAAG
CCATCCCGGTCCCTCGGGGTAGGAAAGGGAAGAAGGTGAAATCCCAAAACGCTTTCGA
GGGGCCGCACCCCAAATCGCACCCCATATCCCATCGCTGACGGGTTTGGGGTTCGGGG
TTGGGGTCCCCAGGGTGCTGCTCCGGGTGCGGATGCTGTACTACCTTCGGCAGGAGGT
TTTGGGGTTCCCCTGCCCCGCTTTGGGTCCTTCGTGGTCTCACAGCCCCATAGTGTGG
TATCCCTCTTCCCCGCCCCACAGCGAGGTGGACATCTGGTTCCCATTGGTGGAACAGC
CCCCACGGCGTGGTGGGACTCCGAGGCCGACAAATCCCTCCTCATCGGGGTCTTCAAG
GGGGTCGCTGATGGGGAGGTTGTCTTATAGGGTACGAGAGGTACAAACACCATGCGGG
ACACTCTGCTTCCTGGAGAAGGCCGGCGGCCCCGATGAGAGCGCCATCGCTGCCCGAG
CAATTAGGGCCCGTCGCCGCGGTGCCGCTGATGAGTGTGCCATGCTAATACCGACCGG
GGGCTGAGTTCAACCCTTCTCGGGACGTTCTGAGGCACCTCTGTAGGGTCGGGGCGCC
CCCCAACCCAGCGTGGATTTCGACAAGGACTGCGAAGACCCCGAATACAAACCCCTCC
CCACGTGGGCCTTTTGTCCCCACAGAGCGACCCACTGATGCTGCTGGACGAGGAGATC
GGAGGAGGAGGCGATGCGAGGCGGCGTGTAAGCTGAAGGAGATGGCCAGGAGGCAGAA
CATATATGAGTCTGAGGGTTCCGGGACCCCTTATATATGGCTTTTGGGTTTGGGTGGT
CTTTGTTCCAGGTGGACCCGTCGCGAGCAGTCGGATTTCTACCGCGTGGTATCCACAT
AGGAAAAGCGATGAGAGTTTGGCCAAGTTCTACCACGGCTTCGTGGCCATGTGCCGCC
TATGGTGTTGGGCCTACCTTTATGGCATCGGCCCCACAGTTGTGTGCCCTGTCCGCCA
GGGGTCTCTGTAGGGTCTGGGGCTGTGAAGGGTGGGGACTCTGTAGGGTTTGGGGTTG
AGCGCTGCCCCTCGGCCCCAAACTCTCCGAGGACGACGACGACGGCGGCGACGATAAC
ACCTAATTAACTAATTAATTCATTGCCCAGGAGGCGCGCCCTGCTACGCCGATTGAGA
CCCCAAAATGCCCCTCCCACATCCAATGACCCCAAAATTCCCTCAATGACCTCCACAT
CATTTTGGGTCTTGGAGGTGAAAATGCCCCAATTTTGGGTCTCCATTTTGGGTTAAAA
CCTCATCCCTTTTCTCCTCCTCATGGCGTAATTTCTGTTCATTCCCAAACCCCGAGCG
TGCCTCAAAGCCGCACTTAAAACCGCTGAGGGCGGCCTGTGAGCACTCCCACGCGATT
CCCTCCCAGTGCCTCCTTCCTGGCTCTCTCTAGTGATGAGCTTTTGTGTCTCTCACGC
AATGGGATCATAATGGGGTCTGGGGATGAATAAGTCTTGATCTACAAGTTGGTCTGGG
GGGTCATAATGGGGTCTGGTGGTGTTTAATGTAAATATAATGGGCCATTGTGGCTGCA
CCCAAATTTGGGCCCTTGACCCCAAGTTCTCCGGTTTGGGCCCCAAATTGTCCCTTTT
TGGCTGTTTGGCTACGAGCTGACCGACACCATCATGGTGTTCTGGCGAGGAGCGCGTG
TGGCCAATAAATGAAGAAGGTGGAGTTCCTCAAACAGGTGGCGGCCCCAAAGCCGACG
AATTGTGGGGTTTTGGGCAAGATTTGGGTACTGTTGCGTGGAGTTTTGGGGTCATTTT
GAGCGAATTTTAGGGTCTTTTCGAGCAGATTTTGGGTCCCGTTGGGCGGATTTTGGGG
CCCAGAATGAGAGCAACAAAGCCAACTTTGAGAAGATGCTGGAAGCGTTGAGGGGCAG
GGAAACGCATCGGGGTTTTCAGCAAGGATAAATTCCCCGGAGAGTTCATGCGGAGTTG
GACCCAAACTGGGGCAAAATCCGCTTATTTTGGCCTATATTTGGGCCCAAAAGTCAAA
CAGGTGGACGTGAGCGCGGCCGTGGCCTACACCATGGCGGCCAAGGAGGAGGTGGAGC
GCCGCCGTCACCTCGGAGGTCTTCAGCAAGTTCTTCAAGGAGAGGGTGATGGAGATCG
GTGGGTGGTCCCGGTCCCAAAGTGATGGCGTCCCCGTAGAAAGTGAGGCACAGCAAAT
TCGGTGGAGAAGGCCATCGAGGAGAAGAAATACCTGGCAGGAGCCGACCCGTCGGCCG
GGGCCATCACATGCGCCATGGGGATCCGCTACAAATCCTACTGTTCCAACCTGGTCCG
CCCAAGAGATGCAGGAGCACTACGGCTTCCTGCTGCAGCTCCAGGACGAGATGCTGCG
TTGCCTAATTTATGTCTATTAATGTCCATCTCATGCCTAATAATGGTTTATCAATGTT
TAATGTCTATTACTGTCTATTAATGTGCATTAAGGCCTATTAATGGCTCATTAATGGT
ATGCTTATTAATGGCTCATTAATCGTTAATTAGCGATTAATTAGTGATTAATTAGTCA
CGTCTGTGTGAGGTGTGTCAGGTGGTGATGGATGGCTAATGGCTTATTAATGTCTAAT
CCCCAGGGATGGTGTTCAGCGTCAACGTGGGGCTGTCGGAGCTGAGCTGCAGGGAGGG
TTTGGGGTTGTTTTGAATCTTTTGGGGTCTTTTAACAAAAGGGACAGATATGGGGTCG
ATTTTGGGTCCCAGAACATCAGTAACGTGTCTGTGGAAGGCGACTACCTACCTACTCA
CGTTCTCCCATATTGGGTCACCTCTTCCTCTTCGTTGGAGTCCCCTTCCACCTCAAGC
GTGTCCTTTCTTCTCTTCCATTGTGTCCACGTCTTCCACTGGGACCTCTCTCCGCTTC
CTCAATTCTGAGAGCCGCTTCTCCCATATTGGGTCACCTCTTCCGTTGGAAGTCCTTC
GGCGACTACACCTACCTACGCATCAACTTCTACTGCCCGGGCAGCGCTACGGGTCGTA
AACATCTTCCCCAACCCCGAAGCCACCTTCGTTAAGGAGATGTAATTAATTATAGGGT
AATTAATTACCTAATTAATTACCTAATTAGTGACTTAATTAAGGACTCCTTAATGAGG
TACCTACCTAATTAATTACCTAATCAATTACCTAACTAATGACCTAACTAATGACTTG
CCTTAATTAAGTAGCCATTAATTACCGGCTAATGAACTAATTAGGGTTCAGGTTCACG
CAAAGTGGACATCCTCTACAACAACATCAAACACGCCGTGTTCCAACCCTGCGACGGC
CCCCAGAACGCCATCATGTTTGGGAAGAAGAGGCACACAGACGTGCAGTTCTACACCG
GGGTGCAGATGGAACGGGAGATGAGGCACAAACTGAAGACGGCCTTCAAGAACTTCAT
TGGGGTCGCTGTCCCCGCAGCTCCTGCGATCTGAAGTACACGGAAGGGGTGCAGTCCC
CCATTGTTGACAGCGGAAACCCATCGGAGATCCTTTGGCGCCACTCTGGTGCCATTTT
GGCTCAGCCAATCAGCGCGCAGCGCGCCGGTGGGGTCAGCCAATGGCTGCGCGCGCTG
CTGCGCTCCGCTCCCGCCTTCCGCCGCTGGCCAATGGTGGGAAAGAACGGAGCGAAGA
GAGCGCATGCGCTCTCCTCCGTTCTCCTCACTGGGCGGGGCTACGCTGCTATTCGTTC
GGTGGTGGGCTGACGAGCTTTCCGCTCGCCCAATGAGCGGCTGGAGCCTCTCGGAGCC
CCCTCGCCTCCCGATTGGGCGCGCGGCAGAGCGACAGCGCGGCGAGCCAATGGGAACG
GGAGGAAGGAGGCGTGGCCCAGCGCTCCCGCGCCCGAGCGGCGCAGAGGGCGGTGCGG
TTTATTTTCTTCACGGGGCCATCGGCCGCCGTTTGTGGCGCACTTGCCGCGTTGTGAG
CCATTTCACCCTAAAATCCATTCTAGTTCACCACAAATCTCCTCATTTCCCAAAATCC
GCTAATTAGGGGCACTTTCAGGTCACACAGGGACAGCAAGCAGCCATCAAGCTCCCTC
ACATTAATTAATGGCACTTATTACCGGTGCTAATTAGCAGTGCTAACGAGCTAGCCAC
GGGAACGCGGAACTGCTAATTACGATCTGTGGGGATGATCTGATGCTAATTAGTGGTG
CGGCACTAATGAGATAGAGGCGTGCATGTGACGGAGATGATGAGGATGCCGATGTGGT
TTGGGTTCTCCAGACCCATCCGGAATGACACAGAGCCCCTAATTAGGGTCTGCCGGGT
ACGTTCTAGAGCTCTAATGAGTGGCGTTAATTAGTGGAACTGATGAGTTAGGAGCCGG
GGTTCTGTGGTGGGAAAACGATGGGGACGCCGAGTTCTGGAGTGGGTTCTGGTTTCCA
CCACGAGAACTCGGCCTCTAATTAAGATCTAACGAGCTCCCTGTTGCTAAATAGTGGT
GTGACGCTAACGAGGGCAGGAGCACGGAGATGACGGTTCCATGGTACAGCAGAACACA
TTCTGATCCTAAAACCCGACTGTGAAAATACGAAGGCTCTTAATTACGGCCTGTAGAG
TAAGCTGGTCAGAGGTAGTTGCTGCTAATTAGTGGTGTTAATTAGCGCCGTTAACGAA
CGTGGATGTGATGTTTAACACGATGGAAATGATAGAGCAGATCCGCATCCGCCAAAAC
GCAGACAGAAACTTCTTCATCGGGGTTCGTAGACGTGCTAATTAGTGCTAATTAGCAG
AGTGCCATTAATGAGCTGCTAGGGGTGGTCCTCCTTCACCCCACTCCCCTCCGGTGCC
TTATTTCCTCCTCATTTCTACTTGTGCTTCACTTCCGCTCCGCGTTCGCTCCCCTTCG
CCACTTCCACTCCATTTTCCAGTTCACTTCCGCACCACTTCCGCTTTGCATTTGCTCC
CCTCTTTATTTCTGCTCCACTTTCGCTCCACTTCATCTTCTCTTCACCACCAATTCCG
GGTGTTCATCGGCAACCTGAACACGTTGGTGGTGAAGAAGAGCGACGTGGAGGCCATC
GTATGGCAAGATCGTGGGCTGCTCCGTTCACAAAGGCTTCGCCTTCGTCCAGTTTGTC
CAACGCCCGGGCCGCCGTGGCCGGGGAGGATGGGAGGATGATCCGCCGGGCAGGTGCT
CTTCGGTGCCCCTCGAGCCGCCCTTGGGTCGGGCCAAATCCGTGGCTTTTAACCCCAA
GGGGTGAGATTTTGGGGAGAAGTGCGAATACTTGGAAACAATTGGGGTCTTTGGGGAC
ATCGCCCGCGCCGTCGTGCCCTCCAAGCGGCAGCGCGTCTCCGGCAACACCTCGCGGC
AGCGGCTTCAACAGCAAGAGTGGCCAGCGAGGTTCCTCCTCCAAGTCTGGAAAGTGTG
GGTTCGTTTTGGGGTTCTTTGTATCGGGGTCGTCTTACTCTGCACGATTTTGGGTCTC
TTGGGGCCGAGGGCTGCGATTTTGGCTCATTTTGGGTCGAAACGCCACATTTTGGCCA
GTGAAAGGCGACGACCTGCAGACCATCAAGAAGGAGCTGAGCCAAATCAAGCAGAAGG
CCCTCCTGGAGAGCCTCGAGAAGATCGAAAAGGAGCAAAGTAAGCCCGAAATGCCCCA
TTTTGACCCATTTCTATCGGGGAACCGCAGAGCAGAAGAGCGACAAAACGGAGGAGAG
GGGATTAATTAGGGAGAAATGGGAAATTAATTGGGGAGGAATGAATGCGATGAGGAGG
AAAGGCGAGGAAATGGGAAAACGAACCGCCGCAGTGACTGACGAAGCCCTTAATTAAC
AAGCACTAATTAATGAATTCCCCAGCTGGAATCCATCAAAGGAGACGAGAAAGAGGCG
CCCCGTTAATTAACGAGCGCCCCAATTAACGCTCCAACGAGGGGCTCTCCGGGGCGCA
CCAAGCAACGATGGGGACAGAGCCCTCCGCCTCCGGCCCCGAGCTTTGCTCTGATTTG
GCGCATATCCGGCTCAGGTAATCCAGCAGCCGCGCACGGCGCATGCGCGGCTCCGTCC
GCCAGCGCCGCCGCCCGCGCGTATCCGTCCAGGGCGGCCCCGTAGTTCTCCTCAAACT
TGCGCGAGCGGGGATTGGTTGAGGGCAGCGGAAGTCCCACCCTCGCTTCCGGGCCCGC
CGAAGGAACGGCCCGCGATTGGTGGAGGGGAGTTAAAGCAGCGCGCGATTGGGTGAAA
CTCCCCATTGGCTCTCACCGTGGCGCGGTTCAGATGCAGGTCGGGGTTGGAGGCGGCC
CCCCGGCGAAGAAGAGAGACACGTAGGCATTGCCCAGCACGTCTGTGGGGCGGGACCC
TGCCTCAGGCTCTCCCGCAGCGCCGCCGCGCCGTCGCTCTGCCGCAGCGCCATGGACA
TGCCCCACAGAAGCACACTCACGTGCTGCAGTGCCCCACGGAAGCAGGCCCTGGCCCC
GGTTCCAGTTTGAGGGCTCGTCCCAGTATGGCTTCAGCACGGGGAGACCCCAATGGGG
AGGGCCCGACCCCGCAGATATAGGGCACGGGGCAGAGCCTGTGGGGACACTGCGGGGC
CACTCTCACCTCGTATGCCCTCCATGCGCTGCACCATCCGCTCCATCCTCCTCCTCCA
TTCGGAGCGCCGTGCGGTGTCCCGGAGGCGGTACAGCTCTGCCACCATCTCCTACGGG
CTCCACCGCCGCCGCCATCGCCGCTCCGATCCCTCCCCTTCCGCTCCAGCACCGGAAA
GCGGCGTAGCGAGCCGCTTCCGCCTCCAAAATGGCGGAGAGGCAGCGCTCTTCCCGCC
AAGCCAATAGGAACGCGCGCAGCGCACCACGTGACCCAGCGGGGCGGTGCAATGCCCA
TCACACTTGGTTTCAATAACACCAAAGATTCCTTTTGTGACCCAAAATTCTCCCTTCT
AGATTTTGAGGTAAAAGTGTGAGATTTTGGGGTCACTCCGTGAAAATAGAGATGGAGG
TCCTCGTCTCTATGGTTCCTCACCGGAAGTGGATACCACAGAGAGGAAGGAGAAGGCG
CTTCCGGTCCCCGGCCGCGGCCTGGCCGGGCGGCGAAACCATGGAGGTGAGCGCTGCT
GGCGGCTCACCACTTCCTGACGGGCGCTGAGGTACCGATTTTGGGGCAAAAGGGGCAA
GTTTTGGTGTTGTTTAGCCCCATTAACTCCTTAGTAATGCTCTTAGAGCCCTTTTAGG
AGCAAGGAGGGGCTGCTGCCGGGGCTGTCCATGGTGAGACCCCATTGTTGGAAAGGGA
CCTTCAGGCCCATCTCACCCCAATTCCCTCCCGAACTCCCCAATCCTGCCTGATTTTC
CCCCATCTCCCACCCCATCGCTGCCCGAAGACGAACCCGATGACTTCCGGAGGGTAAG
GTGTTCAGCCCCTCCCCGCCCCAGAAGCCGCCCCGGCTCCTCCTCCGCCCACCCGGAC
ATTGAGGTCACTTCCGGCCATTTTGGGTCCACTTCCGGCCATTTTAGGTACACTTTCG
GAGTCCATTTCCTGCCAGACTGGATCCACATCCGGCCATTTCAGCACCATTTTGAGAC
CCATTTTGGGCCACTTCCGGCCCTTTAATGGCCACTTCCGGCCCTGTTGGGGTCATAT
GGGGCCATGTTGGGCCACTTCCGGCCATGTTCGGGTCACTTCCGGCCATGCTGGGACC
TATTATGTGTCCAATTGCGGCCATTGGTGGGGACCATTTTGGGTCAAATTGGGTCCAT
TTTTAACCATTTATGCCACATTTGGGAGAGATTTGAGATTTGGGTTCAATTCCGGACG
ACAAAAGGAAGACGGAGGCAGCCAAGAAGGAATACCTGAAGGCGATGGATGCCTATCG
CCCCATTAACCTCCCCTCTCTCTCCCATTACAGAGCACATCGGACCCCGGATCGGACC
CCGCGTGGGCTGCGACCGCCCGCCCATAGAGAGCAGCGAGTGGGACAGCGAGTACTGC
TACCAATTTGGTTGGACGTTGTGGGGTCGGCCGAAGAGTTCGATCTTCCGCGTGCCGG
TTTTGGGGTTGGTTTTAGGGGTGGTTTTGGGGCCGCCCCATACCAGGCAGTGTTCCTT
TGAGCCAATGGCCGGTGCGTCCCGTGCGGATGATGCGCTGCAGTTGGTTGGTTTTCAC
CCCCAAAGGTTCAGGCATTCCCGTCCCAACTCCATGGCCTCTGTGGGGAGGGGATAAT
GACAACCAAAAGGACACCAAGGAGGACAAAGAGGGGACAACCAAACGGGCCACCAAAG
TCACCTGCCGGTGACCCAGAGGAAGAGGAAGCCTTCGTCCTGCAGGACGGGGATGTTG
CATCTCGTCGTCGGTCAGCGTGCCGTAGGGCAGCTCCATGTGGATGTCCCATGGAGGG
CACCACGGCGAACTTACCCAGGATGCTGACGTCCAGGTAACGGATGTCACAGCAGATC
TTTTGGGGTGCAGAACAACCCAGTGGAGGCCCAGCATGGCAAAGCTCACCTGGGGAGG
GGTCGGCCCCGGCGTCGGGCTGTGGCCTGGCCAGCTCCTGGCCGTGCTCGCGGCCCGG
GGGTCATTTTCGAGCCGCCCCATTTTGGGTCGAAAGAAGTAGATTTTGGGTCCATCCT
GTGCAGCTTCCTGCAGGGCCGGTCGGCTCCGGTGGCTTTGATGCACTCCTCCTTGGTC
TGGTGTTGAGCAGCTCCAGGATCTCCTGGCTCACCTGGGGATTGAATTTGGGGTGAAT
CTCTGCTGCTCCTTGGTGGACTGCTGGCTGAGCAGACTCTCGATCTCCAGGTCCACGT
TGCTTACGGGATTTCTTCACCATCTCCTTCCCCGTTTCGGCGCCGGCCGAGCCGACGC
TTGTCCTGCTCTGCCCGCCGTTTCCTCCCGGTGACGTCGGCGTCGCCGTCACCGCCGC
CCCGTCATGGCCGCCAGTTTGGAGTGGTCGGCGTAGGTGACGATGGTGGGACCTTCGG
CCCCGGCGCACCTCGATCAGCTCCTGAGCGGCGAACTTCTGGAGGAGGCTCTCCACCA
CCGGATTGCTCCGGCATCGGTGGGCAAAGGGAGGGCGACGTCGGCGAGGTGAAGCAGC
CCCCTAAATTTAGGGTTCCTGAGTCCAAAATATAGGATTTCCACTTGTAAATATACAG
TCAAATAAATATGGGATCCCCATAATATATATATGACTACTTTAAAACCAACCCAAAC
CCCAAAACCCCTCGATTTCATCCCAAAATGTCCCTCACCGAGCGGGTCCTGCTTCCTC
AGCCGCTCCCGCAGCGAATCCAACTGCTTCTTATGGGCCTGGATGGAGCTCCAGGTGT
CCCCTCAGAGCCCCTTCCCGCTCCCCGACCCGCTTCCGGTCCCCGCCGGATATCCCGG
TGGTTATGGGCACGCGCAAGCATCTTCCGGCCGGGAGCGGAAGTGCTTGAAGTGCTGT
TTGGGTGCGGGCGGAGCGATGCTTGGTTGCTAGGCAAAGCGCCGCCATCTTGGTTAAG
AAATTAAAGACAAAAGGCAGTGAGAATGGTCAGTAAAATGCTTTAATAGCGGAGTGGG
AGGAGAGGGGTTTTGGGGTGAAGCGCCCCGAAATTTGGGTGTAATCGCCCAAATTTGG
GCAACTCAACACCCGGCGGCACACCGGGCATTGGGTTCGGGTCCCTCCACCTGTTGGT
GGGGTTTGGGATGGAGGGGTGTGTTTTCGTCACCCAGCCTCGGTTGGACGTCGGTTGT
GGAGGACGGTGTTGGTGGGGAGAGGTTGTATGGTGGTGGTCAGCAGTTGGGTGTTGGA
GAGATGGGTGGGCTGGTGTTGGAGATCATTTGGGTGTTGTTGGAGATCAGTTGGGTGC
GGTGTTGGAGATGGGCGGGGAGTTGTTGGAGATGGGTGGGGTGTTGTCGGCTGTCAGT
GATAGACTGGGTGTCATCCGCCATCAGCTGGGTGTCGGGCGTTGGTCGGGTGTCAGCA
TGTTGGAGATCAGTTGGGTGTTGGCAGACATTGGCTGAGCTTCAGGCACCGACTGGGT
TTGGTTGGGTGTTGCTGGGAGGCGGTTGGGTGTTGGTAGAGGGGAGGGTGTTGGTGGG
GGGTGTCAGAGATTGGTTGGGTGTTGCTGGACGTCACTGGGGTGTTGTTGGAGTTGAG
AAGCAGTTGCACGCTGTTGGAGGCCAGTTGCGTGTTGCTGGAGGCCAGCTGGATGTTG
TGCTGGAGGCCAATTTGATGTTGTTGGAGGCCAGGTGGGTGTTGCTGGAAGCCAACTG
TTGTTGGAGGCCAACTGATTGCTGCTAGAGGCCAACTGACTGTTGCTGGAGGCCAGTT
TCTGTCGGTGCCGGTGGTAGTGAACCTTCAGGTTGCCACGCGTGGTGAACCGGTTGCC
TACAGCCGTAGGGCCGTTCTCCTGTGTGGGACCTCAGGTGGATCTGCCGGGCGCTCTC
AAGGGTGAAATTTGGGTGAATTGTCCCCAAAATGGGGAGGGATTCGGGGTCGTTGTCC
GGTAAAATGAGTGAAAACGGCCCCAAAATGAGTGGTTTCGCACCCAAAATGAGCGATG
ATATTTTCCCCAAAATGAGTGATGTCAGCCCCAAAATGAGCAAAATCGGCCCCAAAAT
TTTACGGTCAATTTTGAGGAGATTTGAGGAATTTTCGTCAATTTTGGGCACTCTGAAG
GGAGGGGAAATATGCGAGATTTGGGTTAATTCTGGGCATTCTGAGGTGTTTTGTGGAA
TGTTTTAGGGTCAATTTTGAGGAGATTTGAGGGATTTTGGCCAACCTCGGGGTCGATT
ATCATACAGATTTTGGACAATTTCAGTGCATCCCGAAGACTTCCAGCGCCCATTTTGA
CCGCGGCATTGACGGAGCCCCGGATGGGGCCCCTCACAGCGACCCGCCCCGATTCCTT
AGTAATTAATTAATTACTTAATTTACGGTACTTGATTAAAACGGGCTTTTATTTTCGT
AATATGGATATAATAATAGGGCGTATGTGATGAAATTAATGGCTATTAATTAATATTT
TTATTATTAGAACTAATAACTTCTAATAATTCTAATTAACCCAATCCCAGTTCGGATG
TAAATAATTTTAAGTTAATTAACTTCCCATCCATTAGTTATTATTAATTGCCATCAAT
TGCGCTCCTTTTACTCCGTGATATCATTGGTAATCAGCAGTGACATTAATTGATTACA
TAATTATTAATTATTAATCTTCCTCCGTGACGATGTTAATGATAATAGCACTGCAATA
ACAATAATTAAACAATAGCTAACAACAATTAATTAACAACTGTAATGCCGGTTGTAAT
AAAATTAAAACCCCAAATACTTCCCTCACTCAAAATAACGACACCGAAAGCTAATCGA
TAAGATTATTAACATTAATAATTACGGTTATTGAGAGCTCCGGCTTAATGAATAGCGA
ATTGCATTGTTCAGTGATGAGTAATTATCGGTAATTAACTGAGTCATCTCATTGCTCG
AATTTCAGAATTAATTGCATTCGTCGTTCGGTCTTTTAATAATTAAAAGTTAATTAGA
TAATTAATTTCAGAATTAATTGTATTTATCATTCGATCATTTAATAATTAGGAATTAA
TATTATTATTTCTTTATTAGCGATTATATTCTTCTCATTCCTTTACTAATTAATAGCG
ACAATTATCCATCACAAATACATAATTGGGCTCATTTAGGATTAATTACGTTCCCAGT
AAATAATGTAGTAATAATTAATTAACGGAATTCTTTTAATTGCAGTGATAGGAATTAA
ACGACTGAACTTCTTTTCATTAAACGCTGTCTAATTAATGCCCCTTATAACTGAATAA
TTATTAATTACACTTAATGACTCAAAGCTCTTTAATGAAGCGTTAATTAAGTGCATTA
CATTTCATTAATTACATCCTCAGTATTCTTAATATCTCTCCCTTCTGCATCTTCACCT
GTATGCAAATGATGGGCTGGGAGGTGGGCGACAGCGCGCCCCGCGTGTATGCAAATGA
GGGGCGCTCTTCGCAGTCCTCCAACCGCGCAGTAGAGCTCTACCGCCTCCAACAGCAG
GAGAGGTGGAAAGAGGGAAAAGACGGGAAATGGCGGCCACGTTTGGGGCCAAAAGGGG
ATTATCATTCCCACCTACTCAGAGGTTGCGTTGCCTTCATGCCCTTCGTATGCGCCCC
TTGGGTAGGAAATGAGGTATTTCGGTGCGGTCCGAAAGACGCGGGCGGCCAACAGGTG
TCGGCCTTCCTTTCAGCGGCGGTCGGATTCGCTGCTGCTGCTTTCCCGCTGTGGGGCG
GGGCAACTGGGCAAGCAAGGAGGCGCATGGCCTGGTTGTGGGGAAGCCGGGGATGGAG
GCCTTGCAGATGAGGCTGAGCCCTCTTCTGGGCATCCGGAGCCGTGTCAGTGCGACGT
CTCCGTCCCCGGAGGCCCTTTGGGGTTGGGATTCCCCACAGCGCTTCTGGGATTCTCA
CAGCAGATTTCATCCGAGTTCAACAGCTCTGAGTTTTGGAGTCAGTTCATTCCCTTCA
ACAGTGAATTTGGAGTCAGTTTGGAGCAGGCTGAGCTCCGCTCATTCCATTTGGGTGC
AGCTCTCTACATTCTCAGCTCAGTGCTTCCAGCAGAGGATTAGTTCAACACTTCTGGG
GCACGGCCCTTCACTGCCGACCCGTATGCTGTGCTACTACCACTACCACTGCTAATAC
AAGGGGCTGGAATACGTTGCGGGTATTGATGCTGGTGGTGGCGTCACATGGTATGGGG
CCGGTGTCCATGTCAGCAGGGCTGCACTGAAACCCCGTAGGGACACCGTAGCGAGTTC
TTCATAGAGACCTCGTAGGGAACCCTTCGGAACTTCATTGAGATTTGGGCTGAGTTCT
GGGCTCAGCTCCGTCCCTTGGGCTGTGATCTGTCGATCTGGGCTGTCGGTGACCCCAT
AAACCCTCCTGATGCCCAATGGAGACCTCAAACACACCTCAGTGAGGACCCGATGAAG
TCTATGGGGTCTCTACGAGGTCACTACTGAATCTCCATGGGGTCTCATTAGTGTCTAT
AAATGATGACAGTGGATGTAATGCTGATGAGATCGACGTCGCCGCTGCACTGAGTGGG
TGCGCATATGGATATGGACATGGGCACGGGGATGGATGTGGATGCGGATATGGATATA
CAGAGCTCTGCACACCATGGGGAACCTCCACACATACAGATGAACTCGTGTCCCTGTG
CAGCACACTGAGGTCAAATGGAGTCCCTACTCCGGTTTCGAAGAGACACTATTGAGGT
CGACAGACACCTAGCAAGAGTCTGGAGTGGGTCGCGGGTATTAGTGGTGCTGGTAGTA
GTGGTGGAACTGATCACAGGAATGTCAGGAAATGTGGTGGTGATGGATACAGATGTGG
AGTAATTGCTGAAGGTGAATCCAGAGAAGCTGTTGAGACTCTATAGAGACCCCATTCA
AGAGAGCACACTGAGATTTCATGGTGTCCCCACTCCATTTTCCTTGAGACACTGTTGA
TGATGGTGGTGGGAGATGGATACGGTGATAGAGATGATCATGGTCATGAATATGGGTA
GTATGGGTATGGGTATTTGTAGGGCAGTGGTGCTGATGATGGCGACAGAGCCCGTGTG
GGCAAGGGGCTGGAATTCGTTGCTCAAATTACCAGTAGTGGTAGCACATACTACGGGG
ACTGGATACGACAGGCACCCGGCAAAGGGCTGGAGTTCGTTGCTGCTATTAACAGATT
GCACGGGTCATGGGGCGGCAGTGAAGGGCCGTGTCACCATCTCGAGGGACGATGGACA
TACTACTGCGCCAAGGGTGCTTACGGTTATTGTGGTAGTGGTAGTTGGTGTGCTGCTG
ACTGAGGTCACATGGAGTCCCTACTCCAGTTTCATAGAGACACTACTGAGATCCCATG
GAGCCCGTGTGTGGGCCTTGGCCTCAATAGGGCCACAATGGAGGCTCAATGGGATATC
GCTGCGGGTGACACCACTCAATCCCGGAGCGACATCAATACAATAAGCATAACTCCAA
TGCGACAGGCGCCTGGCAAGGGGCTGGAATACATCGGTCTTATTAGCAGCAGTGGTAC
CTACTGCGCCAAAGCTGCTGGTAGTTGTACTTACGGTTATAGTTGTGCAGGTGGTTGT
GGGCTCTCCTAAGAACAGAACAAGCCCTGATCTGCTCCACCCCGTGACTTCGCCACCA
TCATAGCTCCCATCTGCTCCTCTTGGCTGCCCCGCCAGGTGGGCTTCGGCCCTATCCG
TCTCAGTGATGTCTCGAAGGGAATTCCATGCAATCTCTACGAGATCTCAGTGGAGTGT
CCGATCTCTCCACGTGGGCTGTGGGATCCGCTGAATCCAGGAGCGATGTCGACACCAT
TTGGCTCACTTGGAAACCTTTCGAGCGTCTCCAAGCGGAGCGTTGGCGGGAAATGGTG
TCCCGTGGGGCTGCGCTCCGTGGAGCGGAATGGGGTCGTTAATTAAGGTTAATTGGTT
TGGTTTAATTGAGAGAAGACTGCAATTAGATGACTCAGAGCCCCTAATAAGTGGTTTA
ATGCATAATTGGGAGTGCGATGGAATCATTCAATAAGTAATGAGGACTTGGTGTCAAA
AGTAATTAATGACACCCAATTAATACACAATGGGGATTACAGTGGAATAACTCAGTGA
ATAATTAATTACAGCTAATTAATGGATGGGAGACTGGCAGTGGTATAACTTAATGAAG
CATTGAAATTAAATGATTAATTACAGCTAATTAATAAACGACGAGGTTGACAATGGTA
AAGAGACAGAATGAGTTCGTGACTAAATTGGTATTAAATGATTAATTAGAGCTAATTA
CGTTAATTAATTAAAATCGTTAATTAGGTGAGCTTCATTAAGGCCTGATGGGGTTCAT
TGGGATCAAAGAACTCAGCGCAGAGTGGATAACGATAATTAGAAGGGGACAAATTAAT
ACGACTCTGGGCCTAGACGGCCATTAAATCATTAATCAACCCGACGGGCGCCCAATTA
GTTATTAAGCAATTAAGTCGAGGCTGACGAGAAACCGCAACGAGAGCCCTCCACGCTC
TGGCGCAAACAACAAACAACGCGGGCTCGTTAAGCAGCGACGACGCCGAGCGTAACGA
CCGCGCCCGACAATTAACGCGCTAACGAAGCCGGAGCCCTCCTTATGCAAATTAGCCC
TACTACTGCGCCAAAGCTGCTGGTCACGGTGACACCGATCCCCAGCACGGGTGGCACA
TCATCTGTAGAGGGCACGCTGCATCAGCGATGGCTGAATTTGGTCAATTGAGGCCAAA
ATTATGGTGAAATCTTCATCAATATTGGCCCACATTTCATCAGCTGTGGCCAAATATT
ATCAATAATGGTCGAATTTCAACAATAATGGCCAAATTTCATCAGTAATGGTCGAATT
ATAATCATCAATTTTCACCAATTATGGCCAAATTCCATCAATAATGGTTAAATTTCAT
TTGCTCAAATTTTGCGTGTTTTCCTGCGGTTTTGGTCAGCGACTCTTTGAACTTTGGG
TTGACCCAAATTTTGGGGTCTTTTCCCCTTCCACGGCCACTTTGAAACCCTACAAATT
AAATGAGAGGTTTCTCCCCATTCAAATTCTACGACTTTTGGGATATCCCTATGTGGAG
AAACAGTGAGGATTTGAAAACTCTGAACCCATAAAGTGAAATCCTCAATTTTGGGCAT
AAAAGGCGGATTTTGGGGCATTGTGGTACTGCTGGTAGCATCGACGCATGGGGCCACG
CAAAATTGCCGCGGCGATTTTGGGGCAAAATCGGGCGATTTTGGGTCAGTCGAAGGGG
TTTTGGGGCCGAAAAGTGGGAATTTGGGGCCCAATTTGAATTTGGGGCCAAATTTGGG
GGTGATTTTGGGTCAATTAGTGATAAAAGAATGAATTTAGGGTGATTTGAGGGCAAAT
AAAATTAACGTTGAGTAATCAGATTCCAAAGTATTAATGATAAACATTAAAAGTGTTT
TTATTATCGATTTATCAACAATGATGAACGATAATACTTTACAACAATCGTTAATAAT
TTTAATTCCTAATAATTAGAAGATTCGTTGAAAATTATCTTTACAAATAATCACTTCT
ATAATTAATAATTTCCAATGATTCGAATTCGGGGCAACGAACGGCACTCGATAATTTT
ATTATTAATTGTTAATAGTTATTAATAGTTCTATATATCTCACATCTACGATACAATA
TTTTCCGATTCTTTGTGAATTTCGGGTCGGATTCATCAGCAATTAATTACGGTTATTA
TAGAGGCTTTTAATTGGGATTATTAGAGACTTTTAAGAGGATTTGGGGACTTTTAAGT
ATTCTTAAGTGGATTTTGGGTGGATTTTACCGCTTTTGGCGAATTTTAATGGGGATTA
AATAATCAGAAAATTAAGTGAACATTTTGCGATTAATTAGTGGTAATTGGGAAATAAT
GGGACAGATATTAAGAAATCAATCGGGGTTTTATAACAGCAGAAAACGGACCGAAATG
ACTTCCAGCCCTCCTCCATCGCCTTCACGTGGTTCGATTCCAACAACAGTTCCGTTTC
ATGTTATCCCTAGAGTCATTTCCGGTCCACCTTACCGGGCCGTCAGTCGAATACAGAT
GCGAGGAAGAGAAACAGCCCTTCCGGTGTCGGGCGGCGCATCCACGCAACGCCGAGGT
TGGGCTTGGGGTGGGCTTGGGATCTTCACTTGGTGGCCATCTGGGGTGGTTTGGTGGC
ACCTCCCCGTCTCGGTCGCCCACCCAACCCTCCACATTAACCCCTTCCTCCCCACGCA
CCGTCCACGCGAGGACTTGAAGGCCCCTTCCGCAACGCCTCCATCCTCTGCCAGACCC
CCGAAAGCGAATGGGACACCGGGGCCACCTTCAGCTGCGTCGTGGAGGGAGATGAGGA
CCCCTGTGCCCTGCAGTAGATCCCGTCGTTGCAGCAGGACATCGCCATCCGCGTCATC
GTGCCCTGCAGTAGAACCCGTCGTGCAGCAGGACATCGCCATCCGCGGTCATCACTCC
GGGCAAACTGGAGACGGCGTTGGGGAAGAGGGTCCTGCAAAGCAACGGCCTCTACACG
GGTGGCCACGGTGTGCGCCAGCGAATGGGACGGAGGGGATGGCTACGTGTGTAAGGTG
CCCCACGGAACAACTGAACGGCAACCAACGGCTCAGCGTCACCTGCATGGCTCAGGGC
GCCGAAGAGTGGGGCGCCGGCAACGTCTACACGTGCCTGGTGGGCCACGAAGCTCTGC
TAATTAAAGCCATTAATTGGGTCATTATCTTAATTACGATCATCGGAGTCACCGTCTT
TAATTGGGTCTTAATTGCAATCGGGAGCATTTGGGGTCACAGTTCTCATTGGGAGACT
CGAATTCACCCCAAAACGGCGTCGGTTTTCCTTTTGCCTCAGATCTCCTCCATTGGCC
TTTTCCTCTTTTCCCAATTTCAGGTGAAATGACCCCAAATTTCCATCCGGATTTCTCC
TGGGGTCACATTGGGAGTCATTTGGGGTCACTTGAAGGTCAACATTGGGGTCCACGTG
AGTTGGGGTCATTTGGGAGTCACAGGGATCATTTGGGGTCACCTTCAGGGTCAACATT
AAATGTGATAAAGGGGAGATTGGGTCAGAAATGGGGAAATTGGGTGAGAAATGCGGAA
AATTTGGGTCAAAATGAGTGCAAAACCTCCCAAATCCGGGGCCAGACCGCCTCCTCCC
TTTATCGATGCTTTTGTGGATGAAATTCAGCGGGATTCCATCATGGCCGACCACGCAA
AAAATCGCCGTCCTTTTCCGGCCCGAAAATGAGATAATTTTGAGGCGAAATCGGTTGG
GGCAGTTCGGGGCTGGTTTTGGTGTTTGGGGCTTTGCGCTATTTTGACTGCCCGATTT
CTATTTTCAGAGGTTTTGCCCAATTTTGAGCCGTTTCCGCTCAATTTTCTGCAGGATT
GAGAGGGTTTTGCCCGATTTTGGGCCTTTTCTGACCAATTTTCTGCGGGATTTTACAC
TTTTGCCTGATTTTGAGCCATTTCCGCCCGATTTCCTGCAGGATTTTACACAACTCCT
TTCCACTCCTCGGCGCAGACCCTCAGGAAGCTGCGGACGGTGTAACGCCCGTCCGCCT
GGCCGCGTTGCTGACCACGCACGTCACCGTCGCGTTGTGGCTCACCAACAGCTCCTCC
CCATAATATGACCTCGGATTGGGGAGATTTGGGGCCGTTTGTCCTCATTTGGGGCTGT
TCCTCCAACTTCTCCCAAAGGCCTCCAACCACCTCCAGAGTCCTCCAGCCAACCACCC
GACGAGGAGGACGCGGCGCTCGGGGTCCTCCTGGGTGGGGTCGCTCAGGAGGGTCACT
CAGAAGCCCCACTCACCATCCCCACCGATGGTCTCCTTCACATCAGCCCCGGTGGCCG
GCCCTACAGACGAACTCATTGCCCTGCAGCTGTTCCCGGGGTACAGTCAGAGCCGTGG
TAGGTACCGCCGGTGGTGGCGACGGGCAGAGAGGTCACGGCGGTGGCGTCGGCCGCTC
GTTAATTAAGAGGGAGGGTCAATTATGAGGGGTGATCATTAAGAGGAGGGGTTAGTTA
GGAGGAATGGAGGACATTGTGGTTAATTAGGAGGAGTTAATTAAGAGGGAGGGTTAAT
TTAATTAGGAGGGGTTAATTAAGGCGTGCGGTTAATTAAGAGACGTATTCATTAAGCA
AAGGATTTGGACGGCGGCGCAGCACCGAACTCTGCCGGTATGGACCCAAAAGGAGGGG
TGTGGGTCCAGCTGAACCTATAGTGTTGGGTACAGCAATGGGGCAGAAAGCTATGGGG
GGGGCAGGAGAGAGAATTCTATGGGGCAGGAGACCATAATCTATGGGGCTGAAGGTCA
GAGAGAGAAATCCATGGGGCAGGAGAGATCTATGGGTTCGGAGACTAAAATCTATGGG
GGGACTTTTGGTGGCCTCCCAAAGCCCGGCGGTCCGCAGCGGATCCACCTACAGCCTG
AACCAACACCGTGGTGGAGGATCACGTCAAGGGATGCCCGGGTAGGTTGTGGGGACGG
CCCATCCAGCTGTACGCCATCCCACCCAGCCCGGGCGAGCTGTACATCAGCTTAGACG
AGGTGCCTGGTGGTCAACCTGCCCAGCGATTCCAGCCTCAGCGTCACCTGGACCAGGG
GGGAACCTCCGGCCCGACCCGATGGTCCTCCAAGAACACTTCAACGGCACCTACAGCG
AAAATGGACTCAAAAGTGGGGACGAAAATGGGAGTGAAAATAAGAGGCCTAAATTGGA
ACCCGGAAGAGCTGTCCCTCTCCCGCGTCACCCTGAGCTGCCTGGTCCGCGGCTTCCG
ACATCGAGATCCGGTGGCTCCGCGACCACCGCGCCGTTCCCGCCACCGAATTCGTCAC
TCCTACCGGAAGAGAGAACCGCAAACGGCGCCGGCGGTGACGGCGACACCTTCTTCGT
AGATGAGCGTGGAGACCGCCAAGTGGAACGGCGGGACGGTGTTCGCCTGCATGGCGGT
TTTGGGGTGAAAGTGGGAGAAAATGCGAAAAGTTGGGATTCTATGGGGTGGTATTGCG
CCCCTGGCAGGCATCTTGACTAAGGGAGGCAGCCATCTTATCGCCATGTGTTGACCGC
CTTGACTAAGGGAGGCAGCCATCTTGTCAGAGTGCGCTGACCCCTGGAAGCCATCTTG
CCCGGGGCGGCCATCTTGCCGAGGGGTGGCAGCCATCTTATCTCCACGTATTGACCAC
CACCCCTTGGTAGCCATCTTGGCTGAGGGCAGTGACCATCGGCCATCTTGGCTGAGGA
AAGTGGCTCTTCTCCACCGTGCTGCAGCTGAAGCAGGCGCGCGCCGCCGCCTACTGCA
AAAACGCTCCGCTCGGGGTGAAATATTCTCAATTTTGGGTCAGGGTTATAAAATTTGG
CAACAGTTTGGGGTGGGGTTGCGATTGTGGGCGAGAAAAGTGCAGCTTTGGGTCGGAA
TTTTAGCACCAAAATTTGGGCTTTCCTTTCTTACTTTGGACTCAAATCGTCCCAATCT
TTCAACGCGGACCGCAGCGCCACCCGGTGGTTCAATATGGAATTACAACAGCGTGAAA
GGGGATTTTGGGGCCGTTTCAGAAGATGATGGATTTGGGTTCCCCGCGGGGCTTCTGC
CAGGTTCTTCCGCACCGCGTCCAATAGGACGGCCTGAGGGGTCAAAGGTCAAGAGGGG
CAACTCACGTATGCATCGCGCAGCTGCGTGAGAGCCAGGCGGGCGGCGCTCAGCTCCG
AACACGTGCACCGCCGCGCGGTAATCCTCCTGCCCCACAACCACAGCCACACCGTGAC
CCCCAAATTCCTCCCTCACCACGTGGGGATTCTTCACAGCTTTGGCCACGGCGTCACC
ATAGGTACCTGCGGATGGGGTCACGTGACCGCTCGGAGCCGCCCCATTGGTCGGTTCC
CCAAACCGACCACGCCCACTCGATCAAGCCCCGCCCACCTCCCTAACGGTGCCCTTAG
CTGTTAAGCCCCGCCCACCTGCGCCAGGTGGATCCGCCCCTCGGCCAGCAGTGGGCGG
GGGTCTCACCTGGTTGGGGTCCGGCATTGGGATGTCCAGCGGAGCCCGCAGTTCCTCC
GTGGGAGCACAAAACCCCGCCCACACCCCGGAAGTGGGAGCACAAATCCCCGCCTAGA
GTCCACACCCGGAAGTAGGAGCAGAAAGTCCCGCTCAAACCCGGAAGTGGGAGCACAA
GCCCACACCCGGAAGTGGTGGGTCGGAGGCATTTAGTGTGTGGGGCGGAGTGTGGGGC
TCAGAGAGAGGTGGGACGGAGGAGCGCGGCCAACGTCAGGAAGGAAGGTGAGACATTG
CGCCCCACGGCCCCGCCGGCCAATCAGAGCGCCCGTAGCCCCACGGAGGGCCGCCCCG
GGAGGAGCAGCAGGGCCGCGTTCAGCAGGAACAGCAGGAAGTGCGGGGTGGAGGCTGA
GCCGTCACGTCGGCCACCGAGCCAACCGGAAGCGCTCCCGAGCGGCTCCTGACGTCAC
CCCATCGCCAAGCCGCACAGCACGAGGGCGAAAGCGTGGGGCGAAGGGCTCAGCCCCA
GCGGCGGCCGCCATGATGGCGGAAGTGACGGCGCAGCGGGCGGCGGCGCGGAACAGCG
CGGGCGGAGGCCGGGCGGACCAATGGCAGCGAAGCGATCAGCAGCGATCCGACCAATA
CCGACACGGAAGCCCCTCCCCTGCAGACGCGACGTCATCACTGCGCGCCGCTCACGGC
CGCGCGCTCAGTGACGTCATCATCCGGCGCCGCTCCGCTTGCCACTCCGGCCCCGGGC
TGACGTCATCACACGGCGACTCCGCCTCCGCCCCGAAATCCCAAAGGCGGACGGTGCC
CCGCCGGGTGCCAGCAGACATCGCGGACGCAGCCGCCGGGATGAGCCAAGCGCCGCAC
CACTGCCGTCCTAAGCCACGCCCACTCTGCCTCACTTCCGGCCCTACTCCACCCCGCC
CCCGCCCACCACCTAGCACCCAATCCGGTTTAGCCCCGCCCACCAACCGCCACCAATG
GCGGGGCCAAGCGGCAGCGAATCAGAGTGTGCAGCACCGCGTGACCGCGGTACGTCAT
CCCGGGCCCCGCCGGGCGCCTCAGATCCCACAGCTTTGCCGTCTGATCCTTGGAGTTG
GCTCGCACCCTGAGCACGCGGCGCTGCACCTCCCGGTCGTAGCCGTAAAGGCAGCCGT
CCGCCCCACACCTCGCGCCCGTCCGGCCCCATAGCGAGAGAGAACACCGCGAAGCGCC
CCCCATTTTCCCTCACGGTTAATTGGAGTCACGTGACTTTAAACCCTCTACTCGGAAG
CCCCTCCTCGAAGCCCCGCCCACCGTAGTCGGACCACGAGGAGTAGAGGCACTGCGAG
GCTGAAGACGACGTCCAGAATGGCCCACCCCACATCGCGGCCCCGCGAGCACCGCAGT
GTCCCTTCTATTGGCGACCCTGTGGGCCTCCATGGTCTCTATGGCCATCCCTAGGGTT
ATGGTCCTCCCATCCCCTATACGGTCCTCCTCCCACTCTCTCTTTGGTCCTCCAATGC
TCTATGGTCCTCCAATGCCACTACAGTCCTCCCAACCCCTCTCTCTGGTCCTCCTGTC
GGTCCTCCCATCCCCTCTCCGGTCCTCCCACTCTCCCTATAGACCTCCAACAGTCCCC
CCGAGCAGCTCCAGCTCCGCCCTCAGCTCGTGATTCCAGAGCGCTGATTGGACGAGAG
TTGGCGCAGCTCCGGCCCCGCCCTCCTCAGCTCTGATTGGACAAGAAGCGGTCACGTG
CAACACAGCCCCGCCCCGAACCACTCAGCAGCGTTGATTGGATGGGAAACCGTCACGT
ACCCCAACGGAGCCCCGCCCACCACGGCACTGATTGGACAAGAAGTGGTCACGTGAGT
CCCCGGCTTCCGTGGGACCCCATCTGTGGGGACGCATCACATCCCGTTGCCATGGCAA
TAACCATGGCAACCGCTATTGAATGACATCGTAACCATGGCAACCATCAATAGATCCC
CTCCCCAGTTCTCCCCGTACCCATGGCAACGCGGCGACCAATCAGCTCGCACTTCCCC
CGCACCTCCGCGGCTTTGCGGCTCTTGTTTGTGTCTCCCACGGGACCGGAAGTGGCGG
TAAACCGGAAGTTCAGCGCAAATGCTGGGAACGCGAGTGGCGCCGGGCCGGAAAAGGC
AGGGAGTTCTGAGGTCCACGGGCGGCTCTGATAGGCCATTGAGATGAGCACAGCCAAT
GCCGTTTGGGACAAGGGGAAGAGCTCGGCCAATCAGGACGCTCCGCTCGGCCAACGGG
CAGTAGGAACGCAGCGTTGCTCACAGTGTGACGTCACTCCAAGATGGCGCCCAGAAGT
GCACCACAGCTCTGCAGGAACCAATGAGCAGCCAGGATGGGCACGAGCGGCCATCTTG
GACAAAGGAGGGCAGCCATCTTAGATGGGTGAGCCAATGGAGAGGAAGGCAGCAGCCA
TCTTCCTCACCCTCTCCTCCAGGCCCTCCAGCTCCGCCATGACATCCCTGGGCAGATC
TGCACTCCTCCTCCCAAAAGCCCTTCTCCATAGGGAACAGTTGGGAGTAATCGACCCC
GGATCATTATGGGGCGCAGAAACGAGAGTTGGGGTGGGCGCACGCCTCGGGGTCACCT
GGCCCCTATGGACACCATCTTGACCCCAATGGCCACCATCTTGGGGTCAACGGATGCC
CCCAAAGTCGCCATCTTGGACCCTCCGGACGCCATCTTGGCCCCAACAGCCGCCATCT
AAAGAGGCCATTTTGACCCAACAAATGCCATCTTGACCCCATGGATGCCATCTTTGGC
CCCAAACACACCATCCTGGCCCCAGAAATCGCCATCTTGACTCCAAAAGATATCATTT
ATAGACACCATTAACACCCGACAGACGGCATCTTGGCCCCAAAAGAGGCCATTAAAAC
GTGTAGGTGACCCCGGGCTCCGTGGGTTCATCCAGGCCGTCCCAGTAGACGCCGCCAT
GGGGTAAAAGGGGTTAAACCCGCTCACCCTCATCATCGAACTTCATCCACGCAATGTC
GGTCATCATGGCCAGGTTGGTTTTCCCGCAGGCGCTGGGAAAGGCCGCCGCCATGTAA
GGGTCATTTGGGGCGCTGCTGGAAGTGGGAGGACCCACAGAGACGGCAGTGGAGATCA
CTAGACATACCCCATAGAGAGACCGTATAAGGAGAACAGAACCATAGAGAGGATCCAT
GGTGGGAAGACCCACAGAGAGGGCGGCGGCGGTCATAAAGAGGAGCCATAGGGAGGAT
CCATAGAGAGGACCCAGAGAACAGAACCATAGAGATTACCCATAGACACCATAAAGAG
ATTGCCGCCGTATCCCGAACCGAAGGAGACGATGCGGCGCTCCGAGGGGATGTGGGCA
CCTCCAGGGACACTTTGAAGGCCATCTCTATGATCTTTGGGGCCACCTCTACGGACTC
TCTATGGTCCTCCAGGGATGCTTTTGGGGCCATCTCTACAGTCTTCCAGGGACCCCTT
ACCTCTATGGTCCTCCAAGGAGACTTTGAAGGTCATCTCTATGGTCTTCTGAGAACCC
CACTTCTGGGGCCGTTCCTTTGTGCTATGGGGTCACTCGTGGGTCCGTTTCGGTCCCC
GAAGTCGTCGTCGAGGCGCTGCAGCACCGCGGGGCCCACGCGGGTCATAATGCGCATG
GGGTGAAGGGGTAATGAAGGTTGAAGGGGCGGAGGAGCCAAAGGTTGGAGGAGCTGAA
AAGAGGGATTTTGGTGTTCAGCAAAGGAAAAGATGGACAACCGAAGCAAAGAACCCCA
GTTGGGTGGAGAATGGGCCCAAACTGGGAGCAATTCACCCCAAAGTGGGGCTCAATTT
CCATTTTAACCCCTAAACGGACGATTGCCAATCATCCTACCTGGACAGGGATCGCAGC
CTCCCAGTTTAACCCCAAATTCCCCGTTTGAACCCCTCGCAATGCCTACCAGTTGTCG
CCGCCTCCTCCACGAAATCCCGCGCGGCCGCCGGCAGCGCCGACAGCGACGTGCTCAG
CACAAAACAAAGATGGTTGCCAACAAGAAAACAACATGGCCACCAAAAGGAAACCAAA
CCCATAGGGCAAGTGCAACATGGCTACCTCCTGGAAACCAAGATGACCGCCTCCAGAT
CGGGACATCCGGGTGGCGGCAGCCAATCAGCGGCGCTGTTTGCGCAGGGCCGCGGGTA
CCCATTTTCGCCCTTTCTTACCCCATTTTCCATCTACGCGCTGTTGCCGCCATTTTGC
TTTTGGGGTAAATTCCGCCGGTTTTGGGTCTTTTGGACCCCAATTCCTCTCGAAAGGG
TCATTGTCCGCAATGGGACCGCCGCGGCCGCTCATGAATATTAATGACCTCGAGGGTT
GAGCTCGTGAATATTGATAGCCCTCATGAATATTAATGAGCACGGCGTGCCCAGCGTT
TTGAGAGTCCGCGCGTCGTTAATTAGGGCGGTTAATGAGCGTTAACGAGGCTAAAACA
CGGTCCTTATTGCCTGTTAAGTTCATTTGTAGGTGGCTTATAAATGATCAATTGGCTT
GCTAATGAGCACTTTTATCCGTGCTAATTAATATTAATGAGGATTAGTAACTGTTAAT
ATGATCGTAGCCGGCTGTTGTATTCGTGTAGGGATAGTGAGTTTTAACGGTCTTTAAT
ATAGCGGCCCTCACCGTGGGGCGGCGCCAGGCGGGTGCGGATGGTGCCGAAGGCGTCG
GGTCACGCTGGGGCCAAGGGGTCACAGCGGGGCCAAGGGGCCACGGCGGAGTCATGGC
ACGTGGCTCCGCCCCACAGAGCGGCCAACAGAGCCGGGAGCAGCGCGTGGGGCGCCGA
CTCAACTTTCGGTCTTCACTCTCACCTCCGCCCTTAACCCTACCCCTTCGCCCTCACT
GGCGCAAACCCCGCCCCTTCCGGCTCTCTCCACCCTACACTCGTTTAAAGGTCCCAGT
CGCAAACCCCGCCCCTTCCGGCGCTCTCCGCCAATCCCGTCATTCCTCCCCTCGCCGA
GCCGCCGTCGTCGTCGGGGTCGGGGTCGGGATCGGGGACGTCGCAACCGCCGCCGCCG
GAGGAAGGGGCGTGGCTTGAATGCGGGCGGGAAAGGCGGGCGGTCACGTGACTGTGCC
GGAGGGAAGGGGTGGGGCTTATAAAGGTCACGTGGATGGGGTGGTGGGAAAGCGGTGG
TTGGGCTCCGTTTGGGATCTCTTTGACGGTTTTCCCATTGGGTCACTTCGGGGTCTTT
CCCCAAAATGGCCGTTTAGCTTAGGAACTGGAGGCCATCAAAGCCCGCGTGCGAGATG
GAGGCAGAAAAGCTCAAAGAGCTCCAAAAGCGAAGTGGAGAAACAGATGAATATGAGC
ACCGCTATAGCGTGCAAGACATCTTCTATGGGGCATAGAACTCTTCTATGGGGCACAG
GGGTCTCCGTTATGGGGCAGGGAGCACCACTGTGGGGCACAAGAGGTCTTCTATGGGG
GGGCATTTATGGGGCACGGGAGTCTCCGCTATGGGGCAGGGAACACCAGTGCACAGGA
TGTGGGGCACAGGACTCTTCTATGGGGCCTAGGGCTCTTCTATGGGGCATGGCGTTCC
GTGTTACCTCGTGATAGGAGGCGGTATGTCGTGAAAAGGGAGCGTTACGTCGCGATAA
TGATATGCTGCTATAGAGGAGTGTTATGTCGCGATAGGAAACAGTATGGTGCGATAGA
TATTGTGATAGGAGGTGTTACGGCACAGGAGGAGGATAATATGTCATGATAGGGGATG
CGATGGAGGATATTATATCATGATAACTGGACGTACATCATGACGGGAGGCCTCTGTA
TTTGGACCTTTATCGCGACGGGAGGGCTCTCTATTGCAATGGGAGAGCTCTTTATCGT
CAGTCACGCCTCTATCGCGATGAGAGGGTTCTGTATCGCAATGAGAAGGCTCTCTATT
TGGACCTCTATCGCGACGGGAAGCTTCTGTATCGCAGCGGGAGGGCTCTGTATCGCAA
CCTCTATCGCGACGGGAGAGCTCTGTATCGCGACGGTCAGACCTCTATTGCGACGGGA
TATCGTGATGAGAGGGCTCACTATTGTGACATTGAGACCTCTATCACGACGGGAAGGC
GCAACAGTGAGAACTCTATCGTGACAGCAGGGCTTTGTGTCGCGGCAGTCAGACCTCT
AGGGCTCTGTATCGCGACTGTCGGACCTCTATCGCGACGGGAAGGCTCTGTATCACGA
CTCTCTATTGCGACAGTCGGACCTTTATCGCGCCGGGAGGGTTCTGTATCGCGACAGT
TATCGTGGTGGGAGGGCTCTGTATCGGGACAGGAGAACTCTATATCGTGACAGGAGAG
CACGACAGGAGGGTTCTATATCGCGGCAGGAGAGCTCTGTACCGCGATGGGAGAGCTC
GCCGGGAGGGCTGTGTATCGCGACGATGGGGCGCCGTGTCTCCTCAGGTGATCCCGAA
GCCGCGGCGGCGGCGGTTATGGGGCGACCCGGGCACGCTTCTACAGCGGCTACAGTCG
TCTGTGGTCCCTGGGTCCTCCAAGGAAGGGGTTCGACTGTAGCTAAGTCCTCCAAGGC
GAGTTCTCCAAGGGCAGCTCTATGGTTCCTGGGTCCTCCAAGGAAGGGCTCCGGCTGT
TCCCGTGAGTCTCCTTTGTCTTTCAGGTGGCGGAGCCGCAGCCAATGGGACGACGCCG
AGAGACCCATAAGTGCCAACACAGACCCATAAGTGCTTCAGAGACCCATAAGTGCGCA
CCATAATTGCCCCATAAGTGCTCACTGCAGCCCATAAGTGCCTCACAGACACCCAGAA
GCGCCCCATAAGCGCAGGTAGGGGCCAGGAGGCCACTTTGGGGTTAACGGTGGGGAAA
CCAAGATGGCGCCGCCCGTGGCCCTGAAGCGCTCTCTGGGGCTGCGCAGCGCGTGCGC
AAAGGACATATTGGGGTCAAAAGGTCCGATTTGGGGACAGAAAAGAGCATTTTGGGTT
TGGCTGGCGGTGCTGGTGGTGTACCCCACGAATCAGGCGGTGATAGCGCTGACGTTCG
CCCCACTTCCTGTCCCCGCAGTGCTGCTGACGTGGCTGAACAGCCGCAGTTCGGTGTT
TGGCGGCCGTACAGCGCGGGCGGAGTGGCGCTGTCGTTCCTGCAGGGCTCCTTCGCCT
CCCAGGCTGTTCTATTGCGGGTGCCCGCCGCGGTCACCTCCCGGCCCTGCTGGCCATG
CTGCTGTTCTCGGTGTGGGCCGAGCCGTGGCTCTGCGGCACCGCCGCCGCCGTCACCG
ATTTTGGGGTCTCTCGGCAGCGTGGCTGACACTTATGGGGCAGCGGCTCTTCTTCGTC
CCGAACGGCCACTTCCGGGAGGGACCGGAAGTAGGCGAAAGAGCAACTTCCGGGCGGG
CAGAAAATTTGGGTTAGAGAAAGGGGAAAGGGGCGCCGCGGCTGCACCGGAAGTGCCT
TGAGGCAGAATTTGGCGCCGGAAGTAGACGCCGGGAGGTCAAAGCGGCGAAGGGAGAG
GCGCCGGAAGTAGGGTACGGTGCAAGCGAGGGGCCGGAAAAGGACCGATTTAACGCCG
TTGGGGTTGACGGAAGGGGCAGGAGCGGAACTGATTTGACACCGGAAGTAGAAGGGTA
AGGGGCCGGTAAAACGACCGATTCGACACCGGAAGTGGGATTGGGTAGATTAAGACGG
AAAGGTGACCCGGAAGTGGACTGATTGAAGCCAAGCGTTGGATCCGTCTGAAAAGCGC
AGAGCGACCGGAAGCTTCGTCGCGGGAAGTGCTGTCGGATGAAAACGAGTGTCCGGAA
CGTGGAAAAGCAGCGCTCGAAGCGGGCTCGATTTCACGCCGGAAGTGAGCGAAGCGTA
CGCGTCACCGGAAGTCCGTCGGCGTTCGTCGGCGGCAGCCAAGATGGCGGACGGGGAG
GCTGGACGGGCGTCCGCTGCATCTGCTGCGCGTGGCCGACCTGAAGGCGGCTCTGGAG
GTGTGGGGAGGGGATTTGGGGCATCTCGAGGTCAGTTTGGGGCTTTTGGTTACTTTTG
GAGTCTTCTGTGGTTAATTTTATGTCTTTTGGTCAATTTTGGACACCTTTGGATCACA
TTTGGGTCATTTTGGAGCATTTTAGGCTTATTTGTATCATTGGATAAATTTTGGGTTC
ACTCCCCAAAACCCCAAAATGTCCTTTTCTCCCCAAAACCGCAGGCGCTGATGCTGGA
TGAATTTGGGGCTCGGTTTTGGGGTGAATTCAGAGGAGTTGGGATTCACTTTTGGGGT
AATTTTGGGTCAAATTCGTGGCAATTTGGGGTCACTTTGAGGTTCTATTTTGGGTCAA
CTGAGGGATTTTGGGGCCGTATTGGAGTTTGATTTTGGGTTGAAATTAATCGATTTTG
TGGGGTTCAGTTTTGGGTTCAATTTAATCGATTTTGGGTTATTTTGGGAGTCAATTTT
GATGGGATTGTCTCCATTTTGTGGGATTTCAGGGCTTTTGGGGCCAACTTAGTGACAT
CCCCGAGGCCACGCCCACAACGGCTGACGCCCCGCCCGTCGACACACAAACCACGCCC
CCGACTCCGCCCCTGATCCCGAGGCCACGCCCACTCAGATGGAGACCACGCCCACAGA
GGCGGAGCCTGCGGCCACGCCCACAGTAGAAGAGCCAATCCCGCCCCTCCCGAGCCAA
CCCAGAGGGCGGAGCTACCATGGAAGTCACGCCCACAGCAGAGGCCCCACCCTCTTCT
GGCGGGGCTAACTGCAACGGCAGCCAATGGGGTGTGGGCGGAGCGGCACACCAGCCAA
ATGATCCCAAAACCGATCTGGGAGCTACTGGGGAGCCCTGACAGTCAGTGGGGACCTA
CCCCAGAACTGAACTGGGAGTGATTGCGGGTCCCCAGAACCCAACTGGAGCCAATGGG
CACGTGGGGTCCTCCCTGCGGTCTCCTCTCTATGGTTTCTATGTGGTCATTCTATGGA
TCAATGTGGGTCCTCTCTATGAGTCCTCTCTATGGTTTTCCCTATGGGTCTTCTGTAT
TTCTTTATGGTTTCCATGGCGTCCTCCTTATGGGGTCGTCCCTATGGTACTCTACGGT
GGTCCTTTCTATGGGTCATCTCTATGGTCCCTTCTATAGGGTCTTCCCAATGGGTTCT
TCCTCTCTGTGGTTTCCTTGGGGTCCTCTTTACGGGGTCCTTTCTATGGGGTCCTCCC
TCTCTATGGTTTCTCTGGGGTGTTCGCTATGAGGTCCTCCACGGCGGTTCTTTCCGTA
CCCCAGGCAGGAGCCGGCAGCACCCATGGATGTGGGGCCGCCCCAGCGCCCGGACCCC
GCAGCCCATATCTACTTATGGGGCACTGAGAGCCACTTAGGGGTCACCCCATACTTAA
CGACTTACTTATGGGGCGCCCCACATCTACTTATGAGGCACGGAGGCCTACTTAGGGG
TATGGGGCGCCCCATAATCTCTCTGGGTTCCAAACCTCTACTTATGGGTCGCCCCACA
CCCCAGCGGCGCTTATGGGGCAGAAATAGATCTCATAACCCAATTTATGGGGCAGAAA
CCAAACCCAACTTGTGGGGCCGGAGACCCACGGATGTCACGCGCCGCTGGGAACCAAT
AGGGAGCGCTGGGAGGGGCGGGGCTTAGCGGGCCGGAAGGGAGGGGCCCGACGTTGGC
TTTTCCCCTCCCCAGGCTCAGCCCAAATCCTTCCGGAGGAAAATCGCACTCGGTAGGC
TAACAATAAGTATGAGTGGGAAGGGGCGGGGCTATAAGAGAGGCGGAGCTTCGGGCGG
GCGGAAGTGGGCGGGGCGTATGGTGGAAATTGGTGGCAAACGGATGTGTGAATTGGGG
ACCGAGATAAGCCCAGATAAGGCGGGGCTTGTGAGCTGTGCAGGAATGTGTGGGAAAG
TTGGGAATGGGAGGGGCAAATGAGCTGCATGGGAACGAATGGGAAAGGAAGGGGTGGG
GGCGGAAGCGGCGCTGGGGCAGCGTGATGGGAGGGGCCGGGAGGCGATCGCTCAGCAT
CCAAATTTCAGAGCCTGGTGCCGGGACTGCGGGCGGAGGCGGTGTTGGAGCTGCACCC
CCTCAAAATCTGCCGCACCGTCACGCAGGTGGGTACCCCAAAAGGGGCAGATTTCACC
GGGGCTTCAGACCCAAAATGGAGGGGTTTTGACCCAAATTTAGGGGTTGGGAGTCCAA
GTTTGGGCCCAAAATGGTGGAGGTTTGGGGAGCAAATTGAGGGGTTTGACCCCAAATT
GGGATTTGGACCCAAAGTGGTGAATATTTGTGTCAGAATGGAGGGATTCGACCCCAAA
CAAAATTGTCCTATTTTGCCCCAAAATGAGCGGTCTGGACCCAAAATTGGAGGTTTTG
GGGATTTTGGGTTGGGATTATGGGGTGGCGGGGAGAGAGATTATGGGGTTGCAGGGTG
ATTGTGGGGTGGGATTATTGGATTATGTGTGGGATTATGGGATACGGGGATGCAGTTA
GATTCGAAAGGGATTATGTTGGATTATGTGGGATTATCAGCATTTAGAGTGGCGTTGT
AAGGTGGGATTAGTGCGGGATTGTGGAGTTACGGTGGGATTGGAGTGGGATTATGGGG
CGCCTGTAGGTGGCGCTGCTGTTGTTCTGGGAGGGGAAATGGGTGTTGGAGGTCCGCC
CCCCTTAAGGACCTAATACTGACCCCATATCCCTGAGGACTCCCTATGACCCCATATC
GGGGACACTGCGGGAGGATGGATTCTGGATCGACCGCATCAAATCCCACTGCTACGTC
CTGCCCCACAGTACGCGTCGGTGGAGGAGGCCGCGGCCACGCGGGAGGCGCTCCATGG
GGGGCGGGGCTTCGGGCGGAGCGGGAGCGCGCATTGGCTCGCCGGGAGAGGGCGCGGG
TTGTCCCCAAACCGGAGCAGTTCACGCAGAAGCAGGCGGAGCGCCAGGCCAGGGCGCG
GGGCGGGGCTTCCAGCCGGGATCGCCCATCAGGAGGCGGGCCACGCAGCCTTCGGCCA
TCTGAACCCCTTAAATTTGGGGTAAAAGTGCTTCTTTGGGACCCAACGCTGAGGGATT
GGGTTTTGACCCAAAATTTGGGGTCCAGCCTCGGTTTGGGTTCTGAACCCCTCAAATT
TTGGACCCAAAATCCGGGCATTTAGACCTAAAATTAGGATGTAGACCCAAAGTTGGAG
TGGACCCCAAATCTGAGCATTTAGACCCCAAAATGGAAGGTTTAGACCCCAAATTTGA
GGGGTTTGGGGTGAGAAAACCGATTTTCTGGCACAAAATCCATTGATTTGGACCCCAA
GGATTTCAGCCCCAAATTTGGCTCTTCCGACCCCAAATTGGGCCCCGGAAGCCCAAAT
TCTGACCCCAATTTTGGAGCTCCGAACCCCAAATTGGAGGTTTTGGGGCTTAAAATGG
TGTCCCCAAAATGTAATAATAAATGTGACTTTAATGCCCGAATTTGGGGTTTCAGACC
GGTGGAGGTGGAGACCCAAGGTTGGAGGGTTTGGACCCAAAATTGGAGGGTTTGGACT
GGGGATTTGGGGCTTTCCGAGGGGTCACAGCTGGTCACGGCGCTGTTCTGCGCTCCCA
GCGGCGAGTCCATCACTCCTAGCACCGCCTCTTCCTCCCTCTTTACCAATCCCCGCTG
GTTCAGCCCTGCGTTATGCGCGCTCCTATTGGCTGAGCGGCCATTTTCCGGTTCCGGT
GGCGCAAAATGGCGGCGATATCCGAGGCCGTGACGCTGTTGAAGGCGCTGCGGAAAGA
CCGAAATCCGCCGGATTTACCCCAAAATCGGCCCCGAATCGGCCCGTATCCACCCCGG
CCAACATTGCCCCAAAGCGGCCCTTGGAGTCTCAAAGGAAACCCCGGAGAGCCCCGAA
CAAATTCACCCCAGAATTGTCCCCACTTCCACCCTGGAGCCCCTCAGGACCCCTCAGT
TGCCCCAAATCGGCCCTTGGAATCCCAAAGGGAGTCCTTAAAATGCCCCAAAGTGGTG
GAGCACGGCAGGCGCGCTGCTGGCGCGGCTCAGGGACGGGAAGCTGCGCACCGACAGG
ACTTTAGGGCCAATTTGGAGGAATTTGGGGCACATTTTGCAGTATTGGGTCTAATTGG
TTTCGGGGTCTATTTGGGTGCTTCTGGGTCCATTTTGGGTGGAAACAGTGCTGATTTT
TTGGGGTGAATTGGGGCGGATTTGGGCGGGCCGCCCTCCCCAGCTGCCTCCGTGGCGA
CTGGGGCTGCGGGCGGCCGCCATGTTGCACTACGTCACCGACCTGGCGCTGCTGCTGC
GGTTTGGGAGAGGGGCGGGGATTGGGGTGGTTGGTATGAAGGCATTGGTTTCTATTGG
GGGGCGTGGCCTGGTGGGAGGGGCGTGGCCTTATTAGCATATCCCTATTGCTGGCCAT
GGGGCGGTGCCTAATGGGACGGGTCCTTGTCTCATTAGCATATGCTTATTGGCTCCTT
AATGTGGGGCGTGGCCTAGGTGAGGGGTGGGGCTTAGTCACATTAGCATATCCATATT
TGGGAGTCAGGAGAGGGGTGTGGCCTAATTAGCATATTCATTACACCCATTGAGCCGT
GGGATGGGGTGGCCTGATTAGCATGCATTTGCATAAGGTGCTGGAGAAGCTCCGCCTG
CATTCTGCCCCAAAATACCCACTTCTGCCCCAAAATGGTCCCTTTGCCCCAAAATGCC
CCCCATTCTCATCCCAAATCTGCCATATTTATCACCAGATCCTCCATTTTCCAAAACC
CCCCGCCTGGTGCCCGTCCCCTACGGTCAGTGACCCCAAAACTGCCTCTTCTTCACCC
GCCCCAGCAGAGGATGAGCCCCAGGCCCGCCATCAGCGCGCCCTGCAGGCTGCCCGGC
CGCCCCTTCCCCATGGACCACACCCACATCACAGGCCCCGCCCACTCCCAATAGACCA
GGATTTGAGCCCCTCTTTGGGGTGAAATTGAGAGATCTGGGGATGGAAACGGGAAATT
GGGATTGAAGCCCATTTTGGGGTGAGATGGAGAGATGCGGTGACAGAAATGGTGGACT
CTTTGGGGTGAAATGGAGCGATGCGGTGACAGAAACGGGGATTTGGGCCCACGTTGGG
GGGGTCTCCAGGACGCAGCTGGAGGAGTCCATGATGGTGCGGCTGAGCGAGAGCCGCC
CGCTGCGCCGCCTCCGCGCCATGGGAGCCGTCAACCTGGACTCCATCACCCACTTTGG
CCGCCCTCCTGGGACCCCAAGATCAGGTGGGTGTGGCCCTTAGCCCCGCCTCCTCGCC
GCTGTGGGGCTCCGTCCTCCAGCCCGCGGGGCGCTGTGCGCTCGGCTCACCGCTCTCA
CACAGGTTTCGTCGGCGCCGCTGAGCTGTGTGGAAATGAAGGAGTTAATTCGGTGTCA
CCCCACATGGAGGCCGCCATCTTTGCTCCCAGATGGCCTCCAGCCCCGAATAGGGAAT
CAAATGGCGCCTTTCCGCTCTGCGCATGCGCCCTCCGACTACGCGCATGCGCGCTGCG
TGGGCAACGCCGCCATCTTGTAGGCGGTGCCGCCGCCATTTTGTAGGTGGTGCCGCCG
CCAGCGCTGCAATATGGCGTTGGCCGACATCGTCCGTCTCCCTCCGGCTTCGGAGGCC
TTCAGAGCTGGCGGTTCGTCCGTGGGGCGGCGCGGATCTGCCCGGGCCCGGCCTGCAA
CGGCACCACGACGTTGGCCTTTAAGGTAAGGCCCGAAACCGCCGGGTTTTACCTCAGA
AACCCCTCTGAGGACCTCCGGCTGCTATGGGAGGCTCTATGGGGCCATAGCCTGCCCT
TCCCATAACCTCCCTCTGGGGCCCCGTAACCCCATGGTGCGACCCCTAACCCCATGGT
CTGTAGGACCCCATAAGCTCCCCATAGGATCCCCTTACGTGACGCTGGACCGTCTCCA
CCAACCCCATCACCTTCCTGTAGGACCCCATCACTTCTCCTGTAAGACCCCATAACCT
AACCCCATAACCTCCCCTTCCCCAGTTTGCCCACGGCGTGGTGGTGGCGGTGGATTCC
GCCGGCTCCTACATCGCCTCGCAGACGGTGCAGAAGGTGATAGAGATCAACCCCTCCT
CATGGCCGGCGGGGCGGCCGACTGCAGCTTCTGGGAGCGGCTGCTGGCCCGGCAGTGC
CGAGCTGAGGAACAAGGAGCCCATCTCCGTGGCTGCTGCCTCCAAGCTGCTGGCCAAC
GGGTCCTTAGGGAGGGTTGTTGGGGTGTTTGGAGGGAGTTATGGGGTGTTTGGAGGGC
GCTTATGGGGTCTTTGGGAGGGCTTATGGGATTCTTATAGGGGATTGTGATGGGGTCC
GTCACCGTGTACCCACGTGGGGCCGCGGGGCTGGCGCCGCGTCTCCAGCCACGACGTG
GGTCCTCCAAGGTGGGTTGGGGTCCTCCGATTACGGAAGCGGGATCCGTCGGACGTCT
TTGCGTCTACTTCCGCTCGCTGAAGGGAAGCTGGCGCTGAGCGTGCCGGAAGTACTGT
GCGGAGCTCCGCTCCCTCTCTGCCCGCCCCATTCCTGCGGCCCCACAGCGCATCGGCC
GAGCAGGGCGGGGCTCGGCGAGGTGGGCGTGGCCTCATTTGCATAACCAATTACACCC
CCCCGGCAGTTCGGGCTATGGGCCCCTCCGTGACCTCCCTGATTGGTCCTTTGTGGGT
CCGCCCTCCAATCTCTTCCCCTATTTGCTCACCTTAGGCCACGCCCCTTTCCCTTTGA
CCCTCATTTGCATAGCCCCGCCCTGCTGCCTATGTCAGCCAATTGGAGCGCTCCGCGC
TAAGCCCCGCCCACTGGGATTGCACACCAAGGGGTGGGGTCAGGAGAGGCCACGCCCA
AAGGAAAAGGAAGGCGTGGCCGCGCCAAGCCCCGCCCACAGGCCGGGAGAACCGCGCT
GGGAGGCGTGGCTTGGGCAGGGTGGGCGTGGTCTGGGTGAGGTGGGCGTGGCCTCCCT
GGGGCGTGGTCTGTGATTGTGGGCGGGGCTTGGGCAGTGTGGGAGTGGCCTGACATGT
GGCGTGGCCTAAACGCGGGGCAGGAGGGAGCGCTGACAGCGCAGCAGTTTCTTGGCGC
CCTGGCCCCGCCCCTTCCCCGCCCACTTCGATGACGATGACTTCCGTTTCCCCTCCCC
GGGATTTGGGGTAACCCGGGGTGACGCGCAGCTGGCGGTTGTCGAACTGCCAATAGCG
ATACCGTCATCCGACCCCATAAATGCTCCTTGGGGTGATTCGGGGACGCCGCCCCACA
CTTTTGGGGTAATCGGGGTCCACCGACTCCGTCTCCTCATTGAACCGGTAGTACCTAT
GGCAGTGCTATGGGGTCGGGGTCCATATAGGGCAGTGCTATAGGGTGAAGAGATGATA
CCCCAGAAAGTCCTGGAAGATACACAAAAGGGTCCTGGAAGGTTCCCAAAGGTCCTGC
GCTCACAGCACTCACTTGTCGCCCCGGAAGAGGTACGTGGCCCCGCTGGGCAGCCACA
TGACCCCTGACCTTTGAAGAAGACGAACTTGCCGTCCTTCCTCTCATAGGCGGCGTCG
GGCGGTGTCCATCCATTGGTAGAAGGGCGCCATGACGGCCGAGGGGTCGCTGGAGTGC
ACCAGAAGGTGATGTCGCGCTGCTCCCACTTGGAGCCCTGAATGGCGTAACGGCGGCG
GGGCGCTCGTACGCACCGCAGCGTTTCCGGGTCGACACTTCCGGTGACGCGCAGCCCG
CGTTGTTTTCGGGGCCGTTCCGCGGTTATTTCGGGCGGTGACGCCGTGGGGCGCGTGA
GGCTAATTAATTAGGGAGCTGTACGGTAATTAGGAGGGCTGGATGTTAATTAGGGAGG
GGGGTTAATTAAGAGGGCCCTGGAAGTTAATTAGTGGAGTCTAGGAACTAATTAAGCC
GGGCTAGAAGTCAATTAAGGGCCCTAGAAGTTAATTAGGGCAGCCCAGGAACTAATTA
AGAGGTTAATCAGGGGAGTCCAGGATGTAATTAAGGGCCCTGGAAGTTAATTAATGCG
GTTAATGAAGAAGGTTTCTAAGTTAATTAGGGCCTCGTTAAGGGCTCTGGGAGCTCAT
TCTGGGAGTTAATTAAGGACGCTGGGGTTAATGAGGCCGGGTCTGAGTGTTAATTAGG
AGGTAATTAAGGCCTCTGAATGTTAATTAGTGGGGTCTGAACGTTAATTAGGGGCCCC
CTTTAAAGTTAATTAGCAGGCTCCAGAAGTTAATTAAGACCCCTTAAAGATAATGAGA
TTGACGTTAATTAGCGGGCTCCAAAAGTTAATCAGCGGGCTCCAATAGTTAATTAAAC
TCCAAAAGTTAATTAGCGGGCTCCAATTGTTAATTAAGCACACTTGAAGTTAATTAGC
TTGAAGTTAATTAGCGGGCTCCGGAAGTTAATAAAGCCGCGTTAAAGTTAATTACTGG
AGGGGCGGGGCTCGGGGTGGGAGGGGCTTGGGAAGGGGCGGGGTTTGGCGGGTGCCGG
GGGGCTTGGCGGGCAGCGGTGGCCAATAGGAGGGCGAAGCCAGCTGTGTGGGAGGGGC
CGGGGCTTAGAGATAGCGGTGGCCAATAGGATGGAAGAGTTTAATGTGTGGGCGGGGC
GGGGCTTATCGGAGACCATAACAAAAGAGGTGGGCGGGGCTTAAGTGGGCGAGGCTGA
ATTTGGTGTCGTTTTGGGGCGCGGTGCGATTTCTGCGGGGCTCGGCGGGACACGTGGC
AACGGGCGGCGGCCCCACCTCCGCCGTTGCCGCTTTAAGGGAGGCGGAGCGTCGCCCC
GGGCGGGGACTGCGTTAGGCCACGCCCACAGCGTTACGGCGCCCGTCGATCAACTAAC
CTCTGAACCCGCTTCACTTCCGGCCCCGCCCCACTCTGACCGCAAACCACTTCCGGCC
AAACCATATCACTTCCGGCCCCACCTGCACCATGACCCCACCCCACTTCCGGTCCTTC
GCGCCCCATAGCGCCCTGGCCCACACCTGTGAGTGCTGCGGGGTTGAGGGCCCCGAGG
CCGGTGTCGGGGTCGTGCATCAGCACAATGTTGTCGATCTGTGGGGAGAACGCGGCGC
ATGCCCTTCGAGCGCCGCGAGTTCCGGTCCGAAATGATCCGCACGTCCCGAACCTATG
CGTCCCTCCGGCGCTCCCTGCTCCGGGACCGGCGCCGTTCCCGGCTGCGGTGACGGCT
AGAGCATTTTGGGGCCATAAGGAGCATTTTGGGGTGAGAAGGAGCGTTTTGGGGTCGG
CCTCCTCCTTCTTGTAGGGCGCCTCCAGCATCGCCTCGATGACGATATCGAAGTCGTC
CGGCGGCGGCGGTGGACGCGGCCCTCCAAGATGGCGGCGGCCCCACCGGAAGCAATGC
ACGCTCGCCCCGCCTCCCCGGCTTCTCCATTGGCCGCGCCGCCTCGTCGAGCCCTCCG
GGGAGGCGTGGCCCCATTGGTTGCCCGCCCGCTGTCGCCGTGACGACGCGGTCCCGCC
GGGACAAAGCGGCGCGAAATGGGAAAATCCCATTAAAGGGCATTGGGAAAACGGGGCA
GCGGCGGCGCAGCGTTTATTGCTCAGAGGCCGATGGTGTAGGAGCGGCCGGCCGGGTT
CGGAACAGCGCGGCTCCGTCACGGCCCATTCGTACCACACCTTCTGCGGGGCCGCCCG
ACGACAGCACCACTCTCTGCCCCGCCTGCACCGCCATTGGTTGCTGCCGGGAGAAAGG
ACGCAATGGGTCCAAGATGGCCGTCAACAGTGGGACACAACGGGTCCAAGATGGCTGC
CAAATGGCACCCAATGAAGGGATCCAAGATGGCCACCCTCATTGAACCCAATAGAAGC
CGCCAACGGATCACTCCCAATCGAGATGACAGCCAACGTGGCTGCTTCCCACCCAAGA
CCAAGATGGCGGCCTCCACGCGTACCTTCAATGGGAAGAAGATGGGGAACCAGGAGAA
ATTGGCTGCCGCCAAGCCCCGCCCCTCAACCCGTCCAAACCCCGCCCATTCATAGCTG
CAGTCTCCACTCCTAACCCGAAGCCACGCCCATTCCTGCCGAGCGCCGCCTCTTAATT
CCACACACACATATAGCCTAAACCGGAAGCCCCGCCCCTTTCTCCCCACTCCGCCCTC
GACGTCCGCGTATAGGGTGGTCTCGAAGTAGCCGGCGAAGCCGTGCAGGGCCGTGGTG
CCCACCTGGCTTGGGGTGCCGGAAGGTGAAGCACGGCTGCGGCGCCGCCAACTGGTGG
CCTGACCTCGGGATGGCGGTCGCGCTCCCTGCAGCCGCGCACCTCATTGTACAGCTTG
CCTTTGAGGCAGGGCTGTGCCCCATCGAGGCACTCGGGCGCCAACTCGTTGTCCCCGA
TTAGGATTAGGATTATGGTCAAGGTTATGGTCAGGGTCAGGATTAGGATTAGGCTGTC
TCTTCTCCACGGCGTACACTCTGATGCGGCGCTGCGCCATCCGGGCGGCCCTCAGCGC
GGGGCTATGGGGCACTCACTGCACGTTGGTTTCCTTCTCCTCTTCAGGGACGCGGTCC
CCCCATCCGGAAGTCCCGCCCACCTGCTGGTATTGGCTGTATTTGATTGGGTCCTTCT
TCTTCAGGCCACGCCTCTTTAGATCCCTCCCAGTTAAGCCACACTCCCCTCTCACTTC
ACATCTTCGAGCCCCTCCCCACTTCCGGCCACACCCACTCTAAGCTCCTCCCACTTCT
CTTCCGGCCCCGCCACTTCAGGTCCTCCCACCAACAGGAAGCACTGCAGCCAATCCTC
CTTTTAGCCCCTCCCACTTTAAGCCCATCCAACTTCCTGCCCCACCCCTGTAAGCCCC
GGTCGGTTCTGCCCCACATGCTCCAGGTACTGCAGGTAGGCGCTGAGCGGCTTGGGCT
CCCGCCTCCTGGACCCGTTTCCTGCCCTTCCCAACTGCCCCATGGCGCCCTTGTCAGC
CCTCCCAGCCCCATAGCTCACATTCCTACCCCACAAGCAGTCTCCTAGTCTCCTTTCG
CCCACACCTTGAGCAATCGGCCCAGCAGACGCTGGTGCGGCCGGGACAGGACGGGGAA
ACCAGCGGTCGATGGCCTCCGCCGACGGCAAATCCGGGCCCACCCTCCAGTGCTGGGC
CCCGATTCCTAAGCCTGCCTCCTTTTATCCCCATGGCACCCGATGGGAAACTTAAGCC
TTCGGCTATAACCACACCCACCTTCCTGCTGTGGCCCCGCCCTCCCACCTATCGCCCC
CGCCCCTTCCGGCGCAGGCCCCGCCCACTCACCCAGCCCCACTCTCTTGTTGTAGTCG
CAGACCCACCAATGCCACGTGCGCTCCTCCTGCCGCCCGTCGCCCTCGTTAACGAGCT
GCGATCACGTCTTCACGCCCGTCCTCAGGCGCCAGCAGCGGCACGCGGACCCATACCT
AAGCTCATTAGCACTAATCAATGCCCCTTTAAAACCCATAAACCGCATTAAGAACCAA
CACTAAGGCCTCACTAAGGATCAGGAAACCCCATTAAGTCCCATTAAGACCCAATCAA
TGCAGACCTATTAAGCCCCAATTAATCCCCATTAAAGCCCATTTACGCCCACTAACCC
ACCCCACCGAAACCCCATTAGCCCCTAATTAACACCAATTAACCCTCCTATACTCATG
ACAATCATCTCAGAGGTCTTATAGGGTCAGTGGAGTCCTGTGAAGTTCAGTAGGGTTC
CCCGGCCGTACCCCTCCCGGCCAGCAGCAGGTCGGATCGGGTCTGCGGGCCGGGCCGC
GGGCAGCAGCCGAAACTCGCGGCGGTGACGGGGATGGAAAAGCGGAGCGCAGAGAAAA
CAGCGCCGCCGCCACCTCCGGCACGCAGCCCAACTCCCGCCCGCTCGACACCCGCGCG
GGTGGGATGAATGTTAGGAGATGGCCAATCAGCGCTCGCGATAACGGAGAGGAGGGGT
GAGAGAGCGGCTGCCAATCAGAGAGGGCGCTGCCTCGCGGAGGGGACGAAGGCGGGCT
GGGATGGGAAACAGATGGCTTGGACCAATCACACGGCGTCTTGCCTCGGTTGGGGAGA
GGGGCTCGGGCCAGTCAGAATGAGAGTTGCCACGGGAAAGTGCGAGATGGACGGGAGC
ATCAGAGAACGAGTTGCCTCACAGAGGGGTGGGACGGAGGAGCGCAGCCAACGTGAGG
AAATGGATATTTCGGCTGAAGGAGGTGGGAAGAAACGGGAAATTCGGAGAAAATGTGG
GAAATGGTGGCATTTACGGGGCAAAAGGTGGCATTTTGGTGTACGACGTTGGTTTTAA
CCCCTCCTATCCTCACCCCTTGGTCCCATGGCTGACCCTGCAATGTCCCATGGCTCCC
TGAGGGAAGTGGGCGGGTCCTTGGGCTGGAAACAAAAGGGGAACCAACCAATGGGAGG
GACCCCACCAATGGGAGGAGCCAATGGACAGTATGGGCGAGCCCAAGCTATGGGAGGA
GGTTGATCCCATCGCCGGGAGGTTCCGCTGCCCTATGGCTGTCCCTGCGCTGCCCCAT
CAGGTGTTGCAGCGCCCACTGCCGGTGCCGGATGTCGTCCCTCAGCTGGCGGTACTCC
GGCCACCAAATGGGGTCCGATGGCCACCAACGTCCCCAGAGCCTCCCGCAATCCCTCC
CTGGGTGCGGCTGAGAGCCGCCTGCAGGTGTGACCTGTGGGGAAAAGCGTCTGTGGGG
CTGTGGGTCCCCATGTCTGTGCCCCACCTGATCCTGCTGTGTGCCTCCAGGTGCTCCG
GTCTCCGCCAGCAGCGTCAGCTCCTCCAACCTACGGCACACCGACATCCCGTAATAGC
CGTCATCGCCGCGACGGTGACGTCATCACAGGGACGTCACTGCAGCGACGTCGCCGCT
GGGACTCCACTGGTGGGAGGAGCCAATGGGGCAATCCCTCCAATGGGAGGAGTCAGAG
GGGTGGGACCTCATAGGAGGAACCAATGGGAGGAGTGGGCAGGAGCAATCAATGGGAG
TGGGCGGGTCCTTGGGATGGAAATGACAGGGGAAACAACCAATGGGAGGAGGCGGTGG
GGCGGTGCCGCGCAACTGTCACTCACCGCGCCTTGAGCAGCATGGCCGCCGCCTTGGC
GGGGCGGGGCTTAGGAAGGGGAGGGGCTAAGAGGCGGGGCTTGGAGAAAGTGAGGCTA
ATGGCAGAGAAATGGTGAGACTGGACCAAAATCAAGGCAAATCATGGCAGAAATGGGG
TCGGCTCCGCGCAAGCCCCGCCTCCGCCTGCCGCAAGTCCCGCCTCTGCGCCGGGATT
CTCCTCCAGCGCCGCTGCTAATTGGCTGAGCCCGGGGTGGAGGCGAAGCTTGTCCAAA
TTAGAATGCGAGCTTCCCTTAATTACGTCCATTAGTCCCTAGTTAACGCTGCTAACGA
ACACGACCCCAAAATTAATGCTCGTTTTGTGAAGCATTAATCAGCCTCATACTCACTG
TAATTAACACCTAATTAACCCCAACTAAACACGAAAAGCAGTCTAACTACACCCCAGC
CCTACTTAACTCACCCATCAGCTCCGCTTCCGGCTCCATGCCGCCACTTCCGGTCCCG
CTTTGCTTTTCTTTTACCCCAAAGTCGGCTCAAAACAGCGCAATCCGCGCTCTTTCCC
CGCTCCCCGCAGCCAATGAAACGAGAGAAGGGGCGGGGCGGCGCATGCGCACCGCTGG
AACCGGAAGTGCCTGCCTAGACGCCGCCATTTTGCCCCGAGCGGAGCGGAAGCGTCCG
TCCTTCCAGGGTCGTTTCGGTGCGGGTGGCGGAGCGGGAGCGGCGGGAGGAGCCAACG
GCGAACGTCTGCCGGAGCGGCCCTACGGCAGGAAGTGACGTGTGTAAGCTGCGCCGGA
CGGAAGTGTGTGGGACGGTTTGATCACGTCACTTCCTGCTCACCCTTGGCCGCCATTG
TTCCGGCGCTGCCATTCGCGTCTCTCGGCGCTCTGCGATGCCCGGGCCTCGGCCAGAC
AGCTCTCACTTTTCCTCATCCGTTGCAGGATCCCCTCTTTCGGGGCGGACCCCGTGGG
GCGGAGCCGGGATGCGGAGGGCGGAGCGGATGGCGGGGATCCGCAGCAGCAGCGTCTG
GCTTCAAGCCACGCCTCCAATAGCTAAGCCCCGCCTCCCCGTGCCTCAAACCACGCCC
CCCCTTCCTACAAGCCCCGCCCCTTTCTCTTACAACCCGCCCCTTCCCCGAACTCCTC
ATTGGCTCACCCCACCCATACAGAACCCAACCCTCTCCCCTCTACCCCTTAGCCCCAC
TTTCTTCTTGGGGATGGAGTTTATATGGAGACGCTCAGAGCCCCATAAATCCTCATGG
AACAGCCCTACAGAGCTTCCTAAGAAAAGATAGAGCCCCATAGGAATTCCATAGAGCC
CCCCGTCCACACGGTGGCGCTGCTGAACCCATATCCCCATACGACCCCATTATAAGGG
ACCATCCACATGGTGGCGCTGGTGAGCAGCGGCAGCGCGTAGGTGGGGTCGGGGCAGC
TTGAGCCCCGGCAGCGGAGCGGCCGCCATTTGTTGCAGCGCCATAAAGAACGACACGA
CCCCTCAGAGGGTTGACGTTGTGCCGCCGTTGATACGCCGCCAACTCCGCGTAGGCGC
TTTCAGAAGCCCCGCCTACCTCTGTGTGGCCCCGCCCACCTTTGTGTGGCCCCGCCCC
CCCTTTCCGGGACCCCGCCTACCTTCCCGAGGCCCCGCCCACGTCTGTGCGACTCCGC
TGAATCCATGCCACTCTAAGCCCCGCCCCTGTTATGTCCAGACCCCTCTGTGAGGGCC
CCACCACGGCAGCCCCACATCGAGGTGGAGGAACTGCAGGAGGTTCTGCACCAACCCC
GGGGCCGCAGCGGGGTCCTGCCGCCCCATAAGTGCCAGCTGGGGCTCCAAATGGAGGC
CTGCCCTACAACGCCCCATATCAATCACATCACCCCATATCAGCCCATTGCCACCTCA
ACGAAGCCGAGGTGACGTCACGGAGCTCCCGCGTGACGTCACATCACCCGCGTGACGA
TCCCCACCTGGGCCCGCAAAGCGCGGAGCAGCGGCCGAAGCCTCGGGGACGCCGCCGC
CCGCCGGAAGAGCGGGCCGGAAGAGGCGGGGCTCACTGCCGGAAGTGACGCCACGCGG
CTCCCCGCCGCCGCCATTTTGAAGCGCTGAGGTAAGGCGCAGCGGGGCTCCGGTTCGG
AAACCCCATTTGGGGCTCCGAGTTCCCCATGAGCGACTTTTGGGGCGGATTTTCCCAC
GGAGCCAACCAATGGGAGGAGGCGGTGAGGAAAGTGGGCGGGCCCAAGCGGTAGGAGG
GGGGAAGCCCGGCAATGGGAGGAGCCAATGGGGAGAGTGGGCGGCCGCTCGGGGTGGG
GGGGATCCCACCAATGGGAGGTGCCAATGGGCAAAGTGGGCGGGCTCAAGCGGTGGGA
CACTGGGGAAAGTGGGCGGGCCCAACCAGCAGGAGCAGCCAATGAGGGGAGTGGGTGG
CCCACCAATAGAAGGAGTCACAGGAGGGATCCCACCAATGGGAGCTGCCAGTGGGCCA
GGCCCCATCGATGGGAGTGTCCAATGAGGGGAGTGGGCGGGCTCAAGCGATGGGAGGA
GGGGCCCCACCAATGGGAGGCGTCAGTGGGCAAAGTGGGCGGTCCCAACTAGTGGGAC
TGGGCAAAGTGGGCGGGCCCAATTAGTGGGAGCAGCCAATGAGAGTGGGCAGGTCCTT
GGCGGCCATCGCTAAGGAGGCGTCGGCGCTGTGGGAGGAGTTGGAGGCGGAGCTTCGG
GGGTAGTTAGAGTTTTAGAGAGCTGATTGGGGTAATTAGGGATAATTAAGATAATTAT
TCATTAGGGGCTAATTGTGGGTAATTATGGGGAAATCGGTAATCAGGGGCTAATTAGG
AGAAGACAATAAGGAGATAAGGGGTGTCATTGGAAGCTAATAAAGTAACGCTATGGGC
GGTCATCAGGAGCAAATTGAGGGTCGCTAGATACTAATGAGAGTCATTGATGCCTTAC
TTATTAGGAGCTCATTGAGGCCAATTAGGGGCCGATCGGTGGCCGTTAGCGGGTAAGA
CGGGCAGAGGCTGGCGAGCGCCTAACGAGGCATTAATTAGCCGCTAATGACCCGCAGT
TGGGTGGGCCGCACGCTGAGGGTCCTGGAGAAGTGCGGCCGCAATTTACTGCAGCGCC
CAACGCCTGCGCTGCCCCAGCCCGGCCCTGCGCCCCGACCCGCCCGTCCTCCAGGTAC
TTAACGCCTGCTTAATTGCGCCGCTTCGTTAGCGCTCTGCCGCCGCGCCTCGCCTGCT
CCCCAAACACGGTTGGCCACGCCTCCAGGCTCGGTTGGCCACGCCCACTCTAGGTCCA
CCATCTGTTGGCCGATGTCATGGAGGGGACCCCTGAGGTGAGCCGGACCGGTTTGTAC
GTCCATACTGGTGTGTTCTGCCCCAGGATCTGCTGGAGCCCGAGGAGCCGCTGGAGTC
CCCCGATGCGCCCCACGTGACCCCGCAGGACGGCGCCCCGCAGCGCCATATCGCGCCA
GGCGGCGCGACGGGGCGACGTATCGCGATACGGCCATATGTCGCGACACACGGGGCCC
ACGCGACGCCCCGTTGCAGCATCAGAGCCCGTCAGGACGTGAGTCTATGTCGCGACAT
GGGAAGCCGTTGCGATATGAGGGTCGATCGGGATGGGAGGATGTGTCGCGATATGGGG
CATATGGGGCCGATATCGCGACGTGAGGACCCATTACAACGTGAGAGCCCATCAGGAT
GACAGATGGGGTTGATATCATGACGTGAGGGTCTATTATGACCTAAGAATCAATGAGG
TATCGCGACATATGGGGTCGATATCGCGACGTGAGGGGCCATTACGGTGTGAGGGCCC
GTATGTCGCGACATAAGAGGTCAATATTGCGACATGAGGGTGCATTACGACGTGAGGG
ACCCATTACGACCCGAAGACCCCTCGGGATGCGAGGACGTGTCCCGATACGGGGATCT
ACGGGGACCTATCGCGATATGAGGACGCGGAGAGGCGGCGCCAGGAAAGGCTGCGGAG
CCCGCCCCTTTACCTTGGCCCCGCCCCTTCTTGACTCCACCCCTCCTGACCCCGCCCC
GGAGGCGGAGTCTCAGTCGGTGCCGGTGGAGGCGGTGCTCGGGAAGGCGATGGCGGAT
CGGAGCTGCGCGCCTTGATGACGTCATCAGGGAGCGACGCTTCCGGCCCCGCCCTGAA
CTGCCGCCTGGATCCGGGCCAGAGGAAGTCCCGCCCTCGCGCTTCAAGGGATGATGGG
AAAAGGTGGGTTTTAATTCACTGTTGGGGCTGAAAGAGGGTGGGGCCTGAAGGCGTGA
TGGCTGCGGGGTCGGAAACGGCAGGGAATTTGGGGTGAGATCTGATTGGCTGCGGGGC
CTGGTGAAACCTGAGTGGCTGTGGGTCCGGAAGGGGCGGGGTCTCTCTGGTGCATCCT
CCGGGGCCGGAAGCGGTGGTGCCCACGTGGTGGGACCTGACTGGCGCTGGGGTGCGGC
GTTGCCTGGAGGGCCTGGAGGACCTCTGAGGCCGCCATACCGGTCTGTACCGGTTCAT
CGGCAACGGCGACCAGCAGGTGCGGGCGGCACCGGGAGGCACCGGGACGGCCCGGAAC
ACGGTCGTTTCCCTTCAGGTTTTGGCACGCAGGGCACTGGCGACGCTTTCCCTGCCCA
GCGCTGTGCTGTTGGTGGCGATGGGGAGGGAGTTGGGCCTGAGCCCGGGCCCGGCCGC
GCCTACAGGAGTTGGTGGAGGCGGTGCGGAGCTGCCCGGATCGGGCCCTCATCCGGCG
ATCTCTGGAGATGGGAGAGGTTGCTATGAAGATGGCGGGACAGTCAGCAACACCAGTT
CAGGTTGCTATGGGAACGGAGGCGGGGCGAAGCAGAGCGGCGGTAATTGCTATGGAAA
GCCAATCAGAGTGTTGCGAGTTGCTATGGAAACGGACTGGGCCAATCAGAGCGGCGCT
ATGTTTTAACGCAGATGAGGTGGTTGACGGGCTGTGAGTGCGCGCTGTGCCCCGAGTG
AGCACTTCACCATCGGGGTGAAGGAGAAGGCCGTGGCCGACCTGGTGTGCCCGGCCTG
GCTGCGGCAGGAGTTGGACCCCAACACGTACCAGCTGTTCACCCAGAAGCTGACCGAG
CTGTGGCTGCAGGAGCGCGACCCACAGGTGGAGCGTGTGGGGCTGGAGGCCTTCCTCA
GCCGCACTGATTCCCCGCTGCCTCCCAGCCTGCCCGCGCTGCTCGCAGTGGTTCGCGC
CGCTGCTCGCTGCGGCCGTCGCTCCACGCCCACCACCCGCGGCACTGCGCCTTCCATC
GCAGGTCGGGAGGACCAATGGGAGGACTAGTGGAGCCCGCCTCTCATTGGTCCCTTGT
GAATACCTGGTGCGGCTCATCAACGAGCGCGGTTTGGACCCGGCCGCGCTGTACGGAG
CTCCGCGCCGCCGCAGAGCGCCACCTGCCGGCCGGGCGGCCTCCGCAGGGCGACGCCG
GCGGAGTACGCAGTGCGCCTGCGCGAACTACTGGCGCGGGAAGCGCCCGTGGAGCCCC
CGGCCTAGCCCCGCCCCTTAATCCCCGCTTCGAATAAACTGCGCATGCGCGCCGAGTC
GCGTCCTGCTCTCCCGTTGGGTGTCGCCGTGAAAGCGCGCCTCGAGTCACGTGCTCGC
CGCTCATTGGGTGCCGCCGTGCGGACGCGCCTTGAGTCACGTACTCGCATTCTGCGCC
GGTGCCGGCTGCGCGGCCGCGCTTTGAGTCACGTACTCGCGTTCTGCGCTGCCATTGG
CTGCGCGGCCGCGCGATGGGATTGGCTGAGCGCCGCGGTGGGCGGGGCTCGAGGGAGG
GGCTGGGAGGAGTTTTGGGGTAAATCGGAGGGATTTGGGGCCATTCGGGCGGTTTGGG
CGAAATTCTGCAGCGCCGCAGCGGCTGCTTTGGCACCATTTGGTGAGCACTGATGGGG
CCTCCCAGCTCCGCCCTGGCCGCCTTCGTGCAGGGATTGGCTCTGCCGCGCTCTCTGG
CTTCCGGCCGAAGCTCCGCCCCTCCGCTGCTCCCTCTATCTGGCGGCGCTGCTGCAGC
ACCCGCGTCTATTGGAGGCAGTGCGGGGCGCTGGCGGGTGCGCCATGTCGCGATATAT
GCAGTTTAGCGCAATAAGGGAGTGATATATCACGATATGGGGCAGTATATCGTGATAT
GGACGATATATCGCTATATGAGGTGGTGTATCACAATAGAGGGCGCTATATCACAACA
GGGTGGTATATTGTGATAGAGGGACACTGTATTGTGATGTGGGGTGGTGTATCGCGAT
ATATCGCGATAAAGGGGTGATATATAATGTTATGGGGCAATATGTCGTGATTGGGGCA
CACAATATGGGGCAATATATCGTGATAGGGGTATGATATATTGTGATCTGGGGCGGTA
GCGATATGTTGCGCTATGGGGCGGTATATCGTGATAAGAGGGTGATATATTGCGATAT
GCAATATATCGCGGTATGGGGTGATATATCACGATATGGGGCCGTATATCGCAATAAA
GCGCTGCAGGAGGCGGAGCTGCCCGAACCGACCCCGGAGGAGCTGCAGTTCATCAGTG
TCAGATCCCGGCAGCGCAGTTCCGCGCTCAGCTCCGCCCCACAGTGCACTGCGGCCCC
AGTTATGGGATCTGTGGGTCAGAGCCGCCCGCCCCATAGCGCCGGAGCCCAGTGAGGT
CTGCCCGAACTTCCGGAAGAGGCGGTACTTCCGCCGGTGGGCGTGGCTTCGATGCGGC
GGCGGAGTTTCGCGGTCGGCGACCAATCTGAAGAGGGAAGGGGCGTGGCTCGCGCTAA
CCCTCCGTAGATCTGTGCGCTGCTGGTTGGCTGCGGCTGGAGCAGTCCCGCCCCTTCG
GCGTGGTCAAACCAAGCCCCGCCCACCTGGAAGCCCCGCCCCATGGATATTCTATAGA
CCTCATTGGTCAAAGCCCATAGCCCCGCCCTTCAGCCACACCCATCTCGCTGGCCATT
GGCCTCGTCCCTCCTCCCGCAGCGCCCGGCCAATGGCGGCCAGGCCCGGCCACGCCCT
GGCGTGGTCTTGGAGTGGGTGGGGCTTGGGAGGGAAGGGCTTAGCGGGGATTGGTTGG
GGCGGGGCTTAAGGGGAAGGGCGGGGCCTGAGAGTATAATTAGAGCTAGTTTGGGCCA
ATAATTAGGGCTATTCAGGGCTACTTTAGGCATAATTAGGGTAATTTAGGACTAATCT
TTTGGGCTACATGGGGCTGATTTGGGTATAATTTAGGCTACTTGGGGTCAATTTTGGT
AGTAATGTAGCGCTAGTTTGGATCTAATTAGGGCTACGTGAGGCCAATGTGGGTGTAA
ACCAAAGTGGGCATAATTAGGGCAATTTAGGGCCAATTAGAGCATAATTAGGGTAATT
AGTGGGGCATAATTAAGGTTTCATAGGGCCAGTCTGGGTGTAATTAGGGTAATTCGGG
CAACGCGACGCCATTGGCTGCCAGGCGGCCGATGCTGCAGAGGGCGTTGCTGCGCACT
GGGGAGGAGCTCTGAGGCCACACCCCTCTCCAGGTGCGCGCCCGCTTCGCCCAATATG
ACCCACTGAGACACACAGGGACTCCATAGCCTCCTGTAACACCCCATAGACCCATAGA
TCCCGCAGCTCCGCCGCCGCCTCCACCTGATTGGACGAGAGCAGAGCTTGGGGCGGGG
TAAGCCCCGCCCACCTCTTCCTCATCGCTGCCGTTGTCATCCTGCAGGCAGCGGATCT
AAAGACTCCAAAATCCATCAGAATGGCCCCAAAATAAACCAAAATGAACCCAAAGTCC
CCCAAAGCCCCGCCCCATTTCAGGAAGCCCCGCCCATAAGCGCAAACCACGCCCCTTT
CCCTAATATCATAAGCCCCGCCCACACCGGAAGTACCCATTCGCCTCGGCCTATTATA
TGAGGGCGGGGCTTAGGGCCCGGCTGAGCGCCGTAAGCCCCGCCCTTGCTGGCCCCGC
CCAGCAGCGCCGTCAGCGCCCGGCCTGCACCCCAATAACGGCCCGTAGGTCACCATGG
CTCGCACGCCGCCTCCACTTCCGCCACGAAGTCCCCGCCCACCTCCACCCTGTGGGCG
TCCTCGTCCTCCGCGGCGTCGAAGAGAAGGAACGAATCAGAGGCAGCCGGAGAGGCCT
TTTTGCACATATATGGGTGCCACACAAAGCCACGTCTCCCTCCCATATATGCATGCAA
TTTCCACCAGTGCTGCCACAGGCCACGGCTCTATGCCCATATATGGGCATACACCACG
TCTACAACACTCCCCAATCAACGCCCCTTTTGCCCATATATGGACATCACACTAAGCC
ACAGAAAACAAATTCACGCCTACTTCCCCATACATGGAAATCAGATCTCAGGCCACAC
ATTCAGCCCCAAATCCCATACATTTACTCGAAATCCCATTGATTCAGCCCTAATTTCC
CCCGGAGCCCCAAAAGGGCCCCATTGGAGCCCCGGCGGTGGCGCTGCGTTCCCTCACC
CCTGGTGGGCAAATGGGGAATTGCCGCACAGTGCCCACGGGGCTCTACAGCGCACATA
CCCTGGTGGGCACACAGAGAATCGCTGCACTGCGCCCATAGTGCTCTGCAGCGCCCAT
TGGTGGACAGAGCGGGAATTGCTGAAGAGCGCCCATAGTGCTTTACAGCGCCCATTGT
TATACGGGGAGTGACGCAACAGCGCCGCCTGGTGGACAGTTTGGGAATGACACAACAG
CCTGGTGGTCGATACAGTAACACCTCCACGGCGCCATTGTTGTCTATTTTGGGCCATT
TTTCTGCCCCAGAATTGCCCAAGATTGCCCTTTCTTGCCCCAAAATCCCCATTCTCCC
CCCGCGCCCGCACGGCCTGGCCCCGCCCCTCGGCCTCCCGCCCACCTGCCAATAGGGG
TTTCCATAAAAGGGCATTGGTTCGCACTGTGGCTCCGCCCACTCCTGTAACCCCGTCC
TATATGGGCAAAGGGGCGGAGCTTCACATGGCCTAGCCCATTCCCATACCCCTGCCCT
ATATGGGCAAAGGGGCGGGGCTTCACATGATCGTGCCCATCGCCATATCCCCACCCCT
TATATGGGCAAAGGGGTGTGGCTTCCCATGGCCACGCTTACTCCCACAGCCCCATCCC
ATATGGGCAACGAAGGGGCATGGCTTCCCAATTGGCCCCGCCCCTCTTCCTGGCCCCG
CCTGCAGGCAGAGGTCGAGCACAGGTCGGAGGTCAAAGGTCACAGCTTTGGGGTCAGC
AAATGGGCAGAATTTGACCCAAAATGGAACCAAAAGCGGCCATTGTGGACACAGCGTC
TGAAAGTGCCCCAAAATCGGGCAGATTTGCCCCAAAATGGCCTCGGAATGGACCCAAA
TTTTGGCCCCAAAATCCTCACCTCGTCGGCGTCGATCAAAGCCTGGAGGGCCCTCAGG
CCCCATTATGGGGCTGAAAACGCCCATTTTGGGCAACTCAAACCCACTGCTCTTAAAG
AAGGCCAAAATGGGGACAGTTGGACTCACTCTGTTTCCTTCTCCAGGGCTTCGGCCAA
CCCCTGTAGCCCCTCCCATTAACCACATCCCTCTCTCGGCCCCGCCCACCAGTAGGCC
CGCCTGCTGTAGCCAATCCCGTATCACCACGGAAGTCCCCACCCCTTTTCCCTTTCAA
CCTCATCTGTAACCAATCGCACGGCTGGGTGGAAGCCCCTCCCACCGGAAGTCCCGCC
CGACAGGCGGCGGCGGAGGAGAACGGCGGCCAGCTGGCGCAGCTGGGCACGATGGGAT
GGGAGGGGTCACCTGCAGGCCGCGCCGCGCCCACCACGATCTCCGCGAGCCGCTCCGG
GGGGTGAAGAAGGTGGGAGGCGAGCCGGGCCACGCGATCCCCTCGGCCGCCTCCTCTC
CGGCCGGTATCCGTTACCTGCTGTATAACGGCGTTATCCGGTTCCAGGAGCTGCTCCA
CAGAGAATACTGCGGCATGATTGGCTCGCTCAACCGGAAGTCCTTCCTTCTTAAAAGG
AGGATTACTTCGGGATTTAAAAGGGCCACGGAGCACGCGGGCCCACCGCTGGGGTTTA
AACGGTGACCCCACACTTTCCTTAAAAGGGCAACACCACTGAGTGCCACCACACGAGT
TCACCACCATCAGCTCAGCCTCCCCTCCCCAGTGACGAAACGACACCCATGACATCAC
CCTCGGAGGGCTAACACCAGGTGCAGCACGGAGCCACCCTGGATCTTGTAGTCGGCCG
CCCCGGGCCAGCAGGCCGTACCTTGTCGGTGGGTTCGATGTCGATCTCGATCTCTTTC
CGTCTGCACGGAAACCGGAATGGGGAACGGGGTGGGGCGACGCTTAACGTGGCCACGC
CCACTTCCTGCTGGACGCGCGCCGCGAGGCACGCTGGGAGTTGGAGTCCCAAGCGCGC
TATTGGCCGCCGCTCGGCCAATCAGAGCTCGGCCCCGCCCCTTTGGAACGTACCATTG
CTGCAGCTCCATTTAACCCCTGAACAACGCGTAATTAAGCCTTGGGCGGAGAAGCTAA
ATTAATTAACCCAATGCTCAGCTAATTAATCCCTAAACCCTCTCCTAATTACCGACCA
TTCCATTAATTACCTTCCTCTGCAGGCCGCTCTCCCCTTCTGATTCACCGAGGAACTC
TTCGCGGCGTAGCCCCGCCCACTCAGAGTGGAAAGCCCCGCCCACTCACCCAATGGCT
GCGTGGCTTAGAGAAGGGGCGGGGCTATGGAGAAAGGGCGCGGCTGCGAAGGGGCGTG
GTGGCTTTGTGGAAAGTGGGCGTGGCCTCTCACCATTCCGAATGGCCCTTCTGTTGCT
TTCAATAAGCCCCGCCTACCGGAAGGGGCGTGGCCCATGTCAGCCAGGTAGCGATGCA
GCGGGGACCGGAAGGGGCGTGGCTCCACACCACGGCGTACAGCTGGGAGGAGGCGGGG
CTCCTATACAGCCAAACCATTCCCATTGGTGACCCATGAACGTAACCCGCTCCCATTG
TTTACACCCAACCCACTCCCATTGGTGTACCATGAATCCAACCCACTCCTATTGGCCC
AACCCACTCCCATTGGTGCACCATGAAAACCAAACCACTCCCATTGGCTCCTGTTAGG
GCAGAGCGCTCTCCAGGCGCTGCAGGAACTCAAAGCAGAGCTGCTCCAAGGCGGTGAA
CCAAAATTGGCCCAAAATATCCCCAAAAGACCCCAGTTTGTCCCCATAGCCTCCCTCA
AATTTGGGGCCGTCCCTTCGGGGAAGAAGAGGTCGATGGAGTCGAAGAGCTGCGCCTC
TGATGGGACACCATGGCGGCCATGGGGTTTGATGGGAAGGGCGGGCGGCCATCTTGTG
CCAAAGCATGATGGGAAGGGTGGCAGCCATCTTGTGAAGTTTAGTGGGCGAAAACTGG
AGAGCATGATGGGAAGGATGGCAGCCATCTTGATAGCCCCAAAGGCCAACAGGAAGAG
GCGGCCATCTGGTGACGCCCAAAGGACAAAGGGAAGGTGGCGGCCATCTTGCTGCCGC
GGCCGCCCGGCCCACGGCCTCCAGCAGGGCCAACACCCGCGGGAAGTGCCGCAGCCGC
GCGACCGCGTGGCGCCGAGTGCCCCATTTGCTCCCAGCGCTCCCAGTCCGACAACAAA
CCAGTACAACACGTTTATTCCCAGTGCCGCGCAGCGTTGCTCCCAGTATAAGACGGCC
GGGGATAAGATAAGATGGAGGGCGCTCAGGTGGATGCGCAAACCCAAGATGGCCGCCA
AAACCCAAGATGGCTGACATTGAGATGGATGCCCAAACCCAACATGGCTGCCCAGGCC
ATGGATGCCCAAACCCAAGATAGCCACCAATAGGACGGCTGCCCAAAACCAACATGGC
CCGTGAGCTTCTGGGGCAGCGGATTCCGGAAGAGGACCTGAACGGAAACCTCCTGCCC
CCGCCACCGCCGGCCCGGAGCTCAGCGACAGCCGCACCTCCCCGGGACGGCGCCGCGC
GGCCGGGAGCCGTGAGATGTCGCCGTGGACACCGCGCGACGCTCCGCCTCCGAGCCTG
CGATGCGGGCGGCCGACTGCGGCCCCACGGTGCTGATGCGGCGCCCGATGGCGCCTTC
GGACGATGGCGAAGGCGCCGTTGCCCTTCCGCTGCCAGTACACCTTGTCGCTATTCAC
CCCCTGGTTGGAATAGCGCGGTCCCTTTAAGAGAAGCCCCGCCCCATTACCAGAAGCC
CCCGCCCCTCCTTTTAAACCCCGCCGACTAAGCCCCGCCCCTTCCTTTAAACCCCGCC
CCCCGCCCCTTTCACTAAGCCCCACCCCTTCCTTTAAACCCCGCCCCGTTCCTCCCGG
CGCGCTAAGCCCCGCCCACCTCGGCGAAGACGAAGGCGGTGTCGTATTTGAGAAGACC
TTCACGGCCGTCACGGAGCACGGCCCGCAGCAGAACAGCCCTGCACCCACCGGAACCG
AGGCCGGTACGGACCGGTGCGGACCGGTACAGACCAGTATAACCCAGCCACAACCCAT
CACCTGCCAGCCGTCGTATCCCGCAGGGAGGTCCGGGCGGCGCATCCAGCAGTCGTTC
CTCGAGGGGCTTCATGTTCTCGTCGAAGTAGATGTCGGTGGTCAGCGACACGTCGGTG
CCCAGGCAGCGCAGCACTGCCGGCCGCCATACCGTCAGCCGCCGCCAGGAAGCGCCCC
AACCGTAAGGAGTCGTAGGGATACCATAGAGAGGCCGTAGACAGTCATAAGGATACCA
CCGCAGAGAGTTGTAGGGATACCATAGAGAGACCGTAGAGAGTCATAGGGATGTCATA
GTAGGAGGACCGTAGGGATGCCATAGAGAGTCGTAGGGGTGCCATAGGTGGACCATAG
CCGCGGTGGTAGGAGCGCAGGATGTCCACCGAGCCGGCCCAGGCCGACGGGTTGGTGC
TAATCCCCGGTCCAGTTCCCAACCAGAACCCCGTTGTCATCCAGGAGTTCACCTACGG
CCAAACGGGAGCCCCAGGAGGGCGCTGCAGTGCGACAGGAAGGGCCCCGAGTAGCGCC
TTTTGGCCCCAAATCCTCACCATGGCCGACACCACTCTGGTCACCATCACGGGGTCCC
TGGGCCCAAATCTCCACATTTTGGAGCCTAAACCTTTGAATTTTGGGGTCAAACCTTC
TTTTGGGTCCCACCCCTTCATTTTGAGGCCTAACCTTCCAATTTTGGGGTCAGATCTC
ATTTTGGGGCTAAATCTCCACATTTTGAGGCCTAAACCTTCCAGTTTTGGGCCCCAAC
GGGTACCTGCCCGTGATTCCAGGAGCGCTCTGCGATCTGCTCCTCCGTGCCATAGAAG
CGTCTCGTTAAGGACGTACTCATTAAGGTCGTTAGTTTGCTCCATATACACCCCATCC
AATCGCTACTTTCCTTCCCTGAGGCCCCAAAATGGACGGATTTCAGCCCGAAAAGTGA
CCCTTACCCTCACACCAGGGGTTGAACAGCACGATGACGTCATTGCGGTCATCAAAGG
TTTGACGCTCAGGCGGTACCGACCAATGGGAGCGTCCGCCGGGGCCGAGAGGCGGAGC
ACTTCCGCTCGCCTCCTCCCCTTCCGCTTCCTCTCCCGCCTCCTCCGCCGTCCATCCG
CTCTGCGACGTCATAACCCTCATGTGATGTCACAACGCCACTCTGTGATGTCATAACC
CTGTGACATCACGACTCCGCACTATGATGTTGCAGTTCCCTCTGTGATGTGGTAACGC
GCGGACCACCAGCTGTGGGGAGCAGAACTCGGCCGTGTGGTGGGCGATGCGGTCGGCC
GGCCTCTGGGTGGACTTGAAACTGACATTTCTTGCACTTCAAGGCTGAAATGGGGAGG
AATGGTCTCTGGGAGGGCTTGAAACTGACATTTCTGACATCGTGGGACTGAAATCGGG
ACCCGCAGCACCCGCAGCAGCCGCCCAGGCGGCGCCAGAAGGAGCCCCGCGACCTCGG
AGTGCTCCCAGTAACTCCCAGTAATCCCTCTGGGTCCTCCCCGTAACCCCTCTGGGTC
ATTGCCCCACACTTGGTTGTGGCTCACTATGTTGCAAGAGGAAGCCTATGGGTGGGGC
CACTATGTGGCAAGGGGTGAATGGGGTGGCTCGCTTTATGGCAACGAGGGAGTCAATA
TTTTAAGGTTCACTATCTGGCAAGGAAACCTCAACATGTCTGAAGTGCAGCTCACTTT
CCTGCAGGGTGGGGCAATGGCTCACTATTAGGCAAGGGCGGTGCACAGTGTGGCCAAA
GGGAGCGGCTCACTATTTGGCAGAACCGGTCGGTCAGCGATGGCGCAAGGAAGGAGGG
AGCGGTCACGTGACAGCACTTTATTGAGGCAGCGTCCAATCAGGAGAGGGCGACAGCA
GAGGAGCTCAGCCAATCGGGAGGCGGCGTCTGGGGAGGCGGCCAACGGCGTCTCGGCC
GGGCGTGGCTTATGGCTGAGGGAGGGGCCAAGTCAGCAGAGGTCGGTGTAGCTCCACC
CCATCTCACGGTTGCCGTCCAATCGCAGCTCCCGAAGCCGCGGAAGGGGCGGGAGTCC
GGGCGGGGTCTCTTATGGCCACGCCCACCAGCAAGCCCAGGTATCCCAGTAACCCCAT
AAATCCAGCACAGTGACACAGCCCAGGCGCTCCAATAGGGGCAGCGATGTCAGCCCCT
TCCCTCAGCAGCGCCAGCACAAGCTCCGCCCTCGACGCCATGTCGGCCACGAAGCCAA
CCCCTTGGGCCGAGCCCCGCCCACCTGCAGGGCCCCGCAGGCAGCGCCGCATCTCCTC
GCTTTTGCATAAGGGGCGTGGCTTAGAGTAGGGGCGTGGTGCACAACAGCGGTTTTGC
GGCGTGGCTTACGCTGTGGGCTTTGCATAAAGGGCGTGGCTTCGGGTGGGCGTGGCTT
GAATCGCGATTGGATGGGGCGCTCAAAAGGGGCGGGGCTTAAGAGAACTGTTTAATGG
GGCGTGGCTTACCAGAAGAGCTCCTGGGGCACAACAGGCTCCGCCCACCAGGCCTCCT
AGACAGCTCCACCTCCCCGTGGGCGGAGCCGTGGCGCCAAGCCGCTCTGATTGGCTGG
GGCCTTACCCAGGTGTGGGAGGGGCGGCCGCGGCACACTCAGCGGAGCTCCATGGGAG
TTGGGGTCACACTGCCCCTTATTGACCAACAGTGCGTTCCCAATCAGCCCAATGGGGC
CACCTCCCCGCAGCCGTTCCGCGGTCACAGCGCCGCCGCCGCGCCTCAGCAGCGCCCC
GTGAGCCCTCAGCACCCACCCGCGGTGGTGCCACGCGCCATAGGATTTGGGGTTCACC
GCGCCCCACAAAGCTCAGCTCCTCAGACACCCTGCGCCGGAAACGCCCTATAAGCCAC
CACCAATCACCGCCCCTCCGCAGCAGCGCCGCCCTGCGGACGTTCCAAGCAGTGCCCA
CCCGTCAGCGTCAGCAGCTCCGCGTCGTCCTGGCAACGCCCCGCCTGCGCCGGAAGTA
CGGAAAAGGGGCCAGCGGAAATGGCGTCGGGGAAGGGCGGAAGTAAGACTAAGGCTCA
GGCGTCAGAGAAGGGCGGAAGTGAAGTCAATGGAAATGGCGCCCAGAAAGGGCGAAAG
GGCGGAAGTGGGTCTCGAGGGCGGTGAAGGGCGGAAGCGGGTCGCCGGTACCTTCTCC
GGCCATGTTGGCGCGAAAGAGGCGGAGTTTCTCCTCCCGTTGGCGGCGGCGGGCGGCG
GCGGACCTTCAGTCGGCCGTGCTGGGAGGGACGGCGGGGATGAATGGGGATGGACGGG
GGGGAGGAATAGGAGGGCGATGGGAGGGGATGGAGCTGAACCGGGAGGCACGGGGAGG
GGAAACGGCGGCGCCGGGGCGGCGGACTCACCATGGCGACCGCAGAGCGGAGAGCGGA
GCGATTGGGTGAGGAGGGCGCCATTTTGCGCGTGCGCGGTGGTACCTTGCTAGGGGTG
AGCATTTCGCGCATGCGCACTGGTACATTTCCAGGTGTATTGTGGGATATAGCGTGGC
GAGGAAAGGGGAATTGTGGGATATAACGAAGTGTTTTGTGGGATATAGAGAGGCACAC
GAAGGAGGAATTGTGGGATATAACGAGGTGCGTTATGGGATATAGAGCGGCACACGGA
TTTTGGTCACGCAAAGTGGCGTCACTTCCGAGTGGGAAGGAGGAATTGTGGGATATAT
GTACTGTGGGATATAGAGAGGCACATGAAGGGCGCCATTTTGGCCACGTGAAAATGGC
GTGGGATATAACGAGGTGTGTTGTGGGGTCTGGCGAGGCACACGGAGGGCGCCATTTT
CCATGGGGCTGCGGGGAGCGGCGGTGCCGGGGTCCCGGGAGCCCTCGAAGATTGGAAC
GCCGCGTATTTCCAGAGAGCTTTGGAGACCCTTCAGGCGGGGCTGAGCGAGGAGGAGA
GTGGGGAGGTCTGTAGGCCTGTGCTGGGTGGGGCGGAGGAGTAATTAGGGGTTAATTA
CTCTGCCTGCAGGGGCGCTGCAGGCGCTGCATCACAGCCAATCACCGGCCTGCGCCCG
ACAGCTCTCATTGGTCTCCTCGCCCCGCCCTGACCACGCCCCGGCGAGAGGTGAGCGC
GGGCGGGCGGCGCCTCGGTGCTGCGCGCCGATTGGATGGGAGTTTTAGAGGGGTGGGT
GGCTGGCGGCTTTGCGGTTCTGCTTTCTGATTGGCTGTCGCTCTCAGCCCGCTGGTGG
GGAGCTCTTCCAGGAGCAGCTGAAGGGCCGCCTGGTGGGCGTGGCCTGCCACCGGCTG
GGGGCGGGGCTAAAGCGGGCGGAAGTGGACCATTGGTGGACTTATTTTGGGGTCCTAT
GGCGGTGCTGGAGGAATTGGGCCCGTCCCTGGAGCAGCCCCTGGCCCGGGGTCACCAC
CTTTAGACCACGCCCACTCGTTAAGCCACGCTTCTCTTTAAGCCACGCCCCTTTCTTA
CCCCTCTTTGAGCCGTGTGCTCTTAAAGGGGCGTGCATCCCTTAAAACCACACCCTCT
ACACACCCCTTAAAACCATGCTCTCTTAAAGGCACACGCAGTCCTTTAAGGCCCGCTC
GCACACACACCCCTTAAAGGTACACACGCTTCTTAAAGCCCCACTCTTTTAAAGGCAC
CCCCTTAAAAGCACACACATCCCTTAAAACCATATTCTCTTAAAGGCACATGCACCCC
CCCACTCTCTTAAAGGCACACACACTTCTTAAAGCCTCACGGTCTTAAAGGCACATAC
AAGCCACATCCTCTTAAAGGCAAACACTCCTCTTAAATTCATGTTCTCTTAAAGGCAC
CTTAAAACCACACTCTCTTAAAGGCACACATTCCCCTTAAAGCCCCGCCTTCTTAAAG
CCCTGCAGCCCACCCTCGGTGCCATCACTCCATCCGGATCCCACCTCCTTCAGCTCCT
CGCCGCCGCCTCATCCGTAGGCTGAAGGTAAGGGCCATTTTGGGGCAAAATCTCCCAT
TCCCTAACTCCTATCCCTAATCCTAATCCTCTTGGGTGGAGGTGGAGCCTCAACGAAG
GGAGCCTCTCACTGTAGCCCCGCCCCTTCGTGACATCACAGGGCCATTTCCTGTCCCT
CGGGCGCCATGTTGAGCACCGCCTCCACCTGGAGCTCTTCCTGCGCGGCCGCAGCCAA
GGATGGAGTTCTCTGCTCTCTATGGTTTTCTTGGTGCAGAACTGTCACTGTGATCATA
TGGGGTTGTTTTGTTCTCTCATTGGTGCTGGGAGGACTACCCTGACTGTGTTGGAGAT
GTCTATGGTATGGAGGACTTGTGACCGGAGAGACAATGGGGAACTTATGGCTATACAG
GGACTCGTGGCCATAGAGATGGTGGAGGACTTACAACCATAGAGACGGTGGAGGACTT
AGAGACGTTGGAGGACTGACCAGGATTGAATGCTGGAGCGTCACTTCTGTGTGTGCCG
TATCCCGTTTCTTTAAAGGAGAAGGTCCTGATTTCGCTCTTAAGGGCCCCGAGGCGGT
GCAACCAATGGGGAACGCGCGGCGAAACCTCTTTCGCTCTCCCGTTGGTCATCCCAGC
ACGCTCCGTCCCCTCCTATTGGCCGAGCCGCCGAGCCCCTCCTTTTCCTCTTCCGGCG
AAGATGGCGGCGCCCATGTGGGCACGGCGGCTGCTGTGGGGCGTGCGGGGCGAACGGA
TGACCCCATAACTTCCCCTACAGGCACCCAGCAGAGCTGGCGCGTTCCTACATGGCCA
GCGTCCCCACTTTTACCCCACAGACTGTGTTGGATTTTGGGTCCGGGATCGGGATTGC
CCCCAGTCACCCCATAGACCCCGCAGCGCCCTATGGGGTGCACCTCGGAGTCTGTGGG
GGGGAGCTCTGACGGACGCCCTATCTGTCCCTATAGGGTGGCCCATGAGTTATGGGGT
AATGGAGGTCAATGGGAGGGGCGTGGCCTCATGTTGACTCCGCCCACTGTAGGAGGAG
GGCCCCGCCCACTTCGGCCCCGTCTTTGCCCGCCCCTCCTGCCTGCTGAGCACAAGGT
CCCCATTCCCTCCCCTATTCCCTCCCCACTGCGCCCCTGTGGCCCCATATTGAACCCT
ATCCCATAGCACCCCAGAGACCACCATAGACACCTTATAGACACCGCACAGCGCCCCA
CATCACCAGCCCTGTCCCCGCCTGCAACACAACCGGGCTGCTCCTTCGCCCAACGCTT
AGCACCCACCCGGCCATCAGCGCGAGTTGTTTTCCTTCCTGATTGCCCGGCGGGCGGC
CCCGCCCACGGCACGTCCCGCTGTCGCTGTGCTGTCCCGACGGGGTCCTGCGACGGGT
AGGCCGCCAGCCGACTCACTGACCGATCTCCACAGGCCGTTGTACCGCCAGGCACGCT
GACGTCCTGCCGTACCGTGGTGATGTGGGGAGTGACGTAACGCCCGCCGAAGCAATAA
GAAGAGTAGTCCCGTGACGTCATCATTTCGCGCCGGGAGGAGGGTTGTTGGTGGAAGA
CCCCTCACTTCCGGCGTAACCGACCCTCCCACGTACGTGCGTAGTGACGCCCCTCCAC
CCGCCATCATTGCCGTCGCCGCCGCCATGTTCCTGCAGTGCTACAGCGATGAGCGCGG
CTCTGGGTGAACCGAAGGCTTTGGGAGGGCCTTGGGGTTAATTAAAGGCCTTGAGAGG
CTTCGGGGTGAATTATAGGGAGGCTTTGGGGCCAACTGAAGGCCTTGTGGGGTTGGAG
CCCCATATACACCCACACAGAAGCTGAGCCCTGCCGGCCTGCCCACCAGCTCGGCCCA
GTTTCTCCCCGACGACCGCTTCTCCCGGCACCGTTTGGCCCTCAAACGCCGTTTCGGG
CACCCAACGCCCGCGCCCGCTGCTTTAAGAACCGGCTCCGTTTGCCTCTGTTCAATAA
GCCATCTCAAAACCACGTGGTGCGCGGATGTGGGCGGGACTTCCGCTCCCTTGCGGCC
TGCGGCGCTCCCTGCCGCATTGTGGGCGGGACTTCCGGTCTCCGGCCACGCCCCTTCT
GGTTTGAAACCCAAACCGAGGGGTCGGGGTGGCTGTGAGGGGATGGAATGGGCCGTTT
GCTTTCCCTCAAAACGAGGCCTTTTCCCCTCAGCCTTTGGGTGGGCCCCAATTTGGCT
GTACAGATTTCTGCTGCAGCTGCGGGCAGAAGTGACGTTTTCCCCTTAAATGCGTACA
TACAATCAGACACCTTTTCCCCTAACGTTTGCATTTTGCTCTTACGGTCCATTCAAAT
CCATGGCGGCGGTGCGTTTCGTGGTCACTCCGAGCCGCGGGGCCGACCTGTCCGAGTC
AGCCTCCGTCCGCCTCCAGTTCCCGCCCGCCGCCATCGGACAGCAGCCCGAGCGCCAG
GCCCAAGCCCCGCCCCTCCCGCTGGCCCCGCCCCTGCGACCGCAACTTGGCGCTATTC
GGGGTTCCCAGGGGTCTCTGCGGTCTCTGGGCGTCTTCAGCTGTCCCCATAGGGGTCT
GGCTGATGTGGGGTGGTGTTGCCTCCATGCAGAGGGGACCCCTGGCCCTGCTGTGGGG
GGGGTCTTTGGGAATGGGCGGGGCTTGTCGGAAGTGGGTGGGACCAGGGGCGTGGTCT
TGGGTGGGTGGGGCCACAGTGTGGGCGTGGTTTATTGTGGGGCAGCCATTTTGTGGGC
GGGGAGGTCGGCCATCTTTGTGGGCGTGGCCTCACCTGGGCGGAGCCACCTTGTGGGC
TGTGGGCGTGGCCACCCTGTGGAGACGGGACGGCGGCCATCTTGTGGGGCGGGCCACA
CCCCAGCTGTACGTCCTCCCGCCGGCCGCCATCTTGCCGCTGTCGCTGCTGAACTCGG
GGCGCTGAGAGCGGCGCTGCCGGGAGCCAGGCACGGGTAATGAGATGCTAATTAGATG
AATTAGGTATGCTTAGGAGCACGCTGATTGGTTGGCCTTTAAGCGGTGTGGTAATGAG
AGGCGACAATAGGTTGGAAACAGCGTGGAATGGGAACTGGGTGCTAATGGGGTGGGAG
CTGCAAATGCCACGTTAATGACATGCTAATTGTGCCACCATGGCTCCCAGTATTTTCC
ATAAGCCTCCCATGGGACGCCGATGTTACCCCATAAGACTCACGTAGGACCTCAATGT
CATATCACGCCAGTATCACCGCGCTGGGGTTGGCGCAGCCCCAGACGTGCTCAGCTTT
CCGCCCCACAGCAACAACAGCAGCTCCGGGGACCCCGAAACCCTCCGGACCGGCCCGT
GGTGTTTTGCGCTCCTTTTCCTTAACGGCGCAGATCTGAGCTCGGCGCTGCTGTTGGG
GTGGAGGGGCAGCTGCTGCGGGACAAGTGAGAGACCCCACGGGGAACTCCCACAGCGT
GGTTCGGCTCCTCGCTGTCCTCCCGCCCGGTGCTGTGCGCCCTCTGCTGGCCCCGTTG
CATAGACACCATAGCAGCCACAGCGTCCGTGGCAGCCATGGCGTCCATAGCGACAGCG
AACCCCATAGACCACCATGGCGTCCGTAGCAACCATGGCATTCATAGCAACCATGGCG
CATAGAGATTCACAGAGACCCATAGCAGACCATAAAGATCCCGTAGAGCTCCATAGAA
AAACCTTCCCTAAGGACTCCATAGATACCCCAGTAGTAACCCTATAGAGACCTGTAAG
TAGAGATCTACAGGCACTCTTAAAGACATCATAGAGATTCCTACAGAGCCCCATAGCG
GGGGTGCTGCTGGGCTCCTTGGATCTGCTGGCGCCCGTCCTGTCCGTGTGAGTGACGA
CCACGCCCCGTGATGTCACGCCCCTGACGACGTCGCGGTGACGTCACGCACCCCACCC
TCCCCACACCACAGGTTCTGCCTGACGGGTTATTTGTGCCTCAACCTGTCCTGTGCCG
GGGGTGCTGCTGTTACTGTTGGGGCGCGGTTGTTCTATGTGGGGTTGCCGTGCGTGCG
GTCTGTATGTGTGTGTGGTGTGCGGTGTGCGCAGGGCGGTGTCTCTGTGCGGCTCCGT
TGGCGCTGCTGTTCCTCACCTGTTGGTTCTACGCGCTGCCGGCGCTCTGCATGGGCCG
ATAGCGACCGTATAACCCCACACGGTGACCCTATAGCCACCCTGCAGTGCCTCACTGG
TTGCCCCACAGGCCGCAGCTGCTGGTGCTGCTCAAGTTGGACTCGGAGCTCCGCGTGT
GTGGTGGTGGCGCCCCGGGAGCGCGCGGCGCTGTCGCTGTTGGTTCAGTGCTGCCGCC
CCCCTGGACGTGTGGTGGGTGGTGGGCGATGGGCGCCCTGCTGACCCCTATTACCCCT
GGTGCTGGTTCCCGCGCAGTGGTGGCGCGGCTGCCCGGTGCGGCTGTTCACGGTGGCG
GGACAACAGTGTGGCTTTGGGGCGCCTCCTGGAGGCCTTCGCGCGGCGCCTGCGGCTC
CACCCAATAACAGCACGACAGCGCCGTGTCCGCCTACACCTACGAGCGGACGCTGATG
GCGCTCGCAGATGCTGCGCCAGATGAGGCTCTCGGTGCGTGACGTCATCGCCGTGACG
TATGGGCGGGGCTTCCGGCTTGACTGACGTCATTGCAGGCGAGGCACGGAAGCTCCGC
GGGAGGAAATGGGAAGGATATTGGGCCATACTGGGACGGACCGGGAGGCACTGGGAGC
CAGCAGCCCCATAGCCTGGCACTTATAGAGGGCCAAAGCCAGGCCCAGCCCATTGCCC
CCCCGAGAGGGCGACCGGGACACGCGGGGAGCTCGGAGGACTCACTGGAGGACAAAGA
GGGAAGATGGAGATGGTGTTGCCAGCCATGTACATAATGAAGAGGTTCATCGGGATCT
GGCCCGAGCGCCACGTCCCAGCAGCGCTGCGAGGGAAACGCCCCGGGATTCGTTACCG
CCGGGAAGGAGAACCGGCCGGGAAGGGCAGCGCGGAGCCGAACCTTCTCCACCAGGAT
TCTCGTGAACGCCGCCCTCTCCCATCTGCCGCTCCGAGAAGCCGACCGGGCCGCGGCT
GGGCTGGAAGGGACGAACGGCGCCGTCAGAGGGCCCGGATTCCCACAACCCGCAACCC
CCCCATCGCGGCGCTCACCGCCCGCCCGGCGCCCGTCCCGAGCTCCAGGGCCCACTTG
CGTCCGCACAGCGGCGGCCGCCATGTTGTCAGCGCGGATAAAGGAAGTCACGGGAGCG
AGGATCAAGCAGAAACGGAAGTCCGGCGCACGCGTCACGTGAGAAAGGGAAGCGGAAA
CTCACCGTAGCAACGCCGCGGCACCGCCATAGCAACGCCTCAGTCAGCCCCGGTGACC
CTCGGTCAGTGCGGGTGGCGCTGAAGGGCCGAAAATAGCATAATTCTCGCCAAAAGAA
GGCTCCATGGGGCCTCTATGGGCGCTGCTTATGCAGGGCCCTGCCATGGGGCCTCTCA

## Sheet: chr35
GGGTCCCCATTTGGGGTGTCTCAAGTCTCAATGGGACCATTTGGTGCTGGGCGACCGC
CCCTCCAAACTCCCTCGTGCGACAGCCGTGTCGGGGTGGTTCAGCTCTACTATCCGTG
CGCCGTGAGCGCTGACCCCGAACTGCAGGCGTGGGTGGCGGAGATCTTCCACAAAGGC
CCTCAGCCTTGCTTTCACTTCTCCTGGTGCAACGCTGCTTGCACGGGAGTTGGAGGGC
TCACCTGAGCAGTGGTGCGCCGTCTCTTGTGCAAGGGCCTGGTGCAAAGAGCCTCGTG
TTACAGGAGTGCACGAGCCCTCGTGCGAGGCCTTCGTGAAATACCTCTCCACGTGTGC
TTGTGCACGGCTCTGGTGCAAAGGGCCTAGTGCAAGTGCAACCACCTCCAACCTCGTG
CTGAGTGCAAAACCCTCATGCAAACCTCCTGTGCAAAGCCCCTCGGTGCAAAACCCCT
CACGCTTGTCACCATGATCATCTACACGTGCTCTGCGCACCACGCGGCCACCAACAGC
TCAACACGACGTGCCCGTGCTGGGAGTGCTGTGGGCTGCTGCGCCTTCATCTCCATGG
CCCACCCCTCTATGTCCCTCTATGGAGAACCCATACCCCAACATCCCCAACTCCCCAC
GGAGAGCCCAACAGGGAGACCGGAAGTGGGGACCGGAAGTGGACACCGGAAGTGGACA
AATGGAGACCTCAGTGGATACCCTCCCCAATGGAGGACCAATGGGAGACCCCAATTGG
CCCCATTGCAGACCCCATAATAAAGAGCTGAGAGCAGAGTGGCGTCGTGCGTGTGTGT
TGAACTGGGAGGGCAGTATGGCGTAAGTGGGATGTGAGCTCAGCCCTGCGGTGTCCGA
GGCGGCTGTGGGGACGCGGCGAAGCTGTGGGGCCGGGCTGACGGCTGTGGTGAAACCC
AGGACCTATAGGGCTGCGTTGACCCCAAGGACCCTCAGTGACCCCAAAGGCCCCACAA
CCACAGACCCACAGTGACCTCACCGGTGACCTCGGTGACCCCACGATGACCCCGGTGA
CCAGTGACCCCACTGGTGACCCCACAGGGGAGCGGTACCGCCTGCGGGTGACGACGGG
GGGGCGCGGGGACGATGGCGTCGGTGACGGTGACGTTGGTGGGGACGCGGGGACAGAG
GCCATGGGGTGACCCAGCGCTGTCCCCGCAGACGGTGGAGGCCGAGGTGACGTCGGTG
TGGGGACGCTGCTGCTGCTGCGGCTCCATAAGGAACCGTTGGTGTCCGTCGTCCCCGA
TGGGGACAATGGCAGCTATGGGGTTGATTGCAGCTATGGGGACGATGACAGCTATGGG
TGGGGACGATGACAGCTATGGGGACGATGGCAGTGACGATGATGGCAGCGATGGGGAC
CAGCGGTGTCCCCACGGCCGCCTTCCCGTGTTACCGTTGGCTGGAGAGCGGGGAGCTG
GGGGCATGACGTCACACCCACATGACGTATGACGTCACACACACGTGATGTATGACGT
CCCTATGACGTCACACGCACGCGACGCCACACCCACGTGACATATGACGTCACACCCG
TATGACGTCACACACACACATGACGCATGACACCGCACTCCACACAACGTGTGACGCC
GTACGACGTCACGCCCACGGGCCGTATGATGTCACGCCCGTACGGACGTCACGCCCAC
GCCGTGTGACGTCACGCCCGTGTGACGTCACGCCGGCTCCCCGCAGCCCGCACACCGC
TCCATACTGGTCTACACTGGTCCATACCAGTCTATACTCTTCCATACTGGATCCATAT
AGGTGGGCTCCGTACTCCCGGATGGCCGTGGCGGCTCCGCGCCGTTTCCCGTCGTTGT
CGCAGCGCCGCCTTCCCGCCCGGCACCGCCTCAGCATCGCCGCGAGAGTGGCCGCTGC
GGAGGGGTCTAGCACCCTATATGGGGACGCGGCGCTGCTGGAGGACCCGTAACTCCAT
GGGGACGCAGCGCTGCTGGAGGACCCGTAACCACACTGAGGAGTGGCCGCCAGAGGAG
TGTGGGATATGGGATTGCTGGGGTCATTATGGGCGGTGGGTCATTATGAGCTATGGGA
CTCCTGCCCCACAGCTCCGGCTGCCCACAACTTCGCCGTCACCCCACAGATGGTGGCC
ATATAGGATTGGGGCTGTGGGTCATTATTGGGATGCGGCAGCCATGAGGCCCTTTGGG
TTTGGGCGCAGTACCTGAATGGGGTGAACCCCGGCCCTGCTGCGCCGCTGCTCCCCGG
ACAGCCGCCGTCACCCCACAGATGGTGGCCGCTCTCTGGGGCCCCACACGACTCTGAG
GCAGCAGTACGTGGTCGCCCACTGTGTCTGCTGTGGGTCAGCCCTGCGGGGAACTGCT
CGGCGGTGGCTGCTGGCGAAGCTGTGGGTGCGCGGCGCGCACTTCCTGCAGCACGAGC
CACCTCCTGCACACGCACTTCCTGGCCGAGGCCTTCGCCGTGGCCACGCAGCGCCTGC
ATAAGTGACCCATAGGGCACAAGGTGACACACTGCGCTGGGACCCACCCAAGATGGCC
GTGACCCACTGCGCCCACAAGTGACATAGAGACCATAAGTGGCCCATTGGGACACATA
CCCATTGCCATTCTCCATTGCCCCTATTGTCATGGACTCACTGCCCCTATTTCACTGA
GCCATATAAGGATATAGGGACCATATGGGGCCATATAAATATATATGGCTATAGGCGT
ACGTCGATCGGCCGGCAGGGGCGCTGCTGTTGGTGCGGCGGGCGTTGGCGGCCACCAC
CCCATTACCACTACCGCAGCGACGCCCGGAGGCTGTGGGCGCCATACGCGGGTGGGGA
ATTGGGGACCCCATAGCCCACTGGGGATTATGGCCCATTCATAGCCTATCATCATTGG
CATAGCTCATTGGGGCCTATTCACCCCATCAGCCCAGTGGGGACCCCATAGCCTCATT
TTGGTGTCCCCACAGCTTCGCAAGGGGCATTGTGGCTCTCTATTACCCCACGGACGCT
CAGCAGTGGGTGGGGAGATCTTCACCTATGGGGTGCTGAGCAATGGTTGTGGTTATGG
CATAGTGGTGGAAGGTTATGGCTCTGCACCCGCCCCGACCTCACCAAATTCCTCACCA
TTCCGCTGCTGGTCGCAGCACGCGGGGCCGTCAACAGTTATGGCCATGGGTGGGGCTG
GGTGGCTGTGGGGTTCATGGGGTGCAGCCTCCAGGTAGCCACAAGGAGCTCCTTTGGT
TGGGCCCTTCAGTAGCTCCAGGTTCCCCAGGTAGCCACAAGGTTCCCTTTAGTAGCCA
GTTCATGGGGTGGCCTTTCAGTAGCTGTGGGGTTCACAGCCTCAGGTAGTTCACATTG
CCCCAGGTAGCCACAAGGCCCCTTTGGTAGCCACAGTGGACCCTTTAGTAGCCACAAC
TCAGTAGCCATTGGGGCCTTTAGTAGCCCCAGGTAGCCACAAGACCCCTTTAGTAGCT
CCTTTAGTAGCCACAGCAGCCCCTTTAGTAGCCCTTAGTAGCCAGACCCTCCTTTAGT
GGAGCCCTTTAGTAGCCACAAGAACCCCTTTCAGTAGCCACATTGGGAGCCCTTTAGT
CCCCGGCCCTTTAGGCCCAAGACCCCTTTGACCGCCGACACCTTCCTGGCCACACTGC
GGACCCTATAGAGCCCCGATAGGAGCCCATGGGAATGCCTGGACCCCATAGAACCCTT
CCCGATGGGAGCCCATGGGAATGCCTAGGGACCCTTTAGAACCACAATAGGAGCCCAT
GAATGCCTGGGACCCTATAGAACCCACAGGACCCTTTAAAGGGACCCCAGGAAGCCCC
CTGGGACCCTTTATAGAACCCCTATGACCCCAAAAGAACCCTATAGGAAGCCCCTTTG
CCCCAGGACAGGAAGCCCCAGGACCCTATAGAACCCTGGATGGGAGCCCATGGGAGTG
CCCCGCAACGCGCGGCATACCCGCAGCGCCCGCATGGGCCGTTACCCGGAGCGGCACT
TTAAGATGGCCCAAAGCTTTCAGGGTGACCCCAATCTCATCCCATCCTTTAGGATTCC
ACCCATTTGCTGACCCCATTGATCTGTGCAATAAAGGCTGAACCCAACTGACGTCATG
CCCACGGTGGTTATGGGGTCACATTGGTTATGGGGTGACACTGTGGGATCTAGTGGGG
AAGCCGCCCCAATAAACCGCGCCGTCGGCGCGCATGCGCACGGCGTCCCGCTGCGCTC
CTGGCGCATGCGCGCCTCATCTCATTTGCATAGCCACGCCCCTCTCCCGTCCGCTGTA
TATGGGACTCCCCTCCCATCTATAGGGATGGATATGGGACCCTCTCCATATGGACCCC
CATGGTTTCCCCGCCACGCGCAGTGCTGAGCGCAGAGGCGGCAGCGCGTGGAGCGGTG
CCCAGAGATGCAGGTCCTTCAGTTCTACGTCCGGCCGGGCCCCGAAAAGTTATGGGAA
GGGGTGGAACCGACGGTGACGGCGGTGACGACGGAGCTGTGCTACAACGTGGAGTGGG
CCACCAACGCGGTGTCGCTGTGCCACGCAGCCGGGCTGCACCGCCTCACGCGTTGAAC
GCGGTGTGAGGAGGCGGCTGCTGCGGGTTTGGGGACCCCTGACGGAACAGCCGTACCC
GTCCATGTGACCCTGTGATCACGTGACCCATGTGTCCATGTGATGCTGTGACCATGTG
CGCAGGCCTGGCCTTTGACCCCTGGGACGTGCAGTTCTACACGCAGCTCTTCCGCAGC
CAGTGAGCACAGCCGCCATTGGTTCTTCAAGGGCCGCCTGGTGGTGGACGGCCGGGAG
GTCCCTATTTGAGAGCATTATGGGGACGCAGCGCTGCAGTAACCCCAATAACGTCATC
TATGGGGTCATGGATCTATGGGGTCACCTCACCCACGGGGCGCCTATGAGGTCAGCTC
CCCTCCCAGCCCGGCCCCTTCCAGCAGCGCCGCAGCACGCGGCACGTGGTGCTGACTG
GGGGAGGTTCCTCTAATTACGTCATCTGGCTGCTAATGAAGGGCTTGTGGTCACTAAT
GGGGCTGTGGGCTCTAATTACGGCCCAGCGCCCGCTAATGAGCGTGCGGCGACGCCTA
GGGCCTCGTCATGGCCGCCACCGCGGGGTACAGCTTCGGGAACCTGCTGCTGCCCGGT
CCTTCCCTGGGAGGACGCGTCGTTGCCGTACCCCAAATCCTTCGCCCGCCCCATAGAA
TGGGGCCAGCGATGGGGCCAGCGACTACGGGAACAAATTTGGGGAGCCCGTGTTGGCC
GGGCAGCGCCGTGAGTGGGTGAAGCCCATTATGTTCAGCGGTGGCATCGGCGCCATTG
ATAACCCCGATCCCATTTGGGGTCTCCTCCCCTATAGGGATGCTGGTGGTGAAGGTGG
CCATAATCACCCTATAATCCTCGCAGATGCCTCCATAATCACCCCATAATCGCCCCAA
CCCCAGGTCCAAGGGGACAACACAGAGGAGCGCGATATGGGGCGGTGCAACGCGGGGA
GGGGACCCAACGCTGAGCGTGTTGGAGCTGTGGGGCGCGGAGTACCAGGAGTCCAACG
CTGCGGCCCCAAGGATTGGAGCTGCTCAGGGCTTTGGGCGCCGCGAGCGCTGCCCTAT
GGTCCCACGAGGGGCTGCCCACCCCGTCAACCTGAAGCTGGAGTGGGTGCTGGGCCGT
GAAGGTGGGCTCCACGGCGGCGCATTTAACCGCCTCCTTCGTGTAATTAACCGAGCCG
TTCTCCCCTTTATTAATTACTCCTTTGTTAATTCACTGTCGTTAATTACTTGCAAGAG
CGTTAGGAGTTCCGGCTGCGCCGCTCCCCGGCGGTGCTCCGCGCGCTGTCTCTGCCCG
CATATATGGGTTATGTGTCATATGTGGGTCATACATGTGTGCCCATGTCACGTGTACA
AGTGCGTGGGTCCCCTCCACACCCCGTTGGCCGACGTGGCGGTGGTGGCGCTGTCCCA
GGGCAGCGACGTCTTTAGGGGAGCAGCCCATTAAAGGGCTCCTGGACCCCGCAGCCGG
TGGCCCTATGCGAGGCCATCACCAACCTCTGCTTCGCCCGCGTCACCGAGCTCAAGGT
GGTGATGGGGACTCAATATGGCGGCACACGTGGGGAACGACACTGTCATGGCGCCCGG
ACCGCCACCGTCAGCCCCGACCTCAAATGTCCCGGAGGGAGAGGTGGGCGACCCCACA
CCACCCCATATCCCACATGGGGCCCTATAGAGCTTCTCCGCACCCCATAACCCTTCCC
CTATAGGGTTTCTCGCCACCCCATATCCCTTATTGTTCCCCATAGGGTTTTCTCTCAC
GTTTCTCGCCACCCCATAACCCTATTGTGACCCCATAGGGGCGCTGCTGTGGGTGGCC
GGGCAGCGCTTTGGCGCAGGTCTACTCCCAAATAGGGGATTCGTGCCCCGACCTCGAC
AACCCTCACGGCCGCTTTTAGGGTCACCCAGGAGCTGCTCAAAGGTGGGTGCTTATGG
CGTGGCTTTGGGGCCCCATATGTGCGTGTGGGGCCGGCAGAGCGCGCGGTGACGGCGG
GTGAGCGACGGCGGTCTGCTCAGCTGCGCCCTGGAGATGGCCTTCGCCGGCAACTGCG
GCGCTGCGGGGCTCCGTGGGGTCGCTGCGGGCGCTGTGGGAGGAGACGAGTTTCCAAT
GCGCACTTCTCCGTCAGCTTCCCGCTCACGGCCGGACCGCCGCCGCACGTCGGTATGG
TGGCGGTGCTGCGGGAGGAGGGCAGCAATGGGGACCGAGAAATGGCCGCCGCCTTTCA
TTCCATTGGGTGCCATTTTGGTTCCCATTGGGCACCATCTTGGATTCCATTGGTTCCC
CCCACGTCTCGACCCCATAACCCCGACTCCCGCTGTGCCCCACAGGTGTGGGACGTCA
GACCTCCGCAGCGGCGCCCGCGACCTCGATGGCTTCCGGGGTGGTCTTTGTGGGGTTC
CGACGTTTTGGGGTCGGCCAAAGGTGAGACCCCAAAAGGGCTTATGGGGCTCTAAAGG
CCCCACAGGGTGGGCTGCGGTCGCCCGCTTTGACCCCGGGTTCGGGCGGTCCTGGAGG
GGTATATGGGTGGTTATGGGGCTGACGGTGCCGTTATTATGGGGTGCTGCTGGTTATT
GTGGAGGCCGGGCCGGCTGTGATGCTGAGGGGCATGGAGGGCTCCGTGCTGGGGTCTA
CCCTCCCCTTTCAGGCCGCTTCCACTTCCGGCGGCCGTCGTCCCTCCCCTCTCTGCTG
TCTGGCGCCGTTACGTTACGCGGACGATTCCGGCGCCGCCACCGTCGCGCATCCAATG
GGGGTCGCCGCCCTCTGCTCCCCTGCGGCCGCCATTTGGCCGTTATGCCCCACCCGGA
ACCCCATAGGGTGACCCACGGAGCCATAGGTGGCCCCGCGGTGTGGCTGCGTCCCCAG
GCTTTGAGCGGTGGCGGAGTCACGTGTCATCACTGTGCGACCGGCAGCGCCGCGGCGC
CGAGGCCTGAGGCATGACGTCACGGCGCCGTGGCGCTGAGTGGCTTTCTAGCTCATAG
AACCGGAAATGGAGCCCTCGGGCCGGAAGTCGACCCTGAGGAGTCTGGGATCCGCCCC
GACCGGGAAGTCGGATTCGGGGACCGGAAATCGATCCCTAAGGATAGGAAACCGCCCC
CCCACCCCGCAAACCGTAACTCAGCACTTAATGACCAAAAGTCGCCTTTTCCGCACTA
CTTCTGGGAACCGAAAGCCCGGTCCGCCGGACCGGAAGTGTCTCATTCCAGTCTGGAG
CTTCACTACCGGAAGCGGTGGGTCGAGAGCTGGAAAGCGGGAAGAAGGAAGTGCTAAT
ACTTCCGGCCGAGCCGCGCCAAGATGCCGGCGCTGCTGGAGCGGCCGAAGCTCTCCTC
CGAGGGCGCTGCACCGCCACGTGATGATGGAGCGCGAGGCGGAAGCGGCAGGGTGAGA
CGTCGTCATGGAGACCGGGGCGGAGTCTCCGTGGCAACGGGGCCTATGGGGCCTACGG
TGGGGCCTATGGGGAGGTGGCGAAGTGGGTGTGCATCTCCATGGCAACGGGGCCCAGG
GCGAGTGAAGAGGGCGTCTCCATGGCAATAGGCCTATGGGGCCTATAGGGCCTAGTGG
GAAGCTGCGGGAGGAGCAGGAGCGGCGAGCGCAGGAAGGAGATGGAGGAGCGGATGTC
GTCTGGGGTTATGGGGCAGGGGATCTGGGTCAAAGGGCAGGGGTCAAGGACACGGGGT
GTTATGGGGTCGGGGTTTTGGGGTCAGCGTTTGGGCACGGGGTCAAGGGTCATGGGAT
GGGGCACTTGTGGGGATTGGATGTATTGGGTAGATGTGGGACTGGGAGGCACTTGTGG
CCCTGTTCTGCCCCACAGCGACCTGACCACGCTGACGGCCGCCGCCTACCAGCAGGGA
GTCACGGCCGCGGGGACTCTGCTGGGAACGGAGCGGGGAAAGCAGATGTATGGCGCCG
TTATGAGTCCCCTTGTATCTATGGGGCACCTCCCACTTGTGGGGCGCCCCTAGTGCCC
TGGGGCACAGAGGGTGGAGATGTGGGCGCTCTTTGGCTCCCACTCAGTGCAGAGCTCT
CTCCCACTGGGGTGGAGCTCTCGATTGGCTCCCACTCAAGGCGGAGCTCTGGGATTGG
ACTGGAGGCTCCCGATTGGGGCGCTCGGCGCGGAGCTCTCCGATTGGCTCCCGCTCAA
CCTTCGCGGCGCCTGCCGTTCCTCCCCAGCAGCCACCGGGCGCGCCTTGGGCCTCCAT
GGAGGGGCCTATGGGGCGGGGCTTAAATGGGGCGTGGTCTGACGGAGGGCGGGGCCGA
GTGGTGTGAGGGCAGGGGCTTGCTATGGGGCGGGGCGCTAAGGAGGCGTGGCCGGAAG
GGCTTAAATGCGGCGGGGTCTGAAAGGGGATGGGGCTTAAATGGTATGAGCTGAAGGA
GGGCGTGGTCTGAAGGAGGGCGGGGCTTAAATGGGGCGTGGCCTGAAGTAAGGGCGGA
GGGGCGGGGCTGAATGGCGTGGCCTGAGGGAGGGCGGGGCTTATGGGGCGTGGCATGG
GGGGCGGGGCCAATGGACGCAGTGTCGGCGCGGGCCATGGGCCACATGGGCACGCATG
GGGGTGGGAAAGGGCGGCGGGGTTTTAATGGGGCGTGGCCTAAATGAGGGGCGTGGCT
GCAGCAGCCTCCCCTGCAGAAGCAGCTGGAGCACGCCAACCAGCAGTCCGGCTTCAGC
AGGGGCAGCGCTTCTACCACAAGTGATGACGTCACTTCCGCCGGACCCGGAACCGCCC
ACGCTCCGCCTCCCGCCCCGTGGATGACGTCACCAATAAAGTCATTTCCGGTTTTATT
CCCATGTCCCACCTGCAGCCCATCACTTGGCCATGGCTTTGATGGCGACGGCCGCCTC
GTACCAGGATCTCCTCCCCGCAGTCGTACTTCTGCTCGATCTCCCTTCCCAGCTCCCC
CCTCCCTCACCTCCCCGCTGTCCTGCAGCAGCGACAGGAAGCCCGTCTGTGGATCCCG
CAGTTGCCATGGGAACCACCCCATTCATCACTATGGGACTGCCCCGGTTGCCATAGTA
CATCACTATGGCTCACCTGGAAGTCACAGCCCTCCATGTTGGGGACGTCCATGGGACA
CATCACTATGGCTCACCTGGCAGCCGCAGCGCTTGATGTTGGGATGGACCATGTTGTG
CACAGATGTTGGGGAAATCCATGTTTTGGGTCAATCCGGACCTCCTTGTGCCCACCAG
GTGAAATCAGCCGGATTTGGGTCAATCCGCACCTCCTTGTCGGGTCCTCTGAGGTTAT
TGCCATTTTGAGGCATTTTAGTGCCATTTAAGCCAACTTTCAGTGCCACGGGGTACCT
ATTTTGAGCCATTCTGGGGCCGTTTTACCCATTTTGAGGCCCTCTCATGCCATTTTGG
ACGGGTACCTTGGCGTGGCCATGCTTGCTGGTCTTGGAGGTGGACATCTCCGCCATCT
TTGGAGGTGGACATCTCCACGATCTTACTTGGAGGTGGACATCACCAGGGGCGCCTTG
TTTGAGGCCAGCCATTTTACGCAGCGCTGAGCACTGCATGGGGAACGTGGCCGCCGGC
CGCCGGTCTCGAAGTCCAGGTCGTCCGCCATGCTGCCGAGCGCCGCTATGGGGCGAGA
ATCCCAACCCCAAAGCCCAGAGGAACCTCAGCCTGGACATCTCCAGTGGGGAACCCTA
ATGGATCCCCAATGGGGAACCTTGGTGGAACCCAACCCCAGTGGGAACCGCAGCCTCA
CCCTAAAAGGGAGACCCCAACCCCAGCGGGGAACCTCAGCCTCAATGGGGAACCCTAG
AATGGGCCCCAGTGGGGAACCCCAATGGGGAAGGAACCCCTAAAACCCTACAATGAGG
CCCAATTCCTGCCCCAGAGACCCCAACCTAATGAGGAACCTCAGTCTCAATGGAGAAC
CCCCACCTCAATGCCCTCAGACCCCAATTCCTCCCCATCCCAAACCCAGACCCCAAAC
AGCGGCACCGGAAGTGCGCACCACATGGCTGCCCTCACTTCCGGCGGTGGTGATTCAG
CCCCGGAACGGCGCAATGGTACGGCCCAGCGCAATGCTTTCCTATGGGAGGCACTACC
CCCCACTCCCGGAACAGCGCAATGGTACTGCTGACTCAATGCTATCCTATGGGAGGAT
CCCTCCGAACAATGCAATGGTACGGCCTGACTCAACGCTACCCTATGGGAGGGCAATA
CCCCTCGTGAACAATACAATGGTACGGCCCGACTCAATGCTACCCTATGGGAGAGCAC
AAAACAGTGCAATGGGACGGCCCGACTCAATGTTATCCTATGGGAGGGCACTACCATT
GGGCTCACCACCAACTCCCCGCCCCGCCCACATGGCCAGAGCGATTTGACCCCAAAAT
AAGGAAAACGACCCCAAAATGACCAATTTAACCCCATAATTAAAGGGATCCCCTAAAA
CAAATGACCCCAAAATTTAAAGGAAAACGACCCCAATGAATGGAATTTCCCCATATTT
TTTGGAAGTTTTCGGGGCTTCTGAAGCTCTATGTTTCCTGCTCTTAAAGTGACAGCGC
CTGCAGAGGCCCAAAACGGAGCAAATGGGCCCCAAAATCGGGGAGATTGGCCCCAAAA
ATCAGCCCCAAATGCGACAGATGTGCCCCAGAAGTTGTGAAAATTGGGGTTTTAGGCA
CGGTTTTATTGAGGTTTATGTGGTGGAGAGGCTGGGTGTGATGCCCCATAATGTCATG
GGAAATTGCCCCAAAATGGGGAGAATTTGCCTCAAAACGAACAAAGCTGCCTCAAAAG
GTGGGGCAAAAGTGGGGCAAATTTGCCTCCATTTGGGGAATTTACCTCAAAATCCACA
CCAAAATGGACAGAATTGACCCCAAAACTGAGGGAAATGACCCTACAATGGGCAGAAT
GGGATTTGACCCCAAATGGGGAATTGGCCCCAAAACTGAGGAAATGACTTCAAAACGG
GGAAAATGAGGAAATGACCTCAAAATGCCAAAATTCACTCTAAAACTCTATTGGCCCC
AAATGCACTTTTAGGTCTCCCCGACATTGGGGCCAATCCAAAGGGCATTTCAGGAACC
CACTGCGCATGCGCCGAGCGCACTGCGCATGCGCAACCCCGCACCGCGCATGCGTAGA
CGGCCGCTCCGCGCGTGTGCGGTTGGCCTCGGCGCAACGCGCATGCGCGTGGCGCGGT
GCAGCTGCGCATGCGCCGAGGGGAGGGCTGCGGCTCCACGCGCCCGCCGGCTGCGCAT
TTAACCTCCAAAGCACCATGGAGACGCGGCCTCCGGGAGGATAGAGCGGCTCGTTTCC
TTCCATTCCATTTTACACCCCAGAAATGGACACAAGTACTCAGGAACCCAAAATAACA
CCCTCCAAAATTCTCCAAAACATACCGAAATTGCCCCAAATTGGCTCCAAAATTCCTA
GAGAACCATTAATAATGGAATATTGATCAGAAGTATCATTTATATTATTAACTAACAA
AAAAGTTTGAGAGAAGAATGTGTTTTCCCGCGCTATGCTAATGAAGGGATGTGTATGC
CCGCCCACATCCTGGTGCATGCACCCTTCTCTCCTGGCATGTGCCAGCCACGTGGATC
AGCCAATCAGCGCCCGCTCTCGGCACTTCCCGTTCCTTCTGATTGGCTGGAGCTGGCA
CCCAAGCCCCGCCCCTTCTCATTCTCCATTTGCCTTGGTCCATTAGGACTTCATTAAG
CTTCCCTAAGCCCGCCCCTCCCCTTGCTCTCCATTTGCCCATATCCATCCATCCCCAA
TTCCATAAGCTCCCGCCCTTCCCTCATTCCCCATTCCACTGGGTCCATTCCGCCTACC
CTTCCATAAGCTCCGCCCCTTCCTCATTCTACATTCACCAGTATCCATTCATCCTGCC
AGAGACTGCGCATGCGCGGGGCTCCAGGTCGGCTTTAACGCATGCGCACTGCGCTGTG
GCGGCGTGGGGCCTGAGTGAGGCCTAGTGCGGGGTGTGGAGCCTAAGGGGCAGCGAGG
GCGTGCAGCCTGAGTGAGGCCTAGTGCACCGAGAGCCTGTGTGAGGCCTAATGCAAGG
CCCCAGATCCCCATGGCCCCGCTGGGGATGTTGGTCCCGGCCCGCTTCCTGACGATGA
CCCAGGACCCCACGTCCGCGCCACGCTGCCCCTCCAGTTCTCACAGGAGGAATACGCG
TGGAGGGAGGTTATGGGGTACCCTATAGGCCTCCTCCCCAAATAATCTGACTGTGCCC
GGGCAGGGCCATTAAAGTGGGGAGGGCGGAGCCCAGAAATAATAGGATCCTGAATTGG
CTGTTATGCCCTTAACCCCGCAGCCACTCTGAGCCACGCTGCTGCCACCCTCACGCTG
CCTATTGGAGCAATGGGACCTCAGCGCCTTCACCTTCACCCTCACCCTTTGCAGGTGG
GCTGCCATCGAGGTGCTGCTGATGGGGATCACGTTGGGACGGAGGAGGAAGTTGCTGT
CTTCTGTATGGGGCGCGCGTTTGTTGACAATAAAGTGAGTGCGGAACTCTGCCCACTG
CTTATGCAAATGTACCTCAGAACAGCCAATGAGCGCTCGCAGGCCTCTATATCCCCGC
CAAACGCGGCTCCTACGACGCCACGCGTCAGCCCACGTCTCAGTCTTTATGCAAATGA
GCATTGTGGGAGCCCATTTTGGGGCAGAAAAGGGCACTTTCCGCACAACTCACCGCTC
GTCACCGCCGGTTGGATGAAGGCGCGAACGGCCTCAGCCGTTCTCGCTGTGCCCCATA
GCTTTGCATGGGGAGCGCCCGGCGGAGACTGCGACGCTATCGTCAGTGCGGTACATCC
CCCCGCAGTGCGGGCAGTGCGTGATGAGCGGAGCGTGATGACGCGTGATTACAACCAC
GCAGGCAGGAAACGGAAGTGCCTGTGAAGGGCTCACACTGCGCGTGCGCTGTGCGCCT
GTCGCCTTCTGATTGGTTTGCGGGTTTCGGCGCTGTTTGTAACAGAGTGCGGGGAGCC
GCGTATTCTCGCGTTTCATTGGTTGATGTGATCTCTGGGCGCCGGCGCTGATTGGCTC
GATTATGCGACTTCCAATCAGTGCCCGCGCAGTTTCTGGCCGGAAGTCGCTTAGCCAG
CATCTTCCGGAAGTCGTGCAGCCAGCCAATAAGACCGCTCGGTTTCCAATAAATCCCG
CTGCCCGGAAGTTTTGTAATCAACCAATGAGAAGCGAGCGGGAGCCTGGCGGTGGGCG
CACCGCGTTAACCAATGAGAGGCCGCAGGGCGTTGGGCGGGAGCCAATGGGCGCTCAG
CCCCAGAATGTCCTACAAAGAGAACGTCAACCCCACTTTGTACACCCTGAAGGTAACT
CAGAGGGACCCCATAGGGGTCCAGTGAGGTGTCCACGGAGACCCCATGGAGGGACTGG
ACCCCATGGGGTGCACTGGGCTGTCCTGGGACCCCTTAGGGAGTCTTGGGATGTTATG
GGTCCCCGCACTGGGGACGCATTCACCATCGGGGACTTCAGAGGTGGGGCGGCCGTTG
CCCATCGTGGGGCCCTGAAGGTCCTCTTCAAACCCCAAATCGAGAAGTGAGGAGGCCT
GGGCCATATGGGGCTGCATATAGGGTCCATAGGATCCAGAGGGGCACTGGGGTGTTAT
CCATATAGGATCTCCACTTCTACATGAATCCCAAACCCCAACAGACCCCTTGGCGGAC
CCGCAGACACCCCAACGTGCTGCGCCTCTACAATTACTTCCACGACCGTAGCGCGGTT
GTACGCACCGCGGGGAGCTCTACAAGGAGCTGCAGCGCTGCCGCCGCCTCGACTTGAG
GGGCCCTTTGGGTTTAAGGGCATTTTGGGTCCCTTTGTGTCGGGTTTTGGGGTCAAAT
GGATTTCGGGGTCCCCATGTTGCATTTCTGGGCCCTGAGCTGCGTCGTTCTGACCGTG
CTATAGCTGATGGAGGAGCTGGCGGACGCGCTGCTCTACTGCCACGCCAAGAAGGTGA
GGGGTGAGGGAGGGATGTGGGGTCACCCGAACGCAGTGGGACCACGTAGGAGCCAAGG
GGGCACATGGGGTGCTCAGGGACCCTATAGGAGCCAAGGAATGGGACGTGAGCGATGC
CCTATAGGACCCTATAGGACCCAATGAATGGGACACGAATCCTTCCCACCATGAAGGT
CCAGGAGGAAGACCATGTGTGGGACGCTGGATTACCTCCCCGAGATGGTGGAGGGTCG
ACGAGAAGGTGGACCTGTGGTGTTTGGGGTGCTCTGCTATGAGCTGCTGGTGGGGCAC
AAGACTTAATGTGGGACGCTGAGCACCTTAATAGGGAGGAAACCGCACGAAAATACCC
ATAGGTGGATCTCCATTTCCCCACGGTCCCGGAAGGCGCCCGCGATCTCATTGGCCGC
CCCCACCCCAAAACACCCCTCCCCACAATTCAATAGGATTCCATGGAGTCTATAACCC
GGGGCAGCATCCAATGTCCTGACCCTCATTTGGGAGGGGCTCTCATCCCTCTATTTCA
CCGGCCGCCATCTTCCAGCTCTGCCATCTGCAAAACCTCCCGTGCCGCCGCCCGAAAT
CCCCATTCCCCTTCTATGCGTGGTGGGGTCCTCTCCAGCCCCTCCCCATCACTGAGGC
CCAACCTCACCAGCAATCGGCGGCTGCAGCAGACCCAGGCCCAAGTGGATGAGGTCAG
GGGCTTGGGGCGGAGTGGGCGTGGTTTGCCGGCAAAAGTGGGCGTGGCTTCTGCCGAG
CGGGTGGGCGTGGTTTTGGGTGGGGCGGGGCTAAGAGGGAGCGGGGCTATGCAACCTC
CCAGGTGGTGGACATCATGAGGGTGAACGTGGATAAGGTTTTGGAGCGTGACCAGAAG
GTTGGACGACCGTGGCCGACGCGCTGCAGGCCGGGCTTCCCAGTTTGAGACCAGCGCT
TCCAGATTGGCCCAAAGTGACCCTTTGGGAAATTGGCCCCAGATGACTCCAGATTGGA
GGCTCCAGATTGGCCCAAAGGGACACTAAATTGGACCAAAGTGGCCCTAAAATTGGCC
TAGCAACCCTAAGAACTCCCATGGGACCCCAGAGACCCCTGGGAAAAGTTGACCCCTA
GGTGATATGCGCCATCGTCCTCATCATCATCATCGGTGAGTGGGTGCTAATGAGATGG
GCAAACGAGGGCGGGGCATGCAAATGTGAAGGCAAGGGGTGGGGTGCCACTGGGAGGT
GGGGCGGGGCCTCAGGGGATTAAATGGACACAGCCCATTGCGTGGGCGGGGCTTGTGG
GGCGGGGCTTAAGGGTTACCACTGCTATGAATGGAAGAGTGGGCGGGGCTTGAGAGTT
GGCTTGCGGTTGCATGAGGGTCTTAAGGGCTACCACAGTTATGAATGGGACAGTGGGT
AGGGTTGTGGGCGGGGCTTAGGAGTTGCCACAGCTATGAATGGGGCACAATGGGCGGG
TTGTGGGCGGGGCGTGAGACCGACAGCTTTTATGAACGGGACAGTGGGCGGGGCTTCG
GGGGCTTCGGGGCTGAATGAATGGGGCTCCACAGCATGAATGGGGCACCATCACAATT
CCCCTCCCCTTTTCCCATTGCAGTGTACATGAGCACCTAACGGGGCCGCGGCGCTGCG
GCGGCTCCTTCTTGTCGGGACCTTCGGCCTCACGTGTCCCCGCTTCACTAACACGGGG
ACCGCTCACCAGTGATGAAGGAGCCGGGCGGCATCTGGCTGTAATTGGCCTTAAGGGG
AAAAGGGGCTGTGGGGTGACCCCAAGAAAGGGGTGTCTCCAATGAATGTCCCTCCCCA
CCCTATGGAAGAGGGTGACCCCAATGAGTGTGTCCTTAAGGGGTGACCCCATGGGGTG
GGATGCGGGACAGCGTGGCGGGCAGGCGGGGTGACGTCGGCCTTCATGTCGCTCAGCA
CAGTTGGTTCAGCACTGCGGGGAGAGCGCCGCGGCGCCGCGTTACTCAGGGCTTACTC
CTCAGCCGCTACTCACTGCTTACTCAAGGCTTACTCATTGCTTAGGCGTGGCTTACAC
CTCATGGCTTACTCAATGGCTGCGCACAGGTTACTCATGACTTATGGCTTACTCAAGG
TCATGGCTTACTCAAGGGTTACTCATTGGCTATGCATGGCTTTCTCAAGGGTTACTCT
ATGACTTACTCAAGGCTTACTCAGCAACTACTCATGGCTTACTCATGGTTTACTCAAG
TCACACGTTACTCATGGCTTACTCAAGCGTTACTCATTGGCTCTACGTGGCTTACTCA
TCTTATGTTACTCATTGCTCACTCATGGCTTATGCAGTGACTACTCATGGCTTACTCG
TCACAGGTTACTCTTATGTTACTGCTTACTTGGCTTACTCAAGAGTTACTCATTGGCT
CTTGCTCGAGGGTTACTCTTATGTTACTCGTTGCTCAATCATGGCTTACTCGAAAGTT
CTTACTCATATGTTACTCATTGCTTACTCATGGGTTCCTCATAGGTTATTCATTGCTT
CTTACTCAGACTTAGGCCTTACTCAGAGGTTACTCAGAGCTTATTCTGACTTTATTCA
CCCTTATTCAGAGCTTACTCAAACCTTACTCAGAGCTTACTCAGAGCTTACACCTTAT
TACTCAGAGATTACTTATATCTTACTTAGAGCTTATTCAGATCTTACTGAGAGCTTAC
TACACCTTATTCGGACCTTACTCACACCTTAATCAGAGCTTACCCTGAGCTCACTGTG
CACAGCTTACTCAGACCTTACTCAGCGATTACAGCTCGCTCATGCCTTACTCAGAACT
CAGCTCACACACGTGTTACTCAGGGCTTACACACACATTGCCCAGAGCTGACCCTCAT
GCCCACCCATAGATTTCGCAGCTCTTACTCAGAGGTTACTCCCATCTTACTCAGAGCT
AGCTACTCCGAGCTCTCCCACACATCACTTGGGGTAACTCAGAGCTTTGCTTATGGGC
CCTTCCAAGCTCCCAGGTTATGCCTCAGGTTGCTCCACGTTTAGCTCTCACTTACTCA
CACTGAGCTCCTCCTCATTTACTCACTGCAATTACAGCTTTCTCATAGGCTACCCAGA
ATCTCGCAGCTCACTCATGGGGTTACTCAGACTTCAACTGCCCTTTTACTCACAGGTT
CTCCCATGTTTGGTTCACCCATCATACACTCTATGCTTACGCCATGCTCTGCAGTTCC
CAACTCAGACCTCACACCTTACACTGCTTACTCCGTGCTCACTCACAGCCCTCTCCTG
CTACTCCGAACCTACTCCTGGGTTACTCATAGTTTAAAGGCATCTCAACTTTACTCCC
ACGGCCTCCCCAGCGCTCAGCGGTTGCTCAGAGCTCATTCATGCTTCGCTCAGAGCCG
CTCACAGCCTTCTCCATTTGCTCTGAGCTCAACAGCTCATGGTTTGCCTGCAGCTCAC
TACCTACAGCCCACTCATGGCCACAGCCCACTCTGTTTTACTCCACTTATTCACAGCA
TCCTGTCTTACTCCGAGGTTACTCACTGCTTACTGACGGCCTCCCCAGGTTATGCAGC
GGGACCCCGAGACGATCCCAGAGCCCTGGAAGCACTCCCAGTGTAGATACTCCAGGTT
GCTGTTATGGGGCACTCCAGGGATACTCATAGGATACTCATAGGATACGCCTCAGATC
TACCCCTCAGATCCTCCCTGCACACTCCGGGTTTACACCAACGCTACTCCAGAGCTAC
CCTCCCTGCACACCCTGAGCTCCCCGAGGCCCTCAGAGAAGGGCTACTCAGGGGATAC
TACCCCACAGATCCTCCGCATGGCTACTCCAGCTCTACTCAGGGCCCTGCAGGGTTTC
ACAACAGAAGTACTCCAGGGTTACTCCAGGCATGCACGAGGGGTGGCGCAACGACTGC
ACAGATGAGTGCCATCCTCCAGGGTTACGCGACGGATACTCAGCAGATACAGCCCAGA
AGAAGCAGCGCTGCCCGGCGCCCCACGGCCATGCCCCGCCTGGCTCCAGCATCACAGC
CTCAGAGGTTACTCAGAGGTTGCTCCAGGATTGCTCAGAGATAACTCAGAGATTACTC
GGGCAGACAAAAGTTACCCCGAGGTTACTCAGAGGGCAATCATTGGTTACTCAGATTA
GGGGTCATACCAAAGTTACTCAGAGGTTACTCCGAGGCCACTCATGGGTTACAGAGAG
GAGGTTACTCTGCCGTTACTCAGAGCTCATTAATAGGTTGTTACTCCAGGAGGGGACT
CTCTGCAGTTATTCATAGGTTACTCAGGGATTACTCTGCTGCTACTCTGACGTTACTC
ATCTGCTCTTACATTGCTGTTACTCTGAGCACACTCTGGTTACCCACTCTGGGGTTAC
AGAGGTTACTCTGCAGCTACTCCGAGCTCAGTATGAGGTTACTCTGAGGTTACTCCGA
GTTACTCCGAGTTCACTCTGAGGTTACTCCGAGCTCTCTGAGGTAACTCCGAGCTCAC
CCCGGCCGCCCTGAAGCCCGCGCGGAGCAAGGATACACCGGGAGCCGCTTGGGAGGAG
TTTAATCACAGCCGTTGAGAGCGCGGTACAGAGAGGCGCGAGGCGCTACACGGGGCGA
CGGGCCGCCGGCCCGCCCGCCTCTTACCCTTGTGCAGGACGGCGTTCGCGGGCTTGTT
GCGACTCCTTGGACAAGTGCTGGTGGCTCTCGGCCAGGCACTCGACCTCGGCGAAGCG
GGGCCATGGCGGGGTGGCTGGGGTCCTGCGTCATGTTCAGGTAGGCGGCGCGCCGCAG
CACAGAATGGGACCGGGTGGGACATAGAAGGGGACCGAGTGGGACATAGAATGGAAGC
CGAAGCCGTCGTGCAAAGCATCGGCCCTCGTGCAAGAGTGCGGGCTCTGTGTAAGGGC
CGTGCAAGGCTCTGACACTTGTGCAAGGCTCGCGCTCTTGGGCAAGGCCCCGGTCCTC
CAGCCCTCATGCAAGGCCCTAGTGCAAAGCCCCAGCCCTCGTGCAAGGCCCTAGTGCA
CGTAAGGCCCTCGTGCAAGGCCCGCACCTTTGTGCAAGGCCCACAGCCCTCGTGCAAG
CCCTAAGGCCCTCGTGCAATGCCCACAGCCCTCGTGCAAGGTCCCAGCCATTGTGCAA
TCTCCACATAAGACCCGAACCCTCACGGGAGGCCCTCACATGAGACCCCAATCCTCGT
CCCATTCCCCATTCCCGGTCCATGGCACAACCCACGCGCTGTGCACGACTCATCTGCT
CCTCCAGCAGCCCCTGAGGGCATGGAGACAGCCCTCGTGCAAGGACGACCTTTGCACG
CCCCGTGAAAACGCCATCCTTGTGCAAGGCCCTCGTACAAAGCTCGTGTGCGTGCCCT
CAGAACCCTCGTGCATCTCTCTCATGCAAAGCACTCATCTGGACACAACCCGAGTGCA
TCACAAACACCGCACTCCAGCAAGCACAACCCTTGCACAAGTGAAGGCCTCGTGCAAG
CGCACAGCCTGCGCGAAGCTCCCATTTCAGAAAGCCTTTGTGCAAACACAATCCTTGT
CAAAGCCCTCCTGCAAACACAGCTCACACACAAATGCAATCCTGGTGCAACAGCCGTG
CAGCCACCTCAGCCCTCAGGCAAACACAGCTCGAGCACACAAGCAATCCTGGTGCTAA
ACAAGGCTCTTGTGCAAATGCCTCGTGCAAACACAATTGTAGCGTCACTACCTTGTGC
TGTGCACACAACCCTGTGTGGAGCTCTTGTGTGAAGGAAGCCGTTGTGCACACAACCC
TTGTGCAAACACCACCCTCGTGTGACTCTTGTGCAAACACAACCCTAGCACACTGCCC
TCTCGTGCAAACACAACCCTAGCACGACTCCCTTCTAAAGCCCCTGTGCAACTCCCTT
CAACCCTAGCACAACATCCTTGTGCAAAGCCCTCGTGCAAGAACAACCCCACCACGAC
TGCAAACACCAGCCTTGTGTGACTCCCCTGTGCAAACAAACCTCTACTACAACTTCCT
TGCAAAGCTGTGGTGCACAGCCGTGGTGCGAAGCCGTGCGCTCACCTTGAAGCGGCGT
TTTGTTCTTCATCTCCAGGAAGTTCCCTTTGGACGCTTCGCCCTTAAAGGGCTCATTG
GAAGGCGCCGTCGTTTTGGATGTCCGTCCAGCGGGCGTAGCCGTGGCTGCACGCTAAG
CCACTGAGTCACCATTGGGGCCCCACTGACTCACCACTGCGGCATCACTGACTTACAA
CCACTGAGTCACAACTGTGTCACCACTAAAGTCACCCCTGGGGCACCACTGAGTCACA
GTCACCACTGAGTCACCACTGTGTCACCAGTGGATCACCACTGTGTGACCACCGTGCA
GTCATCCCTGGGTCACTGTGTCACCACTGTACCAATAGATCACCACGGGGTCACAACT
TGTGAGGGGTGCGGTAAGGATACAGGACGATGCCGGCCAGCAGCCAGTAGTCGTGGCG
AAATCTCATTGAGTTTCCCCGAGGAGACGGCGGCGCGTTCCTCGTTCTGCCACAGCGT
AGAGCTCACCCGTGAAGCCGCCGTCGGCGATGTTGAACATGAAGCGCGGCTTCTCGGC
CGCGGCGGCCGTTGGCGCGCGGCTCCGCTTTGGGCTCCTTCTCGGCCTTCACCTCCTC
CCCCAGCTATGAAGGCAATCATCCCCAGGCGTCAGCAGGGCGCAATTAACGCTCAGCT
CTCCGTACCCCAATACCTCTTTTAGGGTCGGGGTCTCCCGGCCGCTCTTTGGGCTCCT
GGCCGGGGCCGGGCAGAGCCCCACCACCCACCTCAGTCTCCATCTTCTCGGGCCCTTT
GGGAGGAGGCGCGGGAGGAGCGCTTGGAGTCGGCGCTGAGCTCCGGGACCAGCTCGGG
GGGTCGCCACGGCCCGTACCTTCTTCTTGACCAGGGACATGACGCCGATGCGGGTCAG
CCCCATCCGCAAAGGTCTCGGAGCCGTCGGCGCCCGGCTCGCATAGGTGGCGCATGAA
CAACCCTACTAACCCCAAAGACCCCACCCCTATGGTCCGCAATGTCCCCATCCTTATG
CCAATGTCCCTGTCCCTCTGGTCCCCAGAGACCCCGACCCCACTGTCCCCAACAGTCC
CGTCCCCGTGCCATCAGCCGTCCCCTCATCACAGCGCCCGCCCCAGAGCTGTGCCGGC
GGGGATGCAGCCCTCGTCTGCTCCCCAGGAAACCCAACGGCGACGGCGCTCGGCTGAG
GGATGTGGGGCACAGAGACGGCGAGATGTGACACGGGGACACAAAGGGACACGGATCG
GGGCACAGAGATGTGAGGGACACAGATGTGGGGTCATGTGATCACACATGAGGTCACG
CGCACACACACGTGATGGCACACTCACACAGACGAGATGACACAGGAGGTCACATGAT
GGGTCACGTGACGACACGAGGGGATCATGTAATGATACGGGGTCACGTGACGACACGG
GGGGTCACCCACTTGAACTCCTTCTCGCTCTTCCCGCGCAGATCGCGCACCAACCACT
ATTCCCCACCGCATCACCGCGTTGAGGAACGCCTTCCGCTGCCGCGTGTTGAAGCCCA
GGCAGCGGTTTGTCCTTCTCGTTCCGGAGCTGACGCTTGGACTGGCGCCGGCCTGGGG
CTCGGCCCTCCTGGGCTAAGCTGTTACAGTTACCTGCCTCTATCTCACCTGGCTTGTG
CCCAGTGCCCACCTCGGACCTCCTGGGCCAAGCTGTTATAGTTGCCTGCCTCTGGCTT
GTGCCCACCTTGGTCCTCCTGCGCCGCGTCGTTGTAGTTGACCTGCTTGCGGACGCGC
CACAGCAATGGGGCTGCGTGGGGCTCACAGCGCTCCCAGGGCCGCCTTCGTGTCCTCA
ACTCCATCCACACCGTCCTCATCACCATCTTCATTACCACTGTCCTCACAGTCTCCAT
ATCCCCACCGTCCTCATCATCTGCATCTCATCTTCACCCCACCATCCTCATCATCTCC
GGGCACACCTTGTCCTCCTCCCTGACGACGTATTGGGCCACCTTGAAGGAGCTCAGGT
ATGTTCTGCACGTCGGCGTCGTCGGTGGCGTCCTGGTTGCGGTCCAGCAGCCGGGCGA
TTGTCGTAGTGGATGACGCTGCTGTCCTCCTCTTTGTTCTCCCCTGCGCCGGTGACAC
GCCACGTGTCCCATCATGGCCCCGTATGGCCCAGCATGGACCCGCACAGCCTGACGGG
GCGCTGACCCTCGTTCTCATCCTTGAAGAGCTCCTCGGTGCCGAACTTGAGGATGTCG
CTTGCGTTTGGCCACCTGCGTGATGCGTTCCTCCACGGAGGCGCGCGTGACGAAGCGG
GGGGTTCCAATCGGAGTCGAAGATGACGACGGTGTCGGCGGTCGCCAGGTTGATGCCG
AGCGCAGCCCTACCGTTGAAGCGGTCGATGGCCTCCTGCCGCAGGGCTCCGGTGATGC
CGCTCACCATGGCCGCCACGGGGAAGAGGTAGGGGTGGTTGCAGCACTTCTTCAGGTC
TGTTGAGCAGTGACACCTGATTCCCTCCGCCCCGCGAGTTCAGCGCCTCGAAGTTGCG
CCCGGACCCCAAAGGGATCTGCGTAGTGTGGGGTTTGGGACCCCTCTGGGACTCATGG
TGGGGTGCTGAGATCCCACCTGAGAGCAAAAGGACTGGGACTGTCGGGGTGCTGGGAC
TAGTGGGAGCCGCGTTTTGGGGTGCTGAGAGCCCATACAAGGCTGCTGGGACCCCAGG
CCAAGGGTGGTGCGAGCTGGGACTGCACCCAAGGCTGCTGTGACCCCAGGCGTGATGG
TACTTCTGCATGGGGCTGAGCTCCACGCGCACGATGAGCTCCGTCTTGGCCGGCATGT
GGGCCCAGCAGGTCGTGCAGCTTCTTGATCTGATCCTCCTTCGAGATGTCCGCAAACT
AGTGCGGGCCGTACTTGAAGCGCTCGGGCGTGAGGAAGTTGAGGAGGTGGAAGAGCTC
GTGCCCGTGAGCAGCAGCTTGTGCTCGATCTTGTACCCGTTCAGCACCCGAAAGAACT
CCCGTCCCCACCTTGCTCTGGTTGTTCTTCAGCCGGTGGGCCTCATCCACCACGAGGC
CGGATGGAGCCCAGCGCCGCCTGGTCGATGGTGATCAGCCTGGCTGTAGGAGGTCAGC
CCCCAGTCCCACCGCCGGGCCCCACAGCCTCACCTTCATCTTGAAGGCCTTCTTGCCG
GGCGTTGTCGTCGAAGGAGAACTCGTTCTCGCGGATGATGGCGCGGCTGTCCTTGTCC
GGTGACCACGTAGAAGGCGGGCGCCCACATCTGGAACTCGCGCTCCCAGTTGATGATG
CAGGGACACCCCAGGGGACTGTGGGGCCACCTGAAGTGACATGGGGACACTGCGAGCA
GACACAGGATGGGCTGAGGGGACACCGAGGGGATACTGTGGGGTCCCTACTGTCCCCA
ATGGGTCCCCTGTGTACCTCCGGGTGCCCCGTGTCCCCTATGGGTCCGTTATGTCCCC
TCCCCTATAAGTGCTCTGTGTCCCCTATGGGCTCCTATGGTCCCCTATGGGTCCATTG
CTTCCCTGTGTCCCCTATAGGCTCCTATTGTTCCCCTACGGGTCCACTGTGCCCCTAT
GCCCCATCCCTGTGTCCCCTATGGGCGCCCTGTGTCCCCATGAGTTCCTACTGTCCCT
CCATGGGTTCCCACTGTCCCTATAAGTGCCTTGTGTTCCCTATAGAACTCCTATTGTC
TGGGTTCCCACCGTCCCCACAGGCGTTTGCCGCCCGCAGGGAACCCCAAAACCACACG
GGAGCCACCAGAAGGACCGCGGGGCCACCCCAACAGCCACCCCGCCCTAAAGGGGACT
GGGGTGCCAGCGGGTGCCAGCGAGGGGACCCACCTCCTTATAGAGCGAGTAGAGGAAG
ATCTCGTCGGCCAGGATGGTGTCGGTGCCCTGAGCCCAGGAGAAGCGCAGCCAGTTGA
CCAGCTGGTAGAGGTGCAGCGTGCCGCCCGTGGCCGAGATGAAGCGGGGCTGAGACTC
ACGAAGGGACACGGGGAGACACGGGGACACGAGGTGACACGGGGCTGAGGAGACCTTG
CCCCGCACCGGTGCTTCCAGTAGGCCATCTTGTGCAGGTCGTAGTCGGGGATGGGCAT
CCTCCCACGTGGCCTGGTCGTACGGCAGGTCGCGCCACTTCACCAGGTAGTGGTACTG
CCCATGGGGACAATGAGGCACCCATTGGGGACGCAAGGGACCTGTGGGGACAATGAGG
ACAATGGGCACCCACTGGGGACAATGAGGCATCAGAGGGGACAGGATGCGCCCATGGG
CCCAGGGGACCACGAGGCACCAGAGGGGACAACAAACACCCATGGGGACAATGAGGCA
AGCAGGCAGGGACAGCTGGGGACACGAATGGCGCTGCGGTGCCACCAGGGGTCACTTT
TGGGAGGACTGACGGCCCGGCAATGGGGTCAGCTGGGGACACGGGGTCACAACAGGTT
CACCTGTGGTTGATGATGCGGTGCACCGTCATCCACTCGGGTTTGATGCCGTAGCGGT
CTCGTCCATGTCGTTCTTGCGCTGGTAGTTGCGGTACATGACCAGGTGGAAGATCTCC
CCCCAGGTTGGCCATAGGGGTGGCCCCGAGCCCAGGTTGGTGACGAGGGTGTCCCCTG
CAGTACCTGCAGCTCCTTGATCCAGGAGCAGTGCCAGTAGGACAGCCCCACCCATTTG
CCACCGCCAGTATAGGATCTTCTGCACGCGGCCCTTCAGCACCGGGCACTGTGGGGAC
CCATCCATGTCCCCGTCCCTATCCACGTCCCCATCCCCATCTACGTTCCCAGCCCATT
CCCAGCTCACGGTGCACCGCGGGCAGAGCCACTCCCCGTTGGGGACCTCGGGCAGGGG
GTGGATGTGGTAGGAGGAGATGCAGGCGTCGCAGCACAGCAGCTCCCCGCCGTCCTTA
ACCCCAGGAGTCCCAGACCCCTCTCAGGGACCCCAACACCCTTTCATGAATACCTAAA
GGGGCAGCTCCAGCGGCCCTCGGGCGCGCGGTCGAGCTCGGGGTCGAGGCAGACGAGG
AGGTGACACCGGGCTCGGGGACAGAGGGGACACCCGGAGGGCTCTCACCGTGCCCGGG
CCGTCCCCGCAGGGCCTCGCTCTCTGTTGAGGACGGTGCAGGGAACTGCCAGGAGAGA
GGCAGGGGACGCTCACCCTTCTTCTTCTTGCGGCCCGGCCGGCCCCGCTTCAGCTTCT
CCGGCGGGGTCGGAGCGGGCGGACGCGCTGTGGACGCTGGAGCTCTCGGCGTCTGACT
GGTCACACTGTCAGCTTGGGGACAACGGGAGGGGACCTCACCGAGCTGCTCTTCTTGC
CAGCTTGATCTTCAGCGGCGCCATCTTCTTCCCCTTCATCTTCCTCTTCAGCTCGGGC
TGTCCACAGCACAAAGGGACCCCGGGGTCTGGGCACGGTGCTCCCAATGCAAAGGGGA
CGGCGGCGGCCACGGCGGCGGCGGAGCCCTTGAAGGGGTTGTTGGCGCTGAACTCGCG
CCCCACCCACCCTCACCTCATGAATTGGCTGAAGGCTTTGTAGTTGGTGAGCGTGTGG
CCCAGCCCCAACACAGGCGCCAGGACCTCCCAAAGGGTACAGGAAGGTCGGGATGGGG
[truncated: 1,375 more rows]

## Sheet: chr36
CTCCTTTACGGAGGCAGTGTGGTCCCCATTGGTGTATCAGAAAGGTGGCAAGCCAGAT
[truncated: 628 more rows]

[truncated: 2 more sheets: chr37, chr38]
