# Supplementary material for: Evolutionary analysis of a complete chicken genome
Source: Proc Natl Acad Sci U S A. 2023 Feb 13;120(8):e2216641120. doi: 10.1073/pnas.2216641120 (PMC9974502; doi:10.1073/pnas.2216641120)
Supplement: Supplementary file 3 — Dataset S02 (XLSX) [file pnas.2216641120.sd02.xlsx]

## Sheet: final.4-spe.chr.sort.v2-bf-skat
Ohnolog group across amphioxus and vertebrate
Ohno-chromosome	Ohnolog group	chordate ancestral chromosome	Bb chromosome	Bb gene	Chicken chromosome	Chicken gene	Zebra finch chromosome	Zebra finch gene	Human chromosome	Human gene	Human gene	Mouse chromosome	Mouse gene	Skate chromosome	Skate gene	Spotted gar chromosome	Spotted gar gene
B	OG0000027	cac1	1	bb_00002439-RA	20	TRINITY_DN2779_c0_g1_i3.p2	20	XP_041576119.1	20	hg_XP_011526786.1	RGS19	2	mm_NP_001278134.1	NA	NA	18	XP_015220625.1
A	OG0000027	cac1	1	bb_00002439-RA	2	ck_00003602-RB	2	NP_001232575.1	8	hg_NP_733466.1	RGS20	1	mm_NP_001171266.1	4	XP_032875618.1	9	XP_006633992.2
C	OG0000027	cac1	1	bb_00002439-RA	3	ck_00004710-RA	3	XP_030123893.1	6	hg_NP_036551.3	RGS17	10	mm_NP_001155294.1	8	XP_032881947.1	16	XP_015218017.1
A	OG0000035	cac1	1	bb_00002875-RA.1.60d55a6d	2	ck_00003616-RD	2	XP_012427413.1	8	hg_XP_011515831.1	LYN	4	mm_NP_001104566.1	4	XP_032875634.1	9	XP_015209023.1
C	OG0000035	cac1	1	bb_00002875-RA.1.60d55a6d	3	ck_00005305-RA	3	XP_030125749.3	8	hg_XP_011542126.1	BLK	14	mm_NP_031575.2	5	XP_032877249.1	1	XP_015207772.1
B	OG0000035	cac1	1	bb_00002875-RA.1.60d55a6d	20	ck_00014376-RA	20	XP_030144656.3	20	hg_NP_002101.2	HCK	2	mm_NP_034537.2	23	XP_032897232.1	18	XP_015220692.1
D	OG0000035	cac1	1	bb_00002875-RA.1.60d55a6d	23	ck_00016275-RA	23	XP_041576714.1	1	hg_XP_024302814.1	LCK	4	mm_NP_001155904.1	27	XP_032900710.1	6	XP_015203937.1
A	OG0000035-1	cac1	NA	NA	2	ck_00003516-RA	2	XP_030121922.1	18	hg_NP_005424.1	YES1	5	mm_NP_001192061.1	4	XP_032875501.1	9	XP_015210002.1
C	OG0000035-1	cac1	NA	NA	3	ck_00004882-RA	3	XP_004174271.1	6	hg_NP_001357458.1	FYN	10	mm_NP_001116365.1	NA	NA	1	XP_006626232.1
B	OG0000035-1	cac1	NA	NA	20	ck_00014206-RA	20	XP_030144307.1	20	hg_XP_016883513.1	SRC	2	mm_XP_006499126.1	23	XP_032897550.1	18	XP_015220071.1
A	OG0000084	cac1	19	bb_00021695-RA	2	TRINITY_DN18_c1_g1_i3.p2	2	XP_030122368.1	8	hg_NP_001129171.1	YWHAZ	15	mm_NP_001240734.1	4	XP_032874839.1	NA	NA
B	OG0000084	cac1	19	bb_00021695-RA	20	TRINITY_DN18_c3_g1_i4.p1	20	XP_030144222.1	20	hg_NP_003395.1	YWHAB	2	mm_NP_061223.2	4	XP_032874839.1	18	XP_015220631.1
C	OG0000084	cac1	19	bb_00021695-RA	3	ck_00005131-RA	3	XP_030125922.1	2	hg_NP_006817.1	YWHAQ	12	mm_NP_035869.1	27	XP_032901019.1	1	XP_006626189.1
D	OG0000084	cac1	19	bb_00021695-RA	23	ck_00016130-RA	23	XP_002194418.2	1	hg_NP_006133.1	SFN	4	mm_NP_061224.2	NA	NA	NA	NA
A	OG0000164	cac1	19	bb_00021739-RA	2	ck_00003725-RA	2	NP_001232529.1	8	hg_NP_001435.1	FABP5	3	mm_NP_034764.1	NA	NA	NA	NA
C	OG0000164	cac1	19	bb_00021739-RA	3	ck_00004835-RA	3	XP_002188863.1	6	hg_NP_001305968.1	FABP7	10	mm_NP_067247.1	5	XP_032877086.1	1	XP_006626490.1
D	OG0000164	cac1	19	bb_00021739-RA	23	ck_00016098-RA	23	NP_001232098.1	1	hg_NP_001307925.1	FABP3	4	mm_NP_034304.1	5	XP_032877086.1	6	XP_015204195.1
A	OG0000229	cac1	NA	NA	2	ck_00003503-RA	2	XP_012427463.2	18	hg_XP_005258228.1	DLGAP1	17	mm_XP_006524231.1	4	XP_032875477.1	9	XP_015208945.1
C	OG0000229	cac1	NA	NA	3	ck_00005095-RB	3	XP_030123134.3	8	hg_NP_001333739.1	DLGAP2	8	mm_NP_001139437.1	5	XP_032877995.1	1	XP_015213583.1
B	OG0000229	cac1	NA	NA	20	ck_00014105-RA	20	XP_030144682.1	20	hg_NP_001352550.1	DLGAP4	2	mm_NP_666240.4	23	XP_032897176.1	18	XP_015220055.1
D	OG0000229	cac1	NA	NA	23	ck_00016252-RA	23	XP_030146162.3	1	hg_NP_001073887.1	DLGAP3	4	mm_NP_001289010.1	27	XP_032901253.1	6	XP_015204332.1
A	OG0000237	cac1	1	bb_00001824-RA	2	ck_00003790-RA	2	XP_030122316.3	8	hg_NP_002371.3	MATN2	15	mm_XP_006520086.1	4	XP_032875364.1	NA	NA
C	OG0000237	cac1	1	bb_00001824-RA	3	ck_00005169-RA	3	XP_030125859.3	2	hg_NP_002372.1	MATN3	12	mm_NP_034900.4	5	XP_032877397.1	1	XP_015212118.1
B	OG0000237	cac1	1	bb_00001824-RA	20	ck_00014216-RA	20	XP_030144619.3	20	hg_NP_003824.2	MATN4	2	mm_XP_011237633.1	23	XP_032897641.1	NA	NA
D	OG0000237	cac1	1	bb_00001824-RA	23	ck_00016091-RA	23	XP_032608528.2	1	hg_NP_002370.1	MATN1	4	mm_NP_034899.2	27	XP_032900862.1	6	XP_015204005.1
A	OG0000280	cac1	1	bb_00002065-RA	2	ck_00003165-RA	2	XP_030121420.1	6	hg_NP_001537.1	ID4	13	mm_NP_112443.1	2	XP_032869595.1	11	XP_006636033.1
C	OG0000280	cac1	1	bb_00002065-RA	3	ck_00005123-RA	3	XP_002197578.1	2	hg_NP_002157.2	ID2	12	mm_NP_034626.1	5	XP_032877517.1	1	XP_006626185.1
B	OG0000280	cac1	1	bb_00002065-RA	20	ck_00014364-RA	20	XP_030144403.1	20	hg_NP_002156.2	ID1	2	mm_XP_006498854.1	23	XP_032897709.1	18	XP_006639577.1
D	OG0000280	cac1	1	bb_00002065-RA	23	ck_00016158-RA	23	XP_030146347.1	1	hg_NP_002158.3	ID3	NA	NA	NA	NA	6	XP_006631574.1
A	OG0000282	cac1	1	bb_00002351-RA.3.60d55a38	2	ck_00003715-RA	2	NP_001232293.1	8	hg_NP_001186143.1	STMN2	3	mm_NP_079561.1	4	XP_032875139.1	11	XP_006635757.1
C	OG0000282	cac1	1	bb_00002351-RA.3.60d55a38	3	ck_00005266-RA	3	XP_041570879.1	8	hg_XP_005273709.1	STMN4	14	mm_NP_001297451.1	8	XP_032881990.1	1	XP_006625756.2
B	OG0000282	cac1	1	bb_00002351-RA.3.60d55a38	20	ck_00014334-RA	20	NP_001232322.1	20	hg_NP_056978.2	STMN3	2	mm_NP_033159.1	4	XP_032875139.1	18	XP_006639463.2
D	OG0000282	cac1	1	bb_00002351-RA.3.60d55a38	23	ck_00016195-RA	23	NP_001232090.1	1	hg_NP_001138926.1	STMN1	4	mm_NP_062615.1	NA	NA	NA	NA
A	OG0000313	cac1	1	bb_00003012-RA	2	ck_00003626-RA	2	XP_041569844.1	8	hg_NP_671722.1	FAM110B	4	mm_NP_775602.1	4	XP_032875649.1	9	XP_015209189.1
C	OG0000313	cac1	1	bb_00003012-RA	3	ck_00005101-RA	3	XP_030125985.3	2	hg_XP_016860178.1	FAM110C	12	mm_NP_082104.2	NA	NA	NA	NA
B	OG0000313	cac1	1	bb_00003012-RA	20	ck_00014351-RA	20	XP_030144412.1	20	hg_NP_001035812.1	FAM110A	2	mm_XP_006500331.2	23	XP_032897357.1	18	XP_015220519.1
D	OG0000313	cac1	1	bb_00003012-RA	23	ck_00016189-RA	23	XP_030146465.3	1	hg_NP_079145.2	FAM110D	4	mm_XP_006539260.1	27	XP_032900922.1	NA	NA
A	OG0000330	cac1	1	bb_00002105-RA.14.60d55a1c	2	ck_00003501-RG	2	XP_030121868.1	18	hg_NP_036439.2	EPB41L3	17	mm_XP_006523666.1	4	XP_032875947.1	9	XP_015209037.1
C	OG0000330	cac1	1	bb_00002105-RA.14.60d55a1c	3	ck_00004803-RD	3	XP_030123772.3	6	hg_XP_024302117.1	EPB41L2	10	mm_XP_006512569.1	NA	NA	1	XP_015214524.1
B	OG0000330	cac1	1	bb_00002105-RA.14.60d55a1c	20	ck_00014103-RA	20	XP_030144747.3	20	hg_XP_011526969.1	EPB41L1	2	mm_XP_006498771.1	NA	NA	NA	NA
D	OG0000330	cac1	1	bb_00002105-RA.14.60d55a1c	23	ck_00016180-RD	23	XP_032608482.2	1	hg_XP_011539258.1	EPB41	4	mm_XP_006538970.1	27	XP_032900836.1	6	XP_015204057.1
A	OG0000331	cac1	NA	NA	2	ck_00003494-RA	2	XP_030121852.1	18	hg_XP_011524010.1	PTPRM	17	mm_XP_006523927.1	4	XP_032875740.1	9	XP_015209100.1
C	OG0000331	cac1	NA	NA	3	ck_00004813-RA	3	XP_030123722.1	6	hg_NP_001278910.1	PTPRK	10	mm_XP_006512669.1	5	XP_032877121.1	1	XP_015214849.1
B	OG0000331	cac1	NA	NA	20	ck_00014182-RA	20	XP_030144556.3	20	hg_XP_024307588.1	PTPRT	2	mm_XP_017172075.1	23	XP_032897195.1	18	XP_015220608.1
D	OG0000331	cac1	NA	NA	23	ck_00016186-RA	23	XP_030146127.1	1	hg_XP_016855481.1	PTPRU	4	mm_XP_011248512.1	NA	NA	6	XP_015204202.1
A	OG0000357	cac1	1	bb_00002846-RA	2	ck_00003843-RA	2	XP_030122434.1	8	hg_XP_011515320.1	RSPO2	15	mm_XP_011243909.1	4	XP_032875021.1	11	XP_015212328.1
C	OG0000357	cac1	1	bb_00002846-RA	3	ck_00004821-RB	3	XP_030123695.1	6	hg_NP_116173.2	RSPO3	10	mm_NP_082627.3	5	XP_032877111.1	1	XP_015205296.1
D	OG0000357	cac1	1	bb_00002846-RA	23	ck_00016213-RA	23	XP_002198269.1	1	hg_NP_001033722.1	RSPO1	4	mm_NP_619624.2	27	XP_032901383.1	6	XP_006631587.1
A	OG0000358	cac1	1	bb_00002388-RA	2	ck_00003207-RA	2	XP_032602749.1	6	hg_XP_016866721.1	TFAP2A	13	mm_XP_017170968.1	4	XP_032874928.1	9	XP_006634533.1
C	OG0000358	cac1	1	bb_00002388-RA	3	ck_00005331-RA	3	XP_004175029.2	6	hg_XP_016866722.1	TFAP2B	1	mm_XP_006495554.1	5	XP_032876886.1	1	XP_006625922.1
B	OG0000358	cac1	1	bb_00002388-RA	20	ck_00014457-RA	20	XP_002199252.3	20	hg_NP_003213.1	TFAP2C	2	mm_NP_001153168.1	23	XP_032897871.1	NA	NA
D	OG0000358	cac1	1	bb_00002388-RA	23	ck_00016244-RB	23	XP_004174455.2	1	hg_NP_848643.2	TFAP2E	4	mm_NP_945198.2	27	XP_032901104.1	6	XP_006631261.1
A	OG0000371	cac1	1	bb_00002440-RA	2	ck_00003853-RA	2	XP_032602927.1	8	hg_NP_937756.1	CSMD3	15	mm_NP_001074860.2	4	XP_032876270.1	11	XP_015212588.1
C	OG0000371	cac1	1	bb_00002440-RA	3	ck_00005087-RB	3	XP_030125322.3	8	hg_NP_150094.5	CSMD1	8	mm_XP_006508993.1	5	XP_032876388.1	16	XP_015218708.1
D	OG0000371	cac1	1	bb_00002440-RA	23	ck_00016259-RA	23	XP_030146428.3	NA	NA	NA	NA	NA	NA	NA	NA	NA
A	OG0000413	cac1	19	bb_00021653-RD	2	ck_00003908-RA	2	XP_030122549.2	8	hg_NP_001349853.1	ASAP1	15	mm_XP_006520455.1	4	XP_032874877.1	9	XP_015209929.1
C	OG0000413	cac1	19	bb_00021653-RD	3	ck_00005126-RA	3	XP_030125923.1	2	hg_XP_011508705.1	ASAP2	12	mm_XP_006515110.1	5	XP_032877509.1	1	XP_015208961.1
B	OG0000413	cac1	19	bb_00021653-RD	20	ck_00014133-RA	NA	NA	NA	NA	NA	NA	NA	23	XP_032897632.1	18	XP_015220543.1
D	OG0000413	cac1	19	bb_00021653-RD	23	ck_00016156-RA	23	XP_030146299.3	1	hg_XP_011540057.1	ASAP3	4	mm_NP_001008233.1	27	XP_032900919.1	6	XP_006631575.1
A	OG0000414	cac1	1	bb_00002194-RA	2	ck_00004032-RA	2	XP_041569976.1	8	hg_XP_005251033.1	PLEC	15	mm_NP_001157012.1	scaffold_446_ctg1	XP_032872609.1	11	XP_015213100.1
C	OG0000414	cac1	1	bb_00002194-RA	3	ck_00005054-RC	3	XP_030125330.3	6	hg_XP_016866694.1	DST	1	mm_XP_017170110.1	5	XP_032877746.1	16	XP_015218230.1
D	OG0000414	cac1	1	bb_00002194-RA	23	ck_00016298-RA	23	XP_030146478.3	1	hg_NP_036222.3	MACF1	4	mm_NP_001186065.1	27	XP_032901161.1	NA	NA
A	OG0000434	cac1	19	bb_00021567-RA.1.60d55bc0	2	ck_00003653-RA	2	XP_030122136.3	8	hg_NP_908973.1	TRIM55	3	mm_NP_001074750.1	NA	NA	9	XP_015209290.1
C	OG0000434	cac1	19	bb_00021567-RA.1.60d55bc0	3	ck_00005221-RA	3	XP_030125682.3	2	hg_NP_115935.3	TRIM54	5	mm_NP_067422.1	5	XP_032877284.1	1	XP_015200991.1
D	OG0000434	cac1	19	bb_00021567-RA.1.60d55bc0	23	ck_00016191-RC	23	XP_002195277.4	1	hg_XP_016858048.1	TRIM63	4	mm_NP_001034137.2	27	XP_032900938.1	NA	NA
A	OG0000435	cac1	1	bb_00002223-RA	2	ck_00003499-RA	2	XP_012427425.1	18	hg_NP_001073678.1	TMEM200C	17	mm_NP_001193590.1	4	XP_032875945.1	9	XP_015209292.1
C	OG0000435	cac1	1	bb_00002223-RA	3	ck_00004805-RA	3	XP_002193028.3	6	hg_NP_001245205.1	TMEM200A	10	mm_XP_017169636.1	5	XP_032877146.1	1	XP_015213885.1
D	OG0000435	cac1	1	bb_00002223-RA	23	ck_00016181-RA	23	XP_030146424.2	1	hg_XP_011539759.1	TMEM200B	4	mm_NP_001188296.1	27	XP_032900835.1	6	XP_015204030.1
A	OG0000464	cac1	1	bb_00002068-RA	2	TRINITY_DN40_c0_g1_i3.p1	2	XP_030122066.3	8	hg_NP_071899.1	SOX17	1	mm_NP_001276393.1	4	XP_032875628.1	9	XP_006633984.1
B	OG0000464	cac1	1	bb_00002068-RA	20	TRINITY_DN40_c0_g1_i5.p1	20	XP_002197989.1	20	hg_NP_060889.1	SOX18	2	mm_NP_033262.2	23	XP_032897236.1	18	XP_015220505.1
C	OG0000464	cac1	1	bb_00002068-RA	3	ck_00005295-RA	3	XP_030125744.3	8	hg_NP_113627.1	SOX7	14	mm_NP_035576.1	NA	NA	1	XP_006626146.1
A	OG0000522	cac1	1	bb_00003100-RA	2	TRINITY_DN4686_c0_g1_i1.p1	2	XP_030122147.3	NA	NA	Sgk3	1	mm_NP_001032848.1	NA	NA	NA	NA
C	OG0000522	cac1	1	bb_00003100-RA	3	ck_00004783-RD	3	XP_002191069.2	6	hg_NP_001137148.1	SGK1	10	mm_NP_001155317.2	5	XP_032876821.1	1	XP_015204540.1
B	OG0000522	cac1	1	bb_00003100-RA	20	ck_00014187-RA	20	XP_002189641.4	20	hg_NP_057360.2	SGK2	2	mm_NP_038759.1	23	XP_032897798.1	18	XP_015220139.1
A	OG0000526	cac1	19	bb_00021803-RA.1.60d55bc9	2	ck_00003810-RB	2	XP_002200268.2	NA	NA	Pabpc1	15	mm_NP_032800.2	4	XP_032874838.1	11	XP_006636038.1
B	OG0000526	cac1	19	bb_00021803-RA.1.60d55bc9	20	ck_00014221-RA	20	XP_030144675.3	20	hg_NP_001118228.1	PABPC1L	2	mm_NP_001107551.1	23	XP_032897579.1	18	XP_015220601.1
D	OG0000526	cac1	19	bb_00021803-RA.1.60d55bc9	23	ck_00016302-RA	23	XP_002196994.1	1	hg_NP_001129125.1	PABPC4	4	mm_NP_570951.2	27	XP_032901007.1	6	XP_006631282.1
A	OG0000545	cac1	1	bb_00002017-RA	2	ck_00003159-RA	2	XP_030121434.1	6	hg_NP_003098.1	SOX4	13	mm_NP_033264.2	2	XP_032869523.1	11	XP_015213216.1
C	OG0000545	cac1	1	bb_00002017-RA	3	ck_00005118-RA	3	XP_030125948.1	2	hg_NP_003099.1	SOX11	12	mm_NP_033260.4	5	XP_032877543.1	1	XP_015208544.1
B	OG0000545	cac1	1	bb_00002017-RA	20	ck_00014360-RA	20	XP_030144847.1	20	hg_NP_008874.2	SOX12	2	mm_NP_035568.1	23	XP_032897666.1	18	XP_015220568.1
A	OG0000547	cac1	19	bb_00021749-RA	2	ck_00003197-RA	2	XP_012427230.4	6	hg_XP_011512848.1	HIVEP1	13	mm_XP_006516901.1	2	XP_032870891.1	11	XP_015213185.1
C	OG0000547	cac1	19	bb_00021749-RA	3	ck_00004745-RA	3	XP_030123952.3	6	hg_NP_006725.3	HIVEP2	10	mm_NP_034567.2	8	XP_032881923.1	NA	XP_015194614.1
D	OG0000547	cac1	19	bb_00021749-RA	23	ck_00016101-RA	23	XP_030146401.3	1	hg_NP_078779.2	HIVEP3	4	mm_NP_034787.2	27	XP_032900892.1	6	XP_015203941.1
A	OG0000576	cac1	1	bb_00002271-RA	2	ck_00003610-RA	2	XP_002196924.2	8	hg_NP_443130.1	XKR4	1	mm_NP_001011874.1	4	XP_032875629.1	9	XP_006633983.2
C	OG0000576	cac1	1	bb_00002271-RA	3	ck_00005298-RA	3	XP_030125746.3	8	hg_XP_024302897.1	XKR6	14	mm_NP_775569.2	5	XP_032877257.1	1	XP_015200923.1
B	OG0000576	cac1	1	bb_00002271-RA	20	ck_00014374-RA	20	XP_030144503.3	20	hg_NP_001011718.1	XKR7	2	mm_NP_001011732.1	23	XP_032897124.1	18	XP_006639680.1
C	OG0000577	cac1	1	bb_00002042-RA	3	ck_00004807-RA	3	XP_002190400.2	6	hg_XP_006715639.1	L3MBTL3	10	mm_NP_766375.1	5	XP_032877141.1	1	XP_015213911.1
B	OG0000577	cac1	1	bb_00002042-RA	20	ck_00014100-RA	20	XP_030144628.3	20	hg_NP_115479.4	L3MBTL1	2	mm_XP_011237842.1	23	XP_032897187.1	18	XP_015220057.1
D	OG0000577	cac1	1	bb_00002042-RA	23	ck_00016183-RA	23	XP_030146411.2	18	hg_XP_011524059.1	L3MBTL4	17	mm_NP_796252.2	4	XP_032875944.1	9	XP_015208913.1
A	OG0000609	cac1	1	bb_00002044-RB	2	ck_00003597-RA	2	XP_030122052.3	8	hg_NP_001339755.1	ST18	1	mm_XP_011236671.1	4	XP_032875608.1	9	XP_015209278.1
C	OG0000609	cac1	1	bb_00002044-RB	3	ck_00005110-RB	3	XP_030125957.1	2	hg_XP_011508620.1	MYT1L	12	mm_XP_011242120.1	5	XP_032877559.1	1	XP_015213667.1
B	OG0000609	cac1	1	bb_00002044-RB	20	ck_00014304-RA	20	XP_030144425.3	20	hg_NP_004526.1	MYT1	2	mm_XP_006500641.1	NA	NA	18	XP_015220441.1
A	OG0000644	cac1	NA	NA	2	ck_00003944-RB	2	XP_030122643.1	8	hg_XP_016869180.1	ADGRB1	15	mm_XP_006520332.1	4	XP_032875830.1	11	XP_015212646.1
C	OG0000644	cac1	NA	NA	3	ck_00005038-RG	3	XP_012428280.1	6	hg_NP_001695.2	ADGRB3	1	mm_NP_783573.4	5	XP_032877774.1	16	XP_006638763.1
D	OG0000644	cac1	NA	NA	23	ck_00016268-RC	23	XP_030146133.3	1	hg_NP_001351786.1	ADGRB2	4	mm_XP_011238809.1	27	XP_032901288.1	6	XP_015203933.1
A	OG0000660	cac1	19	bb_00021637-RA.1.60d5b598	2	ck_00003719-RA	2	XP_032602890.1	8	hg_NP_001274069.1	TPD52	3	mm_XP_011246443.2	4	XP_032875127.1	11	XP_015212511.1
C	OG0000660	cac1	19	bb_00021637-RA.1.60d5b598	3	ck_00004829-RA	3	XP_030123681.3	6	hg_NP_001305832.1	TPD52L1	10	mm_XP_006512766.1	5	XP_032877094.1	1	XP_015215208.1
B	OG0000660	cac1	19	bb_00021637-RA.1.60d5b598	20	ck_00014325-RH	20	XP_004177105.1	20	hg_NP_955392.1	TPD52L2	2	mm_XP_006500756.1	23	XP_032897256.1	18	XP_015220461.1
A	OG0000690	cac1	NA	NA	2	ck_00003585-RC	2	XP_002196979.1	18	hg_NP_055083.1	MAPRE2	18	mm_NP_694698.3	4	XP_032875581.1	9	XP_015209086.1
C	OG0000690	cac1	NA	NA	3	ck_00005226-RA	3	XP_030125653.1	2	hg_NP_001289979.1	MAPRE3	5	mm_NP_579928.1	5	XP_032877359.1	1	XP_015203404.1
B	OG0000690	cac1	NA	NA	20	ck_00014385-RA	20	XP_012425760.1	20	hg_NP_036457.1	MAPRE1	2	mm_NP_031922.1	23	XP_032897204.1	18	XP_006639685.1
A	OG0000691	cac1	NA	NA	2	ck_00003781-RA	2	XP_030122310.3	8	hg_NP_001001557.1	GDF6	4	mm_NP_038554.1	4	XP_032876295.1	11	XP_006635621.1
C	OG0000691	cac1	NA	NA	3	ck_00005178-RA	3	XP_030125837.3	2	hg_NP_878248.2	GDF7	12	mm_NP_001299805.1	5	XP_032877416.1	1	XP_006626437.1
B	OG0000691	cac1	NA	NA	20	ck_00014137-RA	20	XP_002186862.4	20	hg_NP_000548.2	GDF5	2	mm_NP_032135.2	23	XP_032897637.1	18	XP_006639737.2
D	OG0000692	cac1	1	bb_00002463-RA.1.60d55a45	NA	NA	23	XP_002187509.3	1	hg_NP_002134.2	HPCA	4	mm_NP_001123891.1	27	XP_032901072.1	6	XP_006631286.1
A	OG0000692	cac1	1	bb_00002463-RA.1.60d55a45	2	ck_00003814-RA	2	NP_001041719.1	NA	NA	Ncald	15	mm_NP_001164337.1	NA	NA	11	XP_015213462.1
C	OG0000692	cac1	1	bb_00002463-RA.1.60d55a45	3	ck_00005136-RA	3	NP_001157825.1	2	hg_NP_001245286.1	HPCAL1	12	mm_NP_057886.1	5	XP_032877492.1	1	XP_006626106.1
A	OG0000694	cac1	1	bb_00002081-RB.1.60d55a15	2	ck_00003924-RA	2	XP_002190130.1	8	hg_NP_006549.1	KHDRBS3	15	mm_NP_034288.2	4	XP_032875844.1	11	XP_006635718.1
C	OG0000694	cac1	1	bb_00002081-RB.1.60d55a15	3	ck_00005046-RA	3	XP_030123229.3	6	hg_XP_016865823.1	KHDRBS2	1	mm_NP_573498.1	5	XP_032877755.1	16	XP_015218627.1
D	OG0000694	cac1	1	bb_00002081-RB.1.60d55a15	23	ck_00016271-RB	23	XP_030146166.3	1	hg_NP_006550.1	KHDRBS1	4	mm_NP_035447.3	27	XP_032901394.1	6	XP_015204229.1
A	OG0000704	cac1	19	bb_00021518-RA	2	ck_00003939-RA	2	XP_030122636.1	8	hg_NP_116000.1	PTP4A3	15	mm_NP_001159860.1	4	XP_032875824.1	11	XP_015212969.1
C	OG0000704	cac1	19	bb_00021518-RA	3	ck_00005044-RA	3	XP_030123240.1	6	hg_NP_003454.1	PTP4A1	1	mm_NP_035330.1	5	XP_032877760.1	16	XP_006638760.1
D	OG0000704	cac1	19	bb_00021518-RA	23	ck_00016270-RA	23	XP_041576663.1	1	hg_NP_001356788.1	PTP4A2	4	mm_NP_001158217.1	27	XP_032901315.1	6	XP_006631272.1
A	OG0000751	cac1	19	bb_00021377-RA	2	ck_00003492-RB	2	XP_030121849.2	18	hg_XP_016881160.1	MTCL1	17	mm_XP_006524912.1	4	XP_032875732.1	9	XP_006634026.2
C	OG0000751	cac1	19	bb_00021377-RA	3	ck_00004817-RA	NA	NA	6	hg_NP_001012279.1	SOGA3	10	mm_NP_080414.2	5	XP_032877116.1	1	XP_015211730.1
B	OG0000751	cac1	19	bb_00021377-RA	20	ck_00014180-RA	20	XP_030144300.3	20	hg_NP_542194.2	SOGA1	2	mm_NP_001158135.1	23	XP_032897199.1	18	XP_015220518.1
C	OG0000752	cac1	19	bb_00021561-RA	3	ck_00004837-RC	3	XP_002189124.1	6	hg_NP_065806.1	SERINC1	10	mm_NP_062734.1	5	XP_032877085.1	1	XP_006626489.1
B	OG0000752	cac1	19	bb_00021561-RA	20	ck_00014227-RA	20	XP_030144903.1	20	hg_NP_006802.1	SERINC3	2	mm_NP_036162.3	23	XP_032897372.1	18	XP_015220060.1
D	OG0000752	cac1	19	bb_00021561-RA	23	ck_00016100-RA	23	XP_030146098.3	1	hg_NP_001185967.1	SERINC2	4	mm_XP_006503126.1	27	XP_032900891.1	6	XP_006631328.1
A	OG0000754	cac1	19	bb_00021608-RA	2	ck_00003929-RA	2	XP_002190799.3	8	hg_XP_011515403.1	KCNK9	15	mm_XP_006520831.1	4	XP_032875542.1	11	XP_006635639.1
C	OG0000754	cac1	19	bb_00021608-RA	3	ck_00005261-RA	3	XP_041570876.1	2	hg_NP_002237.1	KCNK3	5	mm_NP_034738.1	5	XP_032876971.1	1	XP_006625983.1
B	OG0000754	cac1	19	bb_00021608-RA	20	ck_00014223-RA	20	XP_030144679.1	20	hg_NP_071753.2	KCNK15	2	mm_NP_001025463.1	23	XP_032897139.1	18	XP_006639627.1
A	OG0000766	cac1	19	bb_00021499-RA	2	ck_00003644-RA	2	XP_030122123.1	8	hg_NP_001264742.1	YTHDF3	3	mm_XP_006535505.1	4	XP_032875685.1	9	XP_015209052.1
B	OG0000766	cac1	19	bb_00021499-RA	20	ck_00014288-RA	20	XP_030144313.3	20	hg_NP_060268.2	YTHDF1	2	mm_NP_776122.1	23	XP_032897283.1	18	XP_006639659.1
D	OG0000766	cac1	19	bb_00021499-RA	23	ck_00016160-RA	23	XP_030146280.1	1	hg_NP_001166599.1	YTHDF2	4	mm_NP_663368.3	27	XP_032900944.1	6	XP_015204709.1
B	OG0000810	cac1	NA	NA	NA	NA	20	XP_030144661.3	20	hg_XP_011527298.1	LPIN3	2	mm_NP_001186047.1	23	XP_032897566.1	18	XP_015220056.1
A	OG0000810	cac1	NA	NA	2	ck_00003509-RC	2	XP_002193065.3	18	hg_XP_005258234.1	LPIN2	17	mm_NP_001158357.1	4	XP_032875489.1	9	XP_015209928.1
C	OG0000810	cac1	NA	NA	3	ck_00005148-RA	3	XP_004176909.3	2	hg_NP_001248357.1	LPIN1	12	mm_XP_006515038.1	5	XP_032877468.1	1	XP_006626136.2
A	OG0000811	cac1	19	bb_00021509-RA	2	ck_00003216-RA	2	XP_030121332.1	6	hg_NP_001709.1	BMP6	13	mm_NP_031582.1	NA	NA	9	XP_006634536.1
C	OG0000811	cac1	19	bb_00021509-RA	3	ck_00005063-RA	3	XP_002195025.1	6	hg_NP_066551.1	BMP5	9	mm_NP_031581.2	5	XP_032877598.1	16	XP_006638923.1
B	OG0000811	cac1	19	bb_00021509-RA	20	ck_00014456-RA	20	XP_012425717.2	20	hg_NP_001710.1	BMP7	2	mm_NP_031583.2	NA	NA	18	XP_006639569.1
A	OG0000812	cac1	19	bb_00021939-RB	2	ck_00003674-RB	2	XP_030122179.1	8	hg_XP_016868450.1	NCOA2	1	mm_XP_017174718.1	4	XP_032875225.1	9	XP_015209117.1
C	OG0000812	cac1	19	bb_00021939-RB	3	ck_00005274-RA	3	XP_041570894.1	2	hg_NP_003734.3	NCOA1	12	mm_XP_006515068.1	NA	NA	1	XP_015200334.1
B	OG0000812	cac1	19	bb_00021939-RB	20	ck_00014243-RA	20	XP_012425775.3	20	hg_NP_858045.1	NCOA3	2	mm_NP_032705.2	23	XP_032897766.1	18	XP_015220294.1
A	OG0000951	cac1	NA	NA	2	ck_00003861-RA	2	XP_032602449.2	8	hg_NP_776250.2	SLC30A8	15	mm_NP_766404.1	4	XP_032875100.1	11	XP_006635706.1
C	OG0000951	cac1	NA	NA	3	ck_00005224-RA	3	XP_030125697.3	NA	NA	Slc30a3	5	mm_NP_035903.2	5	XP_032877293.1	1	XP_006625738.2
D	OG0000951	cac1	NA	NA	23	ck_00016192-RA	23	XP_030146461.3	1	hg_NP_001004434.1	SLC30A2	4	mm_NP_001034766.1	NA	NA	6	XP_006631491.2
A	OG0000953	cac1	NA	NA	2	ck_00003871-RB	2	XP_030122459.3	8	hg_NP_002505.1	CCN3	15	mm_NP_035060.1	4	XP_032875089.1	11	XP_006636134.2
C	OG0000953	cac1	NA	NA	3	ck_00004798-RA	3	XP_002192275.1	6	hg_NP_001892.1	CCN2	10	mm_NP_034347.2	5	XP_032877175.1	NA	NA
D	OG0000953	cac1	NA	NA	23	ck_00016179-RA	23	XP_032608506.2	NA	NA	NA	NA	NA	NA	NA	NA	NA
A	OG0000960	cac1	1	bb_00002437-RA	2	ck_00003604-RA	2	XP_002197689.1	8	hg_NP_006747.1	TCEA1	1	mm_NP_001153223.1	4	XP_032875621.1	9	XP_006634088.2
B	OG0000960	cac1	1	bb_00002437-RA	20	ck_00014312-RG	NA	NA	20	hg_XP_005260286.1	TCEA2	2	mm_NP_033352.1	23	XP_032897237.1	18	XP_015220624.1
D	OG0000960	cac1	1	bb_00002437-RA	23	ck_00016155-RA	23	XP_012426094.3	1	hg_XP_016857689.1	TCEA3	4	mm_XP_006538773.1	27	XP_032900911.1	18	XP_015220624.1
A	OG0000972	cac1	19	bb_00021330-RA	2	ck_00003527-RC	2	XP_002194999.3	18	hg_NP_005248.2	GATA6	18	mm_XP_017173323.1	4	XP_032875936.1	9	XP_006633923.1
C	OG0000972	cac1	19	bb_00021330-RA	3	ck_00005307-RA	3	XP_002186842.1	8	hg_NP_001295022.1	GATA4	14	mm_NP_001297539.1	NA	NA	NA	XP_006642996.1
B	OG0000972	cac1	19	bb_00021330-RA	20	ck_00014275-RA	20	XP_030144652.3	20	hg_NP_536721.1	GATA5	2	mm_NP_032119.2	23	XP_032897843.1	18	XP_015220494.1
A	OG0001056	cac1	19	bb_00021327-RA	2	ck_00003807-RA	2	XP_030122359.1	8	hg_NP_001267468.1	RNF19A	15	mm_NP_038951.1	4	XP_032874831.1	11	XP_006636039.1
C	OG0001056	cac1	19	bb_00021327-RA	3	ck_00005204-RB	3	XP_030125707.3	NA	NA	NA	NA	NA	5	XP_032876877.1	1	XP_015207983.1
D	OG0001056	cac1	19	bb_00021327-RA	23	ck_00016294-RA	23	XP_030146498.1	1	hg_NP_699172.2	RNF19B	4	mm_XP_006503521.1	27	XP_032901001.1	6	XP_015204214.1
A	OG0001114	cac1	1	bb_00003014-RA	2	ck_00003907-RA	2	XP_012427578.1	8	hg_NP_001243692.1	FAM49B	15	mm_NP_659095.1	4	XP_032874883.1	9	XP_015209978.1
C	OG0001114	cac1	1	bb_00003014-RA	3	ck_00005155-RA	3	XP_002198505.1	2	hg_NP_110424.1	FAM49A	12	mm_NP_001139591.1	5	XP_032877456.1	1	XP_015206235.1
D	OG0001114	cac1	1	bb_00003014-RA	23	ck_00016306-RB	23	XP_002196896.2	NA	NA	NA	NA	NA	5	XP_032877456.1	6	XP_015204009.1
C	OG0001116	cac1	1	bb_00002061-RA.1.60d55a13	3	ck_00005279-RA	NA	NA	NA	NA	NA	NA	NA	5	XP_032877613.1	NA	NA
B	OG0001116	cac1	1	bb_00002061-RA.1.60d55a13	20	ck_00014338-RA	20	XP_030144836.3	20	hg_NP_543026.2	STK35	2	mm_NP_899085.3	23	XP_032897401.1	18	XP_015220118.1
D	OG0001116	cac1	1	bb_00002061-RA.1.60d55a13	23	ck_00016190-RB	23	XP_002195245.1	1	hg_NP_001230461.1	PDIK1L	4	mm_NP_001157266.1	27	XP_032900924.1	6	XP_006631321.1
D	OG0001932	cac1	NA	NA	NA	NA	23	XP_030146102.1	NA	NA	NA	NA	NA	NA	NA	NA	NA
A	OG0001932	cac1	NA	NA	2	ck_00003707-RA	2	XP_002199563.1	8	hg_NP_006814.1	PKIA	3	mm_XP_006530119.1	4	XP_032875141.1	9	XP_015210495.1
C	OG0001932	cac1	NA	NA	3	ck_00004836-RF	3	XP_002189385.1	6	hg_NP_001257323.1	PKIB	10	mm_NP_032889.3	NA	NA	1	XP_015214038.1
C	OG0000130	cac2	NA	NA	Z	ck_00008322-RG	Z	XP_002190848.4	5	hg_NP_001875.1	HAPLN1	13	mm_NP_038528.3	3	XP_032873124.1	2	XP_006626616.2
A	OG0000130	cac2	NA	NA	10	ck_00011112-RA	10	XP_041574337.1	15	hg_NP_001294881.1	HAPLN3	7	mm_NP_839986.2	34	XP_032906502.1	3	XP_006628909.1
B	OG0000130	cac2	NA	NA	25	ck_00016536-RA	25	XP_030147422.3	1	hg_NP_068589.1	HAPLN2	3	mm_NP_071314.1	NA	NA	24	XP_015192234.1
D	OG0000130	cac2	NA	NA	28	ck_00015087-RA	28	XP_030112533.1	19	hg_NP_075378.1	HAPLN4	8	mm_NP_808568.1	NA	NA	19	XP_015220757.1
C	OG0000147	cac2	NA	NA	Z	ck_00008123-RC	Z	XP_030113664.1	NA	NA	Ctsl	13	mm_NP_034114.1	3	XP_032873579.1	2	XP_006627182.2
B	OG0000147	cac2	NA	NA	25	ck_00016368-RB	25	XP_030147484.3	1	hg_NP_004070.3	CTSS	3	mm_NP_001254624.2	29	XP_032902574.1	24	XP_006641813.1
D	OG0000147	cac2	NA	NA	28	ck_00015170-RF	28	XP_012426688.4	NA	NA	NA	NA	NA	NA	NA	19	XP_006640073.1
C	OG0000254	cac2	1	bb_00003282-RB	Z	ck_00008102-RA	Z	XP_002193108.4	9	hg_XP_005252208.1	TLE1	4	mm_XP_017175593.1	3	XP_032873503.1	2	XP_015223932.1
D	OG0000254	cac2	1	bb_00003282-RB	28	TRINITY_DN2948_c0_g2_i10.p1	28	XP_030113022.1	19	hg_NP_001287775.1	TLE2	10	mm_XP_011241726.1	29	XP_032902389.1	NA	NA
A	OG0000254	cac2	1	bb_00003282-RB	10	ck_00011216-RC	10	XP_030137541.3	15	hg_XP_011520278.1	TLE3	9	mm_NP_001077396.1	34	XP_032906208.1	3	XP_015198697.1
C	OG0000288	cac2	1	bb_00002207-RA	Z	ck_00007778-RA	Z	NP_001129952.1	9	hg_XP_016870576.1	TPM2	4	mm_NP_001264804.1	44	XP_032870775.1	3	XP_006628965.1
A	OG0000288	cac2	1	bb_00002207-RA	10	ck_00010959-RH	10	NP_001129953.1	15	hg_NP_001352707.1	TPM1	NA	NA	44	XP_032870775.1	NA	NA
B	OG0000288	cac2	1	bb_00002207-RA	25	ck_00016453-RA	25	XP_002188915.1	1	hg_NP_001351608.1	TPM3	3	mm_NP_001280677.2	44	XP_032870775.1	3	XP_006628965.1
D	OG0000288	cac2	1	bb_00002207-RA	28	ck_00015157-RC	28	NP_001232625.1	19	hg_NP_001138632.1	TPM4	NA	NA	29	XP_032902641.1	19	XP_006639891.1
C	OG0000290	cac2	1	bb_00003049-RA	Z	ck_00007630-RA	Z	XP_002186720.5	18	hg_NP_005594.2	ATP8B1	18	mm_NP_001001488.2	1	XP_032888900.1	2	XP_006626715.1
B	OG0000290	cac2	1	bb_00003049-RA	25	ck_00016448-RB	25	XP_012426303.3	1	hg_NP_065185.1	ATP8B2	3	mm_XP_006501777.1	34	XP_032906520.1	24	XP_015224335.1
D	OG0000290	cac2	1	bb_00003049-RA	28	ck_00014982-RA	28	XP_041577549.1	19	hg_XP_006722717.1	ATP8B3	10	mm_NP_080370.2	29	XP_032902779.1	2	XP_006626715.1
C	OG0000329	cac2	1	bb_00001757-RA	Z	ck_00008149-RA	Z	XP_030114409.1	9	hg_XP_011517087.1	SHC3	13	mm_NP_033193.2	3	XP_032873620.1	2	XP_015195435.1
A	OG0000329	cac2	1	bb_00001757-RA	10	ck_00011046-RA	10	XP_002198568.3	15	hg_NP_976224.3	SHC4	2	mm_NP_950187.1	34	XP_032906004.1	3	XP_015198361.1
B	OG0000329	cac2	1	bb_00001757-RA	25	ck_00016436-RA	25	XP_012426290.1	1	hg_XP_005245506.1	SHC1	3	mm_NP_001106802.1	NA	NA	24	XP_015192191.1
D	OG0000329	cac2	1	bb_00001757-RA	28	ck_00015002-RA	28	XP_030112452.3	19	hg_XP_011526195.1	SHC2	10	mm_NP_001019710.1	29	XP_032902987.1	19	XP_015221154.1
C	OG0000350	cac2	1	bb_00003047-RA	Z	ck_00007850-RA	Z	XP_030113409.3	5	hg_NP_066550.2	HCN1	13	mm_NP_034538.2	1	XP_032886873.1	2	XP_015194249.1
A	OG0000350	cac2	1	bb_00003047-RA	10	ck_00010874-RA	10	XP_041574344.1	15	hg_NP_005468.1	HCN4	9	mm_NP_001074661.1	44	XP_032870810.1	3	XP_006628947.1
B	OG0000350	cac2	1	bb_00003047-RA	25	ck_00016416-RA	25	XP_030147344.3	NA	NA	Hcn3	3	mm_NP_032253.1	44	XP_032870810.1	3	XP_006628947.1
D	OG0000350	cac2	1	bb_00003047-RA	28	ck_00015008-RA	28	XP_030112448.3	NA	NA	Hcn2	10	mm_NP_032252.1	29	XP_032902409.1	19	XP_015221225.1
C	OG0000355	cac2	1	bb_00002484-RB	Z	ck_00008437-RA	Z	XP_012433273.1	5	hg_XP_006714726.1	SEMA6A	18	mm_XP_006525789.1	3	XP_032873360.1	2	XP_015223609.1
A	OG0000355	cac2	1	bb_00002484-RB	10	ck_00011037-RC	10	XP_030137322.1	15	hg_NP_001345281.1	SEMA6D	2	mm_XP_006499174.1	34	XP_032906170.1	3	XP_015198415.1
B	OG0000355	cac2	1	bb_00002484-RB	25	ck_00016358-RA	25	XP_030147056.3	1	hg_NP_001171532.1	SEMA6C	3	mm_NP_001258953.1	34	XP_032906170.1	24	XP_015192170.1
D	OG0000355	cac2	1	bb_00002484-RB	28	ck_00014995-RA	28	XP_030112661.3	19	hg_XP_011525941.1	SEMA6B	17	mm_NP_001123928.1	29	XP_032903155.1	19	XP_006639960.1
C	OG0000391	cac2	20	bb_00022226-RA	Z	ck_00008189-RA	Z	XP_002188406.3	5	hg_NP_001953.1	EFNA5	17	mm_NP_997537.1	3	XP_032873279.1	2	XP_015224289.1
B	OG0000391	cac2	20	bb_00022226-RA	NA	NA	25	XP_030147441.3	1	hg_NP_872631.1	EFNA4	3	mm_NP_031936.2	NA	NA	NA	NA
D	OG0000391	cac2	20	bb_00022226-RA	28	TRINITY_DN1456_c1_g1_i1.p1	28	XP_030112647.1	19	hg_XP_016881938.1	EFNA2	10	mm_NP_031935.3	29	XP_032902345.1	19	XP_006639997.2
C	OG0000425	cac2	20	bb_00022388-RA	Z	ck_00007681-RC	Z	XP_012433053.1	18	hg_NP_001340669.1	CELF4	18	mm_XP_011245107.1	1	XP_032888135.1	2	XP_015217471.1
A	OG0000425	cac2	20	bb_00022388-RA	10	ck_00010864-RA	10	XP_030137366.1	15	hg_NP_443072.3	CELF6	9	mm_XP_006511603.1	44	XP_032870774.1	3	XP_015199204.1
B	OG0000425	cac2	20	bb_00022388-RA	25	ck_00016340-RA	25	XP_032608793.1	1	hg_NP_009116.3	CELF3	3	mm_NP_001276542.1	44	XP_032870774.1	24	XP_006641607.1
D	OG0000425	cac2	20	bb_00022388-RA	28	ck_00014921-RA	28	XP_030112464.1	19	hg_NP_068757.2	CELF5	10	mm_XP_011241774.1	29	XP_032902828.1	19	XP_015221128.1
C	OG0000426	cac2	1	bb_00003446-RA	Z	ck_00008408-RA	Z	XP_002192955.1	9	hg_NP_001245211.1	LINGO2	4	mm_NP_001159471.1	3	XP_032874112.1	4	XP_015200651.1
A	OG0000426	cac2	1	bb_00003446-RA	10	ck_00010922-RA	10	XP_004176515.1	15	hg_NP_116197.4	LINGO1	9	mm_XP_006511149.1	44	XP_032871006.1	3	XP_015199245.1
D	OG0000426	cac2	1	bb_00003446-RA	28	ck_00014962-RA	28	XP_030112528.3	19	hg_NP_001094861.1	LINGO3	10	mm_NP_001013780.2	29	XP_032902720.1	19	XP_015221182.1
A	OG0000428	cac2	20	bb_00022515-RC	10	ck_00011207-RA	10	NP_001232579.1	NA	NA	Anp32a	9	mm_XP_006510841.1	34	XP_032906410.1	3	XP_015198791.1
B	OG0000428	cac2	20	bb_00022515-RC	25	ck_00016600-RA	25	XP_030147225.1	1	hg_XP_005245570.1	ANP32E	3	mm_NP_075699.3	47	XP_032871806.1	24	XP_006641821.1
D	OG0000428	cac2	20	bb_00022515-RC	28	ck_00014950-RA	28	XP_030112760.1	NA	NA	NA	NA	NA	NA	NA	NA	NA
C	OG0000512	cac2	1	bb_00001778-RA	Z	ck_00008433-RB	Z	XP_004174290.1	5	hg_NP_001273743.1	TNFAIP8	18	mm_NP_598892.2	3	XP_032873377.1	2	XP_015222879.1
A	OG0000512	cac2	1	bb_00001778-RA	10	ck_00011033-RA	10	XP_004176942.4	15	hg_NP_997264.2	TNFAIP8L3	9	mm_NP_001028707.1	34	XP_032906032.1	3	XP_015198517.1
D	OG0000512	cac2	1	bb_00001778-RA	28	ck_00015172-RA	28	XP_030112675.1	19	hg_NP_001161414.1	TNFAIP8L1	17	mm_NP_079842.2	NA	NA	19	XP_015221236.1
C	OG0000513	cac2	1	bb_00002760-RA	Z	ck_00008290-RA	Z	XP_030114829.2	5	hg_NP_005645.1	NR2F1	13	mm_NP_034281.2	3	XP_032873171.1	2	XP_015216065.1
A	OG0000513	cac2	1	bb_00002760-RA	10	ck_00011138-RA	10	NP_001185508.1	15	hg_NP_066285.1	NR2F2	7	mm_NP_033827.2	34	XP_032906394.1	3	XP_015199132.1
D	OG0000513	cac2	1	bb_00002760-RA	28	ck_00015069-RA	28	XP_030112431.1	19	hg_NP_005225.2	NR2F6	8	mm_NP_034280.2	29	XP_032902669.1	19	XP_015221106.1
C	OG0000529	cac2	20	bb_00022394-RA.1.60d55c34	Z	ck_00008426-RA	Z	XP_030113826.1	9	hg_NP_001159588.1	TMOD1	4	mm_NP_068683.1	3	XP_032873741.1	4	XP_006629801.1
A	OG0000529	cac2	20	bb_00022394-RA.1.60d55c34	10	ck_00011028-RA	10	XP_002198211.1	15	hg_NP_055362.1	TMOD3	9	mm_NP_058659.1	34	XP_032906392.1	3	XP_006628717.1
B	OG0000529	cac2	20	bb_00022394-RA.1.60d55c34	25	ck_00016355-RA	25	XP_030147304.3	1	hg_NP_037485.2	TMOD4	3	mm_NP_057921.1	NA	NA	24	XP_006641810.1
C	OG0000631	cac2	1	bb_00003505-RA	Z	ck_00007953-RB	Z	XP_041567030.1	5	hg_NP_006624.2	IQGAP2	13	mm_NP_081987.1	3	XP_032874512.1	2	XP_015220073.1
A	OG0000631	cac2	1	bb_00003505-RA	10	ck_00011261-RB	10	XP_030136969.1	15	hg_NP_003861.1	IQGAP1	7	mm_XP_006541013.2	44	XP_032870879.1	3	XP_006628835.1
B	OG0000631	cac2	1	bb_00003505-RA	25	ck_00016567-RA	25	XP_030147481.3	1	hg_XP_024309041.1	IQGAP3	3	mm_NP_001028656.1	47	XP_032871734.1	24	XP_006641893.1
C	OG0000635	cac2	1	bb_00001807-RA	Z	ck_00007655-RA	Z	XP_030113967.3	18	hg_XP_011524163.1	ZBTB7C	18	mm_NP_663331.1	1	XP_032889690.1	2	XP_015194312.1
B	OG0000635	cac2	1	bb_00001807-RA	25	ck_00016432-RA	25	XP_030147564.1	1	hg_XP_016856888.1	ZBTB7B	3	mm_NP_033591.2	47	XP_032871744.1	NA	NA
D	OG0000635	cac2	1	bb_00001807-RA	28	ck_00014933-RA	28	XP_030112594.1	19	hg_XP_005259627.3	ZBTB7A	10	mm_XP_006513344.1	29	XP_032902586.1	19	XP_015220868.1
C	OG0000642	cac2	NA	NA	Z	ck_00007627-RA	Z	XP_041567149.1	18	hg_NP_001230155.2	TCF4	18	mm_NP_038713.1	1	XP_032889047.1	2	XP_015217726.1
A	OG0000642	cac2	NA	NA	10	ck_00011001-RA	10	XP_030137032.3	15	hg_XP_011520261.1	TCF12	9	mm_NP_035674.2	34	XP_032906445.1	3	XP_015198688.1
D	OG0000642	cac2	NA	NA	28	ck_00014983-RA	28	XP_030112960.1	19	hg_XP_024307437.1	TCF3	10	mm_NP_001157619.1	29	XP_032902767.1	19	XP_015220861.1
C	OG0000657	cac2	1	bb_00003082-RA	Z	ck_00007687-RA	Z	XP_002188557.1	9	hg_NP_004916.1	AQP3	4	mm_NP_057898.2	NA	NA	2	XP_015218782.1
A	OG0000657	cac2	1	bb_00003082-RA	10	ck_00010996-RA	10	XP_002195438.2	15	hg_NP_066190.2	AQP9	9	mm_NP_001258772.1	34	XP_032906139.1	3	XP_015198744.1
B	OG0000657	cac2	1	bb_00003082-RA	25	ck_00016449-RA	25	XP_002188060.4	1	hg_XP_011508406.1	AQP10	NA	NA	34	XP_032906139.1	24	XP_015224218.1
C	OG0000734	cac2	1	bb_00002579-RA	Z	ck_00007735-RB	Z	XP_030114389.1	NA	NA	NA	NA	NA	1	XP_032888252.1	2	XP_006626850.2
A	OG0000734	cac2	1	bb_00002579-RA	10	ck_00010898-RA	10	XP_030137167.3	15	hg_NP_001294868.1	ARID3B	9	mm_NP_062663.1	44	XP_032871027.1	3	XP_015198854.1
D	OG0000734	cac2	1	bb_00002579-RA	28	ck_00015022-RA	28	XP_030112820.3	19	hg_NP_005215.1	ARID3A	10	mm_NP_001275554.1	29	XP_032902925.1	19	XP_006639871.1
C	OG0000735	cac2	1	bb_00002661-RA	Z	ck_00008067-RA	Z	XP_002190319.1	9	hg_NP_001154.2	APBA1	19	mm_NP_796008.2	3	XP_032874001.1	2	XP_015222596.1
A	OG0000735	cac2	1	bb_00002661-RA	10	ck_00010978-RA	10	XP_030137867.3	15	hg_NP_001340717.1	APBA2	7	mm_NP_001278095.1	44	XP_032870999.1	3	XP_015198570.1
D	OG0000735	cac2	1	bb_00002661-RA	28	ck_00014892-RA	28	XP_030112764.3	19	hg_XP_006723013.1	APBA3	10	mm_NP_061228.1	29	XP_032903115.1	19	XP_006640020.1
C	OG0000736	cac2	20	bb_00022254-RA	Z	ck_00008082-RA	Z	XP_012432870.3	9	hg_NP_001351952.1	RORB	19	mm_NP_666207.3	3	XP_032873448.1	2	XP_015192150.1
A	OG0000736	cac2	20	bb_00022254-RA	10	ck_00010964-RA	10	XP_012433513.1	15	hg_NP_599022.1	RORA	9	mm_NP_038674.1	44	XP_032870926.1	NA	NA
D	OG0000736	cac2	20	bb_00022254-RA	28	ck_00014977-RA	28	XP_030112781.1	NA	NA	NA	NA	NA	29	XP_032902336.1	19	XP_015221275.1
C	OG0000737	cac2	20	bb_00022319-RA	Z	ck_00008062-RA	Z	XP_032600191.2	9	hg_NP_003549.1	PIP5K1B	19	mm_NP_032872.1	3	XP_032873978.1	2	XP_015224138.1
B	OG0000737	cac2	20	bb_00022319-RA	25	ck_00016353-RB	25	XP_041576956.1	1	hg_XP_006711626.1	PIP5K1A	3	mm_NP_001280636.1	47	XP_032871817.1	24	XP_015224329.1
D	OG0000737	cac2	20	bb_00022319-RA	28	ck_00014894-RA	28	XP_030112899.1	19	hg_XP_011526147.1	PIP5K1C	10	mm_NP_001280575.1	29	XP_032903118.1	19	XP_015220957.1
C	OG0000743	cac2	1	bb_00003087-RA	Z	ck_00008074-RA	Z	XP_030114308.1	9	hg_NP_057098.2	ABHD17B	19	mm_NP_666208.2	3	XP_032874019.1	2	XP_015191999.1
A	OG0000743	cac2	1	bb_00003087-RA	10	ck_00011090-RA	10	XP_012433979.1	15	hg_NP_067037.1	ABHD17C	7	mm_NP_598483.2	34	XP_032906163.1	3	XP_006628685.1
D	OG0000743	cac2	1	bb_00003087-RA	28	ck_00014979-RB	28	XP_030112788.1	19	hg_NP_112490.3	ABHD17A	10	mm_NP_663396.1	29	XP_032902332.1	19	XP_006639950.1
C	OG0000746	cac2	1	bb_00003084-RA	Z	ck_00007934-RA	Z	XP_002187910.2	5	hg_NP_004263.1	HOMER1	13	mm_NP_687036.1	3	XP_032874486.1	2	XP_006626836.2
A	OG0000746	cac2	1	bb_00003084-RA	10	ck_00011069-RA	10	XP_030136946.3	15	hg_XP_006720838.1	HOMER2	7	mm_NP_036113.1	34	XP_032906308.1	3	XP_015198440.1
D	OG0000746	cac2	1	bb_00003084-RA	28	ck_00015100-RA	28	XP_030112493.1	19	hg_NP_001139194.1	HOMER3	8	mm_XP_006509742.1	29	XP_032902899.1	19	XP_015221090.1
C	OG0000838	cac2	1	bb_00003422-RA	Z	TRINITY_DN65991_c0_g1_i1.p1	Z	XP_030113930.3	5	hg_NP_001990.2	FBN2	18	mm_NP_034311.2	NA	NA	2	XP_006626990.1
A	OG0000838	cac2	1	bb_00003422-RA	10	TRINITY_DN14905_c0_g2_i2.p1	10	XP_030137628.3	15	hg_NP_000129.3	FBN1	2	mm_XP_011237592.1	44	XP_032870767.1	3	XP_015198482.1
C	OG0000838	cac2	1	bb_00003422-RA	Z	ck_00008269-RA	28	XP_030112652.3	19	hg_XP_016882868.1	FBN3	NA	NA	NA	NA	NA	NA
C	OG0000840	cac2	1	bb_00002993-RA.1.60d55a78	NA	NA	Z	XP_030113385.3	5	hg_XP_016864546.1	CSNK1G3	18	mm_XP_006526293.1	3	XP_032873403.1	2	XP_006626911.1
A	OG0000840	cac2	1	bb_00002993-RA.1.60d55a78	10	ck_00010847-RC	10	XP_030137717.1	15	hg_NP_001316534.1	CSNK1G1	9	mm_XP_006511071.1	44	XP_032870833.1	3	XP_015199128.1
D	OG0000840	cac2	1	bb_00002993-RA.1.60d55a78	28	ck_00014974-RA	28	XP_030112800.1	19	hg_XP_005259555.1	CSNK1G2	10	mm_NP_598763.1	29	XP_032902823.1	19	XP_015221199.1
C	OG0000841	cac2	1	bb_00003348-RA	Z	ck_00007640-RA	Z	XP_032599970.2	18	hg_XP_016881299.1	ZNF532	18	mm_XP_006526102.1	1	XP_032888697.1	2	XP_015195645.1
A	OG0000841	cac2	1	bb_00003348-RA	10	ck_00010836-RA	10	XP_030137045.3	15	hg_NP_055445.2	ZNF592	7	mm_NP_848822.2	44	XP_032870902.1	3	XP_006629094.1
B	OG0000841	cac2	1	bb_00003348-RA	25	v2_00000176-RA	25	XP_030147296.3	1	hg_XP_005245423.1	ZNF687	3	mm_NP_084350.1	NA	NA	NA	NA
C	OG0000844	cac2	20	bb_00022431-RA	Z	ck_00007955-RA	Z	XP_041567292.1	5	hg_NP_055794.3	SV2C	13	mm_NP_083486.1	3	XP_032874514.1	2	XP_006626776.1
A	OG0000844	cac2	20	bb_00022431-RA	10	ck_00011126-RA	10	XP_002197733.3	15	hg_NP_001309960.1	SV2B	7	mm_NP_001103223.1	34	XP_032906597.1	3	XP_015198961.1
B	OG0000844	cac2	20	bb_00022431-RA	25	ck_00016559-RA	25	XP_030147110.1	1	hg_NP_001315603.1	SV2A	3	mm_NP_071313.1	NA	NA	24	XP_006641841.1
C	OG0000853	cac2	1	bb_00002667-RA.1.60d55a54	Z	ck_00008037-RA	Z	XP_002192783.1	9	hg_XP_011516307.1	SH3GL2	4	mm_NP_062408.2	NA	NA	4	XP_015200762.1
D	OG0000853	cac2	1	bb_00002667-RA.1.60d55a54	28	TRINITY_DN454_c0_g2_i5.p1	28	XP_041566930.1	19	hg_NP_003016.1	SH3GL1	17	mm_NP_038692.1	29	XP_032902483.1	19	XP_015221076.1
A	OG0000853	cac2	1	bb_00002667-RA.1.60d55a54	10	ck_00011075-RB	10	XP_002199160.1	15	hg_NP_001311111.1	SH3GL3	7	mm_NP_059096.3	34	XP_032906015.1	3	XP_015198489.1
C	OG0000854	cac2	1	bb_00002790-RD	Z	ck_00008261-RB	Z	XP_030113683.3	5	hg_NP_005564.1	LMNB1	18	mm_NP_034851.2	3	XP_032873434.1	2	XP_006626902.1
B	OG0000854	cac2	1	bb_00002790-RD	25	ck_00016577-RA	25	XP_030147290.3	1	hg_NP_733821.1	LMNA	3	mm_NP_001002011.2	3	XP_032873434.1	24	XP_006641902.1
D	OG0000854	cac2	1	bb_00002790-RD	28	ck_00014863-RC	28	XP_002189120.1	19	hg_NP_116126.3	LMNB2	10	mm_NP_034852.2	29	XP_032902997.1	19	XP_006639884.1
C	OG0000927	cac2	1	bb_00002211-RA	Z	ck_00008204-RA	Z	XP_030113579.3	9	hg_NP_003019.2	SHB	4	mm_NP_001028478.1	3	XP_032874297.1	NA	NA
A	OG0000927	cac2	1	bb_00002211-RA	10	ck_00010832-RA	10	XP_012433750.4	15	hg_NP_001288097.2	SHF	2	mm_XP_006499939.2	NA	NA	3	XP_015199175.1
D	OG0000927	cac2	1	bb_00002211-RA	28	ck_00014931-RA	28	XP_032599696.2	19	hg_NP_064594.3	SHD	17	mm_NP_001152995.1	29	XP_032902495.1	3	XP_015199175.1
A	OG0000929	cac2	NA	NA	10	TRINITY_DN14045_c0_g1_i2.p2	10	XP_030137141.3	15	hg_NP_001277270.1	CERS3	7	mm_NP_001157673.1	29	XP_032903023.1	19	XP_006639909.2
B	OG0000929	cac2	NA	NA	25	ck_00016363-RA	25	XP_030147199.1	1	hg_XP_011507753.1	CERS2	3	mm_NP_001307421.1	34	XP_032906533.1	NA	NA
D	OG0000929	cac2	NA	NA	28	ck_00014850-RA	28	XP_002189520.4	19	hg_NP_078828.2	CERS4	8	mm_NP_080334.3	29	XP_032903023.1	19	XP_006639909.2
C	OG0000933	cac2	1	bb_00003242-RB	Z	ck_00007929-RA	Z	XP_012433146.4	5	hg_NP_003239.2	THBS4	13	mm_NP_035712.1	3	XP_032874478.1	2	XP_015219654.1
B	OG0000933	cac2	1	bb_00003242-RB	NA	NA	25	XP_030147338.3	1	hg_XP_011508228.1	THBS3	3	mm_NP_038719.2	NA	NA	24	XP_006641876.1
D	OG0000933	cac2	1	bb_00003242-RB	28	ck_00015106-RA	28	XP_030112998.3	19	hg_NP_000086.2	COMP	8	mm_NP_057894.2	29	XP_032902892.1	19	XP_015220885.1
C	OG0000945	cac2	1	bb_00002957-RA.1.60d55a75	Z	ck_00007776-RA	Z	XP_002191023.4	9	hg_NP_006359.3	CREB3	4	mm_NP_038525.2	1	XP_032887611.1	2	XP_006626981.1
B	OG0000945	cac2	1	bb_00002957-RA.1.60d55a75	NA	NA	25	XP_030147459.3	1	hg_NP_001242907.1	CREB3L4	3	mm_XP_006502373.3	NA	NA	24	XP_015192231.1
D	OG0000945	cac2	1	bb_00002957-RA.1.60d55a75	28	ck_00014999-RA	28	XP_030112601.3	19	hg_NP_115996.1	CREB3L3	10	mm_NP_663340.1	29	XP_032902588.1	19	XP_015220891.1
C	OG0000971	cac2	1	bb_00003065-RA	Z	ck_00008301-RB	Z	XP_012432878.3	5	hg_NP_001180276.1	MEF2C	13	mm_XP_011242797.1	3	XP_032873139.1	2	XP_015216241.1
A	OG0000971	cac2	1	bb_00003065-RA	10	ck_00011148-RA	10	XP_012433528.1	15	hg_NP_001352130.1	MEF2A	7	mm_XP_006540747.1	34	XP_032906095.1	3	XP_015199076.1
B	OG0000971	cac2	1	bb_00003065-RA	25	ck_00016539-RA	25	XP_030147370.3	1	hg_NP_005911.1	MEF2D	3	mm_NP_001297516.1	NA	NA	24	XP_015192139.1
C	OG0001042	cac2	1	bb_00002566-RA	Z	ck_00007792-RB	Z	XP_030113203.1	5	hg_NP_001245367.1	TARS	15	mm_NP_149065.2	1	XP_032886903.1	NA	NA
A	OG0001042	cac2	1	bb_00002566-RA	10	ck_00010981-RA	10	XP_030137085.3	15	hg_NP_689547.2	TARSL2	7	mm_NP_758514.2	1	XP_032886903.1	3	XP_015198925.1
B	OG0001042	cac2	1	bb_00002566-RA	25	ck_00016402-RA	25	XP_030147109.3	1	hg_NP_079426.2	TARS2	3	mm_NP_082207.2	1	XP_032886903.1	2	XP_015195651.1
A	OG0001043	cac2	1	bb_00002230-RA.1.60d55a2d	10	ck_00011145-RA	10	XP_002199843.3	15	hg_XP_016877625.1	IGF1R	7	mm_XP_006540704.1	44	XP_032870681.1	3	XP_015198923.1
B	OG0001043	cac2	1	bb_00002230-RA.1.60d55a2d	25	ck_00016525-RA	25	XP_030147333.3	1	hg_NP_055030.1	INSRR	3	mm_XP_006501514.1	NA	NA	NA	NA
D	OG0001043	cac2	1	bb_00002230-RA.1.60d55a2d	28	ck_00015137-RA	28	XP_030113029.1	19	hg_NP_000199.2	INSR	8	mm_XP_006508762.1	29	XP_032902871.1	19	XP_015220966.1
A	OG0001053	cac2	20	bb_00022534-RA	10	TRINITY_DN181_c0_g2_i3.p1	10	XP_030137711.1	15	hg_NP_004654.1	RAB11A	9	mm_NP_059078.2	NA	NA	3	XP_006628795.1
B	OG0001053	cac2	20	bb_00022534-RA	NA	NA	25	XP_030147560.1	NA	NA	NA	NA	NA	NA	NA	NA	NA
D	OG0001053	cac2	20	bb_00022534-RA	28	ck_00014876-RA	28	XP_002190133.1	19	hg_NP_004209.2	RAB11B	17	mm_NP_033023.1	29	XP_032902998.1	19	XP_006640078.1
C	OG0001055	cac2	20	bb_00022269-RA	Z	ck_00008077-RA	NA	NA	9	hg_NP_001095890.1	ZFAND5	19	mm_NP_033577.1	3	XP_032873438.1	2	XP_015222740.1
A	OG0001055	cac2	20	bb_00022269-RA	10	ck_00011095-RA	10	XP_030136951.1	15	hg_NP_001229840.1	ZFAND6	7	mm_NP_075361.2	34	XP_032906542.1	3	XP_015198380.1
D	OG0001055	cac2	20	bb_00022269-RA	28	ck_00014978-RA	28	XP_002191463.4	NA	NA	NA	NA	NA	NA	NA	NA	NA
C	OG0001075	cac2	1	bb_00002703-RA	Z	ck_00007752-RA	Z	XP_030114687.1	9	hg_XP_011515983.1	UNC13B	4	mm_XP_006537849.1	NA	NA	NA	NA
A	OG0001075	cac2	1	bb_00002703-RA	10	ck_00011015-RA	10	XP_030136939.3	15	hg_NP_001074003.1	UNC13C	9	mm_XP_006510991.1	34	XP_032906566.1	3	XP_015198468.1
D	OG0001075	cac2	1	bb_00002703-RA	28	ck_00014910-RA	28	XP_032599873.2	19	hg_NP_001073890.2	UNC13A	8	mm_XP_017168363.1	1	XP_032893142.1	2	XP_015218016.1
C	OG0001141	cac2	20	bb_00022377-RA	Z	ck_00008416-RC	Z	NP_001232499.1	9	hg_NP_001530.1	DNAJA1	4	mm_NP_001158143.1	3	XP_032874038.1	4	XP_015200556.1
A	OG0001141	cac2	20	bb_00022377-RA	10	ck_00010945-RA	10	XP_030137762.1	15	hg_NP_061072.3	DNAJA4	9	mm_XP_006511388.1	44	XP_032870633.1	3	XP_006628981.1
B	OG0001141	cac2	20	bb_00022377-RA	25	ck_00016533-RB	25	XP_030147398.1	NA	NA	NA	NA	NA	NA	NA	NA	NA
C	OG0001142	cac2	20	bb_00022273-RA	Z	ck_00008066-RA	NA	NA	9	hg_NP_001334924.1	FAM189A2	19	mm_NP_001107646.1	3	XP_032873996.1	2	XP_015222622.1
A	OG0001142	cac2	20	bb_00022273-RA	10	ck_00010979-RA	10	XP_030137871.3	15	hg_XP_011519709.1	FAM189A1	7	mm_NP_898910.2	NA	NA	3	XP_015198750.1
B	OG0001142	cac2	20	bb_00022273-RA	25	ck_00016419-RA	25	XP_030147353.3	1	hg_XP_005244902.1	FAM189B	3	mm_NP_001014995.1	NA	NA	24	XP_015224281.1
B	OG0001143	cac2	20	bb_00022450-RA	NA	NA	25	XP_030147463.3	1	hg_NP_002861.1	RAB13	3	mm_NP_080953.1	24	XP_032898588.1	NA	NA
A	OG0001143	cac2	20	bb_00022450-RA	10	ck_00010956-RB	10	XP_030136916.1	15	hg_NP_057614.1	RAB8B	9	mm_NP_775589.1	44	XP_032870933.1	3	XP_006628980.1
D	OG0001143	cac2	20	bb_00022450-RA	28	ck_00015156-RA	28	XP_002197665.1	19	hg_NP_005361.2	RAB8A	8	mm_NP_075615.2	29	XP_032902460.1	19	XP_006639889.1
B	OG0001147	cac2	20	bb_00022512-RB	NA	NA	NA	NA	1	hg_NP_612122.2	BNIPL	3	mm_NP_599014.2	47	XP_032871784.1	24	XP_015192196.1
C	OG0001147	cac2	20	bb_00022512-RB	Z	TRINITY_DN866_c4_g1_i1.p1	Z	XP_012433157.1	NA	NA	PRUNE2	NA	NA	NA	NA	NA	NA
A	OG0001147	cac2	20	bb_00022512-RB	10	ck_00010968-RA	10	XP_030136847.3	15	hg_NP_001307604.1	BNIP2	9	mm_XP_006510852.2	47	XP_032871784.1	24	XP_015192196.1
D	OG0001147	cac2	20	bb_00022512-RB	28	ck_00014939-RA	28	XP_030112618.1	19	hg_NP_149053.1	ATCAY	10	mm_NP_848777.1	29	XP_032903138.1	19	XP_015221055.1
C	OG0001157	cac2	NA	NA	Z	ck_00007968-RA	Z	XP_002187258.1	5	hg_NP_001243503.1	ENC1	13	mm_NP_031956.3	3	XP_032874549.1	2	XP_006627159.1
A	OG0001157	cac2	NA	NA	10	ck_00011123-RA	10	XP_030137258.1	15	hg_NP_071925.2	KLHL25	7	mm_NP_001116252.1	34	XP_032906498.1	3	XP_006628942.1
D	OG0001157	cac2	NA	NA	28	ck_00015135-RA	28	XP_041566926.1	NA	NA	NA	NA	NA	29	XP_032902876.1	19	XP_006639906.1
C	OG0001488	cac2	1	bb_00002732-RA	Z	ck_00008087-RC	Z	XP_030114355.1	9	hg_NP_001317607.1	NMRK1	19	mm_NP_663472.1	NA	NA	2	XP_015223800.1
A	OG0001488	cac2	1	bb_00002732-RA	10	ck_00011057-RF	10	NP_001232699.1	NA	NA	NA	NA	NA	NA	NA	3	XP_006628752.1
D	OG0001488	cac2	1	bb_00002732-RA	28	ck_00014938-RE	28	XP_002198794.1	19	hg_NP_001276046.1	NMRK2	10	mm_XP_011241856.1	29	XP_032903141.1	19	XP_006639900.1
A	OG0000131	cac3	2	bb_00004370-RA	4	ck_00006398-RB	4	XP_002196381.1	4	hg_NP_001014809.1	CRMP1	5	mm_NP_001129530.1	1	XP_032877112.1	4	XP_015200356.1
C	OG0000131	cac3	2	bb_00004370-RA	6	ck_00010297-RA	6	XP_030132769.3	10	hg_NP_006417.2	DPYSL4	7	mm_NP_036123.3	15	XP_032889546.1	5	XP_015202550.1
B	OG0000131	cac3	2	bb_00004370-RA	13	ck_00012512-RB	13	XP_030139726.3	5	hg_NP_001184223.1	DPYSL3	18	mm_NP_001278384.1	11	XP_032885835.1	6	XP_006631882.1
D	OG0000131	cac3	2	bb_00004370-RA	22	ck_00017071-RD	22	XP_030145998.3	8	hg_NP_001184222.1	DPYSL2	14	mm_XP_006518571.1	39	XP_032869965.1	1	XP_015200738.1
A	OG0000208	cac3	2	bb_00003750-RA	4	ck_00006533-RA	4	XP_030126249.3	20	hg_XP_005260900.1	ADAM33	2	mm_NP_291093.2	11	XP_032885858.1	4	XP_015199305.1
C	OG0000208	cac3	2	bb_00003750-RA	6	ck_00010277-RA	6	XP_002190205.4	10	hg_NP_003465.3	ADAM12	7	mm_NP_031426.2	15	XP_032889593.1	NA	NA
B	OG0000208	cac3	2	bb_00003750-RA	13	ck_00012350-RA	13	XP_030139778.3	5	hg_XP_005266060.1	ADAM19	11	mm_NP_033746.1	11	XP_032885858.1	6	XP_015204893.1
A	OG0000252	cac3	2	bb_00004662-RA	4	ck_00006591-RA	4	XP_041571533.1	NA	NA	NA	NA	NA	1	XP_032900030.1	2	XP_015215593.1
C	OG0000252	cac3	2	bb_00004662-RA	6	ck_00010279-RC	6	XP_030132470.1	10	hg_XP_011537724.1	DOCK1	7	mm_XP_006508028.1	15	XP_032889589.1	5	XP_015202319.1
B	OG0000252	cac3	2	bb_00004662-RA	13	ck_00012215-RA	13	XP_030139671.3	5	hg_NP_004937.1	DOCK2	11	mm_NP_203538.2	11	XP_032885851.1	6	XP_015204817.1
D	OG0000252	cac3	2	bb_00004662-RA	22	ck_00017080-RA	22	XP_030145536.3	8	hg_NP_079216.4	DOCK5	14	mm_NP_808448.2	39	XP_032869765.1	1	XP_015198514.1
D	OG0000268	cac3	16	bb_00019012-RA	NA	NA	22	XP_032608292.2	2	hg_NP_036587.2	PSD4	2	mm_NP_808279.1	39	XP_032870028.1	1	XP_015196018.1
C	OG0000268	cac3	16	bb_00019012-RA	6	ck_00009956-RA	6	XP_030131819.3	10	hg_NP_001257894.1	PSD	19	mm_XP_006527449.1	37	XP_032868767.1	5	XP_015203291.1
B	OG0000268	cac3	16	bb_00019012-RA	13	ck_00012146-RA	13	XP_002190707.4	5	hg_XP_011535998.1	PSD2	18	mm_XP_017173484.1	11	XP_032885339.1	6	XP_006632183.1
A	OG0000269	cac3	2	bb_00004149-RA	4	ck_00006447-RA	4	XP_030126430.1	4	hg_XP_006713931.1	FGFR3	5	mm_XP_006503776.1	1	XP_032890411.1	4	XP_015199870.1
C	OG0000269	cac3	2	bb_00004149-RA	6	ck_00010240-RA	6	XP_012430168.4	10	hg_XP_006717771.1	FGFR2	7	mm_XP_006507412.1	15	XP_032889700.1	5	XP_015202289.1
B	OG0000269	cac3	2	bb_00004149-RA	13	ck_00012314-RA	13	XP_030140195.3	5	hg_NP_001341913.1	FGFR4	13	mm_NP_032037.2	11	XP_032885570.1	6	XP_006632153.2
D	OG0000269	cac3	2	bb_00004149-RA	22	ck_00017147-RA	22	XP_030146011.3	8	hg_XP_011542745.1	FGFR1	8	mm_NP_034336.2	NA	NA	1	XP_015195536.1
A	OG0000273	cac3	2	bb_00004585-RA	4	ck_00006429-RA	4	XP_002195283.2	4	hg_XP_011511749.1	GRK4	5	mm_NP_062370.2	3	XP_032874236.1	4	XP_015200522.1
C	OG0000273	cac3	2	bb_00004585-RA	6	ck_00010231-RA	6	XP_012430120.1	10	hg_NP_005299.1	GRK5	19	mm_NP_061357.3	15	XP_032889731.1	5	XP_006630791.1
B	OG0000273	cac3	2	bb_00004585-RA	13	ck_00012300-RA	13	XP_030140181.1	5	hg_NP_002073.2	GRK6	13	mm_NP_001033107.1	NA	NA	6	XP_006632004.1
A	OG0000325	cac3	NA	NA	4	ck_00006532-RA	4	XP_041571475.1	NA	NA	NA	NA	NA	1	XP_032896784.1	4	XP_015199297.1
C	OG0000325	cac3	NA	NA	6	ck_00010208-RA	6	XP_004175677.4	10	hg_NP_001335027.1	GFRA1	19	mm_NP_034409.1	15	XP_032889836.1	5	XP_015203385.1
B	OG0000325	cac3	NA	NA	13	ck_00012515-RA	13	XP_002189636.3	NA	NA	NA	NA	NA	11	XP_032885807.1	6	XP_015204807.1
D	OG0000325	cac3	NA	NA	22	ck_00017116-RA	22	XP_041576429.1	8	hg_NP_001486.4	GFRA2	14	mm_NP_032141.2	39	XP_032869625.1	1	XP_015196744.1
A	OG0000349	cac3	16	bb_00019105-RA	4	ck_00006160-RA	4	XP_030127921.1	4	hg_NP_001308498.1	CAMK2D	3	mm_XP_006500879.1	1	XP_032879190.1	4	XP_015201162.1
C	OG0000349	cac3	16	bb_00019105-RA	6	ck_00009928-RB	6	XP_030132646.1	10	hg_XP_016872205.1	CAMK2G	14	mm_XP_006518551.1	37	XP_032868585.1	5	XP_015203252.1
D	OG0000349	cac3	16	bb_00019105-RA	22	ck_00017238-RA	22	XP_041576521.1	7	hg_XP_011513849.1	CAMK2B	11	mm_XP_006514527.1	39	XP_032869820.1	1	XP_015214818.1
A	OG0000352	cac3	2	bb_00004152-RB.3.60d55bea	4	ck_00006402-RA	4	XP_002196674.1	4	hg_NP_065149.2	PPP2R2C	5	mm_XP_006504034.1	1	XP_032876867.1	4	XP_006629670.1
C	OG0000352	cac3	2	bb_00004152-RB.3.60d55bea	6	ck_00010295-RA	6	XP_030132773.3	10	hg_NP_060931.2	PPP2R2D	7	mm_NP_080667.1	15	XP_032889550.1	5	XP_006630571.1
B	OG0000352	cac3	2	bb_00004152-RB.3.60d55bea	13	ck_00012510-RB	13	XP_030139906.1	5	hg_NP_858061.2	PPP2R2B	18	mm_NP_082668.1	11	XP_032885881.1	6	XP_015204884.1
D	OG0000352	cac3	2	bb_00004152-RB.3.60d55bea	22	ck_00017074-RC	22	XP_030145534.1	8	hg_NP_001171062.1	PPP2R2A	14	mm_NP_082308.1	39	XP_032869660.1	1	XP_015200563.1
A	OG0000353	cac3	2	bb_00004230-RA	4	ck_00006563-RA	4	XP_041571496.1	20	hg_XP_016883473.1	EBF4	2	mm_XP_006499342.1	39	XP_032870037.1	4	XP_015199352.1
C	OG0000353	cac3	2	bb_00004230-RA	6	ck_00010288-RG	6	XP_002194626.1	10	hg_XP_006717802.1	EBF3	7	mm_XP_006507392.1	15	XP_032889559.1	5	XP_015202229.1
B	OG0000353	cac3	2	bb_00004230-RA	13	ck_00012344-RA	13	XP_030140172.1	5	hg_NP_001311030.1	EBF1	11	mm_NP_001277638.1	11	XP_032885870.1	6	XP_006631755.1
D	OG0000353	cac3	2	bb_00004230-RA	22	ck_00017076-RC	22	NP_001158007.1	8	hg_NP_073150.2	EBF2	14	mm_NP_001263316.1	39	XP_032870037.1	1	XP_006625393.1
A	OG0000361	cac3	16	bb_00019328-RA	4	ck_00005969-RB	4	XP_030127110.3	4	hg_NP_001273637.1	ACSL1	8	mm_NP_001289092.1	3	XP_032874440.1	4	XP_006630030.1
C	OG0000361	cac3	16	bb_00019328-RA	6	ck_00010182-RC	6	XP_012430058.3	10	hg_NP_057318.2	ACSL5	19	mm_NP_082252.1	15	XP_032889737.1	5	XP_006630837.2
B	OG0000361	cac3	16	bb_00019328-RA	13	ck_00012471-RA	13	XP_030140128.3	5	hg_NP_001009185.1	ACSL6	11	mm_NP_001028769.1	11	XP_032885159.1	6	XP_015204964.1
A	OG0000382	cac3	16	bb_00019458-RA	4	ck_00006156-RA	4	XP_030127907.3	4	hg_NP_072091.1	NDST4	3	mm_NP_072087.2	1	XP_032879351.1	4	XP_015199488.1
C	OG0000382	cac3	16	bb_00019458-RA	6	ck_00009929-RA	6	XP_002193301.1	10	hg_NP_003626.1	NDST2	14	mm_XP_011243283.1	37	XP_032868433.1	5	XP_006630944.1
B	OG0000382	cac3	16	bb_00019458-RA	13	ck_00012389-RA	13	XP_030139674.3	5	hg_NP_001534.1	NDST1	18	mm_NP_032332.2	11	XP_032885633.1	6	XP_015205339.1
A	OG0000386	cac3	2	bb_00004051-RA	4	ck_00006382-RA	4	XP_030126612.3	4	hg_XP_011512077.1	CLNK	5	mm_NP_038776.3	1	XP_032881441.1	4	XP_015200258.1
C	OG0000386	cac3	2	bb_00004051-RA	6	ck_00010051-RC	6	XP_012430057.4	10	hg_NP_037446.1	BLNK	19	mm_NP_032554.2	NA	NA	5	XP_015202189.1
B	OG0000386	cac3	2	bb_00004051-RA	13	ck_00012213-RA	13	XP_002190324.2	5	hg_NP_005556.1	LCP2	11	mm_NP_034826.2	11	XP_032885903.1	6	XP_015204812.1
A	OG0000429	cac3	2	bb_00004341-RA	4	ck_00006211-RA	4	XP_012428898.1	NA	NA	Ube2d3	3	mm_NP_079632.1	NA	NA	NA	NA
C	OG0000429	cac3	2	bb_00004341-RA	6	ck_00009779-RB	6	XP_002188503.1	10	hg_NP_003329.1	UBE2D1	10	mm_XP_006513541.1	1	XP_032876288.1	NA	NA
B	OG0000429	cac3	2	bb_00004341-RA	13	ck_00012152-RB	13	XP_030139639.1	NA	NA	Ube2d2a	18	mm_NP_064296.1	11	XP_032885344.1	6	XP_006632019.1
A	OG0000430	cac3	NA	NA	4	ck_00006468-RB	4	XP_030126369.1	2	hg_XP_005264559.1	REEP1	6	mm_NP_848723.1	1	XP_032890851.1	4	XP_015200457.1
C	OG0000430	cac3	NA	NA	6	ck_00009789-RA	6	XP_012429880.1	10	hg_NP_001001330.1	REEP3	10	mm_NP_001191844.1	15	XP_032890162.1	5	XP_015202247.1
B	OG0000430	cac3	NA	NA	13	ck_00012518-RA	13	XP_012429377.1	5	hg_NP_001258732.1	REEP2	18	mm_NP_659114.2	11	XP_032885061.1	6	XP_015204835.1
A	OG0000431	cac3	2	bb_00004249-RA	4	ck_00006421-RA	4	XP_030126507.1	4	hg_NP_000674.2	ADRA2C	5	mm_NP_031444.2	3	XP_032873092.1	4	XP_015200296.1
C	OG0000431	cac3	2	bb_00004249-RA	6	ck_00010179-RA	6	XP_012430060.1	10	hg_NP_000672.3	ADRA2A	19	mm_NP_031443.4	15	XP_032889873.1	5	XP_015202895.1
B	OG0000431	cac3	2	bb_00004249-RA	13	ck_00012299-RA	13	XP_030140184.3	NA	NA	NA	NA	NA	11	XP_032885825.1	6	XP_015205166.1
D	OG0000431	cac3	2	bb_00004249-RA	22	ck_00017251-RA	NA	NA	2	hg_NP_000673.2	ADRA2B	2	mm_NP_033763.2	39	XP_032869810.1	NA	NA
A	OG0000460	cac3	2	bb_00004383-RB	4	ck_00006356-RA	4	XP_030126678.3	4	hg_XP_005248268.1	SLIT2	5	mm_NP_001278156.1	1	XP_032882136.1	4	XP_015199455.1
C	OG0000460	cac3	2	bb_00004383-RB	6	ck_00010096-RC	6	XP_030132109.3	10	hg_NP_003052.2	SLIT1	19	mm_NP_056563.2	15	XP_032890012.1	5	XP_015203187.1
B	OG0000460	cac3	2	bb_00004383-RB	13	ck_00012220-RA	13	XP_002190033.5	5	hg_NP_001258875.2	SLIT3	11	mm_NP_035542.2	11	XP_032885819.1	6	XP_015205363.1
A	OG0000463	cac3	2	bb_00004165-RA	4	ck_00006348-RA	4	XP_041571648.1	4	hg_NP_060646.2	LGI2	5	mm_NP_659194.1	1	XP_032882305.1	4	XP_006629880.2
C	OG0000463	cac3	2	bb_00004165-RA	6	ck_00010031-RA	6	XP_002189983.2	10	hg_NP_005088.1	LGI1	19	mm_NP_064674.1	4	XP_032875329.1	5	XP_006630354.1
D	OG0000463	cac3	2	bb_00004165-RA	22	ck_00017105-RA	22	XP_030145641.3	8	hg_NP_644807.1	LGI3	14	mm_NP_660254.1	39	XP_032870024.1	1	XP_015197428.1
A	OG0000476	cac3	2	bb_00004307-RB	4	ck_00006354-RG	4	XP_012429032.2	4	hg_NP_079497.2	KCNIP4	5	mm_NP_001186171.1	1	XP_032882213.1	4	XP_006629951.1
C	OG0000476	cac3	2	bb_00004307-RB	6	ck_00010106-RA	6	XP_030132126.1	10	hg_NP_055406.2	KCNIP2	19	mm_XP_006527533.1	15	XP_032889978.1	5	XP_015203307.1
B	OG0000476	cac3	2	bb_00004307-RB	13	ck_00012210-RB	13	XP_032606839.1	5	hg_NP_001265268.1	KCNIP1	11	mm_XP_017170240.1	11	XP_032885907.1	NA	NA
A	OG0000559	cac3	16	bb_00019268-RA	4	ck_00006183-RB	4	XP_030127566.3	4	hg_NP_001243355.1	PDLIM5	3	mm_XP_006501801.1	1	XP_032878375.1	2	XP_015195847.1
C	OG0000559	cac3	16	bb_00019268-RA	6	ck_00009735-RA	NA	NA	10	hg_NP_001165081.1	LDB3	14	mm_NP_036048.3	37	XP_032868551.1	5	XP_015203171.1
B	OG0000559	cac3	16	bb_00019268-RA	13	ck_00012303-RA	13	XP_041574931.1	5	hg_NP_005442.2	PDLIM7	13	mm_NP_001107560.1	11	XP_032885361.1	6	XP_015205381.1
A	OG0000560	cac3	16	bb_00019259-RA	4	ck_00006016-RD	4	XP_012428716.2	4	hg_NP_001139266.1	ANTXR2	5	mm_NP_598499.1	1	XP_032879855.1	2	XP_015221079.1
C	OG0000560	cac3	16	bb_00019259-RA	6	ck_00009978-RA	6	XP_002194907.4	NA	NA	NA	NA	NA	37	XP_032868810.1	5	XP_015201741.1
D	OG0000560	cac3	16	bb_00019259-RA	22	ck_00017058-RA	22	XP_030145928.3	2	hg_NP_115584.1	ANTXR1	6	mm_NP_473382.1	39	XP_032869850.1	1	XP_006625542.1
C	OG0000561	cac3	16	bb_00019112-RA	6	ck_00009917-RA	6	XP_030131789.1	10	hg_NP_001171712.1	VDAC2	14	mm_NP_035825.1	37	XP_032868689.1	5	XP_006630321.1
B	OG0000561	cac3	16	bb_00019112-RA	13	ck_00012461-RA	13	XP_030140197.3	5	hg_NP_003365.1	VDAC1	11	mm_XP_017169989.1	11	XP_032885181.1	6	XP_006631851.1
D	OG0000561	cac3	16	bb_00019112-RA	22	ck_00017169-RB	NA	NA	8	hg_NP_001129166.1	VDAC3	8	mm_NP_001185927.1	39	XP_032869573.1	1	XP_015197697.1
A	OG0000563	cac3	16	bb_00019410-RA	4	ck_00006172-RA	4	XP_004174919.1	4	hg_NP_000316.2	PITX2	3	mm_NP_001035967.1	1	XP_032874684.1	4	XP_015200662.1
C	OG0000563	cac3	16	bb_00019410-RA	6	ck_00009952-RA	6	XP_002197829.1	10	hg_NP_005020.1	PITX3	19	mm_XP_006526827.1	NA	NA	5	XP_015201985.1
B	OG0000563	cac3	16	bb_00019410-RA	13	ck_00012447-RA	13	XP_002187978.1	5	hg_NP_002644.4	PITX1	13	mm_NP_035227.1	11	XP_032885217.1	6	XP_015205013.1
A	OG0000569	cac3	16	bb_00019152-RA.4.60d55b75	4	ck_00006204-RA	4	XP_002193146.4	4	hg_NP_000935.1	PPP3CA	3	mm_NP_032939.1	1	XP_032876067.1	4	XP_015200597.1
C	OG0000569	cac3	16	bb_00019152-RA.4.60d55b75	6	ck_00009937-RB	6	XP_030132737.1	10	hg_NP_001135825.1	PPP3CB	14	mm_XP_006518770.1	37	XP_032868736.1	5	XP_006630804.1
D	OG0000569	cac3	16	bb_00019152-RA.4.60d55b75	22	ck_00017097-RC	22	XP_041576484.1	8	hg_NP_001230903.1	PPP3CC	14	mm_NP_001291920.1	39	XP_032869906.1	1	XP_015218851.1
A	OG0000571	cac3	2	bb_00004002-RA	4	ck_00006353-RA	4	XP_030126709.3	4	hg_NP_660333.2	ADGRA3	5	mm_NP_598672.1	1	XP_032882231.1	4	XP_006629934.1
C	OG0000571	cac3	2	bb_00004002-RA	6	ck_00010058-RB	6	XP_030132034.3	10	hg_NP_001077378.1	ADGRA1	7	mm_NP_803420.2	15	XP_032889529.1	5	XP_015202474.1
D	OG0000571	cac3	2	bb_00004002-RA	22	ck_00017132-RA	22	XP_030146010.3	8	hg_XP_011542783.1	ADGRA2	8	mm_XP_006509285.3	NA	NA	1	XP_006625534.1
C	OG0000573	cac3	NA	NA	6	ck_00009864-RA	6	XP_030131473.3	10	hg_NP_079406.4	HKDC1	10	mm_NP_663394.1	NA	NA	5	XP_015201970.1
B	OG0000573	cac3	NA	NA	13	ck_00012317-RA	13	XP_030139659.3	5	hg_NP_002106.2	HK3	13	mm_NP_001028417.1	NA	NA	NA	NA
D	OG0000573	cac3	NA	NA	22	ck_00017216-RA	22	XP_030145953.3	2	hg_XP_005264337.1	HK2	6	mm_NP_038848.1	39	XP_032870023.1	1	XP_006625413.1
A	OG0000627	cac3	NA	NA	4	TRINITY_DN1453_c3_g1_i5.p1	4	XP_012428963.1	4	hg_NP_055291.2	PDLIM3	8	mm_XP_006509528.1	3	XP_032874456.1	4	XP_015201399.1
C	OG0000627	cac3	NA	NA	6	ck_00009941-RB	6	XP_002197609.4	10	hg_NP_066272.1	PDLIM1	19	mm_NP_058557.2	37	XP_032868319.1	5	XP_015203114.1
B	OG0000627	cac3	NA	NA	13	ck_00012475-RA	13	XP_032606721.1	5	hg_NP_003678.2	PDLIM4	11	mm_NP_062290.2	11	XP_032885135.1	6	XP_006631855.1
A	OG0000628	cac3	16	bb_00019446-RA	4	ck_00005803-RC	4	XP_030127267.1	4	hg_XP_016863746.1	SPOCK3	8	mm_XP_006509579.1	1	XP_032874892.1	4	XP_015199813.1
C	OG0000628	cac3	16	bb_00019446-RA	6	ck_00009880-RA	6	XP_030131546.1	10	hg_NP_001231879.1	SPOCK2	10	mm_NP_443720.1	scaffold_757_ctg1	XP_032872886.1	5	XP_015201832.1
B	OG0000628	cac3	16	bb_00019446-RA	13	ck_00012434-RA	13	XP_002187206.4	5	hg_NP_004589.1	SPOCK1	13	mm_NP_033288.2	11	XP_032885263.1	6	XP_015205474.1
A	OG0000629	cac3	16	bb_00019098-RA	4	ck_00006186-RA	4	XP_030127560.3	4	hg_XP_005263378.1	UNC5C	3	mm_NP_001280490.1	1	XP_032878479.1	2	XP_015195892.1
C	OG0000629	cac3	16	bb_00019098-RA	6	ck_00009893-RB	6	XP_030131500.3	10	hg_NP_734465.2	UNC5B	10	mm_NP_084046.2	37	XP_032868576.1	5	XP_015202522.1
B	OG0000629	cac3	16	bb_00019098-RA	13	ck_00012318-RA	13	XP_012430510.4	5	hg_XP_011532988.1	UNC5A	13	mm_XP_006517100.1	11	XP_032885363.1	6	XP_015205522.1
A	OG0000638	cac3	2	bb_00003864-RA	4	ck_00006599-RA	4	XP_032603827.2	2	hg_NP_001372.1	DOK1	6	mm_NP_034200.4	1	XP_032891676.1	4	XP_006629180.1
B	OG0000638	cac3	2	bb_00003864-RA	13	ck_00012304-RA	13	XP_030139536.3	5	hg_NP_079148.2	DOK3	13	mm_NP_038767.1	NA	NA	6	XP_015205133.1
D	OG0000638	cac3	2	bb_00003864-RA	22	ck_00017114-RA	22	XP_041576431.1	8	hg_NP_003965.2	DOK2	14	mm_XP_011243245.1	39	XP_032869858.1	1	XP_006625525.1
A	OG0000662	cac3	2	bb_00004105-RA	4	ck_00006386-RA	4	XP_030126606.3	4	hg_NP_000789.1	DRD5	5	mm_NP_038531.1	1	XP_032895570.1	4	XP_015200279.1
C	OG0000662	cac3	2	bb_00004105-RA	6	ck_00010025-RA	6	XP_002189224.4	NA	NA	NA	NA	NA	NA	NA	NA	NA
B	OG0000662	cac3	2	bb_00004105-RA	13	ck_00012287-RA	13	NP_001230762.1	5	hg_NP_000785.1	DRD1	13	mm_NP_001278730.1	11	XP_032885515.1	6	XP_015204898.1
D	OG0000662	cac3	2	bb_00004105-RA	22	ck_00017090-RA	22	XP_041576557.1	NA	NA	NA	NA	NA	15	XP_032890625.1	NA	NA
A	OG0000731	cac3	16	bb_00019568-RA	4	ck_00006105-RA	4	XP_030128078.3	4	hg_NP_055058.2	ADAMTS3	5	mm_NP_808540.2	3	XP_032873830.1	2	XP_015195658.1
C	OG0000731	cac3	16	bb_00019568-RA	6	ck_00009888-RA	6	XP_030131560.3	10	hg_NP_631894.2	ADAMTS14	10	mm_NP_001074596.1	37	XP_032868844.1	5	XP_015201702.1
B	OG0000731	cac3	16	bb_00019568-RA	13	ck_00012417-RA	13	XP_030139785.3	5	hg_NP_055059.2	ADAMTS2	11	mm_NP_783574.1	11	XP_032885310.1	6	XP_015205093.1
B	OG0000732	cac3	16	bb_00019480-RA	13	TRINITY_DN5622_c0_g2_i1.p1	13	XP_041574872.1	5	hg_XP_006714996.1	COL23A1	11	mm_NP_700442.2	11	XP_032885290.1	6	XP_015205050.1
A	OG0000732	cac3	16	bb_00019480-RA	4	ck_00005941-RA	4	XP_030127461.1	4	hg_XP_011530635.1	COL25A1	3	mm_XP_006502327.1	1	XP_032881204.1	4	XP_015200643.1
C	OG0000732	cac3	16	bb_00019480-RA	6	ck_00009869-RA	6	XP_041573033.1	10	hg_NP_001355811.1	COL13A1	10	mm_XP_011241624.1	37	XP_032868385.1	5	XP_015202428.1
A	OG0000739	cac3	2	bb_00004212-RA	4	ck_00006509-RA	4	XP_012429148.1	20	hg_NP_000669.1	ADRA1D	2	mm_NP_038488.4	1	XP_032891310.1	4	XP_006629253.1
B	OG0000739	cac3	2	bb_00004212-RA	13	ck_00012248-RA	13	XP_002192617.5	5	hg_XP_011532737.1	ADRA1B	11	mm_NP_001271309.1	11	XP_032885553.1	6	XP_006631799.1
D	OG0000739	cac3	2	bb_00004212-RA	22	ck_00017227-RA	22	XP_002197113.4	8	hg_NP_150646.3	ADRA1A	14	mm_NP_001258689.1	39	XP_032869789.1	1	XP_006625863.1
A	OG0000740	cac3	16	bb_00019181-RA	4	ck_00005962-RB	4	XP_002193689.4	4	hg_NP_001050.1	TACR3	3	mm_NP_067357.1	3	XP_032873816.1	4	XP_006629862.1
C	OG0000740	cac3	16	bb_00019181-RA	6	ck_00009866-RA	6	XP_002191182.3	10	hg_NP_001048.2	TACR2	10	mm_NP_033340.3	15	XP_032890299.1	5	XP_006630635.1
D	OG0000740	cac3	16	bb_00019181-RA	22	ck_00017172-RA	22	XP_030145728.3	2	hg_NP_001049.1	TACR1	6	mm_NP_033339.2	39	XP_032869598.1	1	XP_006625420.1
A	OG0000785	cac3	2	bb_00004382-RE	4	ck_00006411-RF	4	XP_012429098.3	4	hg_XP_005248071.1	ABLIM2	5	mm_XP_006503969.1	1	XP_032875190.1	4	XP_015200395.1
C	OG0000785	cac3	2	bb_00004382-RE	6	ck_00010202-RA	6	XP_012430072.2	10	hg_XP_006717900.1	ABLIM1	19	mm_NP_848803.3	15	XP_032889819.1	5	XP_015203219.1
B	OG0000785	cac3	2	bb_00004382-RE	13	ck_00012266-RD	13	XP_030139768.1	5	hg_NP_001287944.1	ABLIM3	18	mm_NP_001157963.1	11	XP_032885490.1	6	XP_015204798.1
A	OG0000786	cac3	NA	NA	4	ck_00006410-RA	4	XP_030126539.1	4	hg_NP_001128119.1	AFAP1	5	mm_XP_006504161.1	1	XP_032875142.1	4	XP_015200462.1
C	OG0000786	cac3	NA	NA	6	ck_00010201-RA	6	XP_030132322.3	10	hg_XP_016872284.1	AFAP1L2	19	mm_XP_017173657.1	15	XP_032889815.1	5	XP_015203381.1
B	OG0000786	cac3	NA	NA	13	ck_00012265-RA	13	XP_030139916.3	5	hg_NP_689619.1	AFAP1L1	18	mm_NP_849259.2	11	XP_032885504.1	6	XP_015204892.1
C	OG0000787	cac3	2	bb_00005278-RA	6	ck_00010072-RA	6	XP_030132058.1	10	hg_NP_660328.2	NKX2-3	19	mm_NP_032725.1	15	XP_032889957.1	5	XP_006630496.1
B	OG0000787	cac3	2	bb_00005278-RA	13	ck_00012280-RA	13	NP_001165245.1	5	hg_NP_004378.1	NKX2-5	17	mm_NP_032726.1	11	XP_032885531.1	6	XP_006631743.1
D	OG0000787	cac3	2	bb_00005278-RA	22	ck_00017084-RA	NA	NA	8	hg_NP_001129743.2	NKX2-6	14	mm_NP_035050.2	1	XP_032876589.1	1	XP_006625550.1
A	OG0000788	cac3	2	bb_00004676-RA	4	ck_00006513-RA	4	XP_012429149.3	20	hg_NP_705902.2	PANK2	2	mm_NP_705721.2	1	XP_032891242.1	4	XP_006629169.2
C	OG0000788	cac3	2	bb_00004676-RA	6	ck_00010011-RA	6	XP_030131917.1	10	hg_NP_683878.1	PANK1	19	mm_NP_001107811.1	15	XP_032889445.1	NA	XP_006643242.2
B	OG0000788	cac3	2	bb_00004676-RA	13	ck_00012224-RB	13	XP_030140089.1	5	hg_NP_078870.1	PANK3	11	mm_NP_666074.1	11	XP_032885557.1	6	XP_006631987.1
A	OG0000837	cac3	NA	NA	4	ck_00006033-RA	4	XP_002189300.2	4	hg_NP_001304998.1	MAPK10	5	mm_NP_001305031.1	1	XP_032880110.1	2	XP_006627214.1
C	OG0000837	cac3	NA	NA	6	ck_00009984-RC	6	XP_030131878.1	10	hg_NP_001265476.1	MAPK8	14	mm_NP_001297382.1	37	XP_032868696.1	5	XP_006630309.1
B	OG0000837	cac3	NA	NA	13	ck_00012420-RB	13	XP_002199405.1	5	hg_NP_001351537.1	MAPK9	11	mm_NP_001157143.1	11	XP_032885299.1	6	XP_006631833.2
A	OG0000847	cac3	NA	NA	4	ck_00006494-RA	NA	NA	NA	NA	NA	NA	NA	NA	NA	NA	NA
B	OG0000847	cac3	NA	NA	13	ck_00012315-RA	13	NP_001232547.1	5	hg_XP_005265917.1	ZNF346	13	mm_XP_006517322.1	11	XP_032885571.1	6	XP_015205372.1
D	OG0000847	cac3	NA	NA	22	ck_00017159-RB	22	XP_030145617.1	8	hg_XP_016869325.1	ZMAT4	8	mm_XP_006509202.1	39	XP_032869673.1	NA	NA
A	OG0000874	cac3	2	bb_00004669-RC	4	ck_00006400-RA	4	XP_030126573.1	4	hg_XP_016863277.1	JAKMIP1	5	mm_XP_011239086.1	1	XP_032877092.1	4	XP_015200408.1
C	OG0000874	cac3	2	bb_00004669-RC	6	ck_00010296-RA	6	XP_032605135.1	10	hg_NP_001310015.1	JAKMIP3	7	mm_NP_082984.1	15	XP_032889545.1	5	XP_015201993.1
B	OG0000874	cac3	2	bb_00004669-RC	13	ck_00012513-RC	13	XP_002191782.1	5	hg_NP_001257870.1	JAKMIP2	18	mm_XP_006526400.1	11	XP_032885828.1	6	XP_015204907.1
A	OG0000875	cac3	2	bb_00003768-RA	4	ck_00006395-RB	4	XP_030126594.3	4	hg_NP_060871.1	STK32B	5	mm_NP_071861.1	1	XP_032877144.1	NA	NA
C	OG0000875	cac3	2	bb_00003768-RA	6	ck_00010298-RA	6	XP_030132775.3	10	hg_XP_011537990.1	STK32C	7	mm_NP_067277.2	15	XP_032889536.1	5	XP_015201988.1
B	OG0000875	cac3	2	bb_00003768-RA	13	ck_00012511-RA	13	XP_032606709.2	5	hg_NP_001274669.1	STK32A	18	mm_NP_848864.1	11	XP_032885887.1	6	XP_015204921.1
C	OG0000882	cac3	2	bb_00004217-RA	6	ck_00010197-RA	6	XP_004186162.4	10	hg_NP_000675.1	ADRB1	19	mm_NP_031445.2	15	XP_032889807.1	5	XP_015202883.1
B	OG0000882	cac3	2	bb_00004217-RA	13	ck_00012268-RA	13	XP_030139777.3	5	hg_NP_000015.1	ADRB2	18	mm_NP_031446.2	11	XP_032885484.1	6	XP_015204860.1
D	OG0000882	cac3	2	bb_00004217-RA	22	ck_00017137-RA	22	XP_030146026.1	8	hg_NP_000016.1	ADRB3	8	mm_XP_011240418.1	39	XP_032869759.1	1	XP_006625366.2
A	OG0000883	cac3	2	bb_00004680-RA	4	ck_00006505-RA	4	XP_002188766.4	2	hg_NP_001269526.1	CTNNA2	6	mm_XP_017176860.1	NA	NA	NA	NA
C	OG0000883	cac3	2	bb_00004680-RA	6	ck_00009786-RA	6	XP_030131420.3	10	hg_XP_016871641.1	CTNNA3	10	mm_NP_001157848.1	15	XP_032890159.1	5	XP_006630868.1
B	OG0000883	cac3	2	bb_00004680-RA	13	ck_00012199-RA	13	XP_012431590.1	5	hg_NP_001310911.1	CTNNA1	18	mm_NP_033948.1	11	XP_032885554.1	6	XP_006631984.1
A	OG0000936	cac3	2	bb_00004913-RA	4	ck_00006077-RA	4	XP_030127392.1	8	hg_NP_001188258.1	PPP1R3B	8	mm_NP_808409.1	3	XP_032873797.1	2	XP_015195652.1
C	OG0000936	cac3	2	bb_00004913-RA	6	ck_00010018-RA	6	XP_030131945.1	10	hg_NP_005389.1	PPP1R3C	19	mm_NP_058550.1	15	XP_032889454.1	5	XP_015201707.1
D	OG0000936	cac3	2	bb_00004913-RA	22	ck_00017163-RA	22	XP_030145800.1	NA	NA	NA	NA	NA	NA	NA	NA	NA
A	OG0000937	cac3	16	bb_00019570-RB	4	ck_00005802-RA	4	XP_030127271.3	4	hg_NP_036596.3	TLL1	8	mm_NP_033416.2	1	XP_032874909.1	4	XP_015199844.1
C	OG0000937	cac3	16	bb_00019570-RB	6	ck_00009946-RA	6	XP_030131808.3	10	hg_NP_036597.1	TLL2	19	mm_NP_036034.1	NA	NA	5	XP_015202882.1
D	OG0000937	cac3	16	bb_00019570-RB	22	ck_00017102-RA	22	XP_032608123.2	8	hg_NP_006120.1	BMP1	14	mm_NP_033885.2	37	XP_032868472.1	1	XP_015195283.1
A	OG0000969	cac3	16	bb_00019400-RA	4	ck_00006022-RB	4	XP_030127799.3	4	hg_NP_000288.1	PKD2	5	mm_NP_032887.3	1	XP_032876055.1	4	XP_006630139.1
C	OG0000969	cac3	16	bb_00019400-RA	6	ck_00009965-RA	6	XP_002194669.3	10	hg_NP_057196.2	PKD2L1	19	mm_NP_852087.2	15	XP_032890135.1	5	XP_015203008.1
B	OG0000969	cac3	16	bb_00019400-RA	13	ck_00012429-RD	NA	NA	5	hg_NP_001287850.1	PKD2L2	18	mm_XP_017173433.1	11	XP_032885965.1	6	XP_015205289.1
A	OG0000974	cac3	2	bb_00004089-RA	4	ck_00006587-RA	4	XP_041571534.1	2	hg_NP_057254.1	TLX2	6	mm_NP_033418.1	1	XP_032891797.1	4	XP_006629166.1
C	OG0000974	cac3	2	bb_00004089-RA	6	ck_00010118-RA	6	XP_030132144.1	10	hg_XP_011538046.1	TLX1	19	mm_XP_006526978.1	NA	NA	5	XP_006630808.1
B	OG0000974	cac3	2	bb_00004089-RA	13	ck_00012207-RA	13	XP_030140076.1	5	hg_NP_066305.2	TLX3	11	mm_NP_064300.2	11	XP_032885900.1	NA	NA
A	OG0000986	cac3	2	bb_00004665-RB	4	ck_00006596-RA	4	XP_030126131.3	2	hg_NP_115992.1	LOXL3	6	mm_NP_038614.2	NA	NA	4	XP_015199319.1
C	OG0000986	cac3	2	bb_00004665-RB	6	ck_00010079-RA	6	XP_030132071.3	10	hg_XP_005270273.1	LOXL4	19	mm_NP_001157783.1	15	XP_032890043.1	5	XP_015202009.1
D	OG0000986	cac3	2	bb_00004665-RB	22	ck_00017088-RA	22	XP_030145898.3	8	hg_NP_002309.1	LOXL2	NA	NA	39	XP_032869974.1	1	XP_006625629.1
A	OG0000987	cac3	2	bb_00004070-RA	4	ck_00006438-RA	4	NP_001232747.1	4	hg_NP_006445.1	MXD4	5	mm_NP_034883.2	NA	NA	4	XP_006629211.1
C	OG0000987	cac3	2	bb_00004070-RA	6	ck_00010170-RA	6	XP_030132239.3	10	hg_NP_569157.2	MXI1	19	mm_XP_006526804.2	15	XP_032889886.1	5	XP_006630846.1
D	OG0000987	cac3	2	bb_00004070-RA	22	ck_00017219-RA	22	XP_030145992.3	2	hg_NP_002348.1	MXD1	6	mm_NP_034881.2	39	XP_032869957.1	1	XP_006625605.1
A	OG0001045	cac3	2	bb_00003939-RA	4	ck_00006576-RA	4	XP_030126315.3	NA	NA	NA	NA	NA	NA	NA	2	XP_015219222.1
C	OG0001045	cac3	2	bb_00003939-RA	6	ck_00009800-RA	6	XP_002188169.4	10	hg_NP_001229288.1	RHOBTB1	10	mm_NP_001074816.1	15	XP_032890176.1	5	XP_015201982.1
D	OG0001045	cac3	2	bb_00003939-RA	22	ck_00017092-RA	22	XP_030145892.3	8	hg_NP_001153508.1	RHOBTB2	14	mm_XP_017171511.1	39	XP_032869627.1	1	XP_015218342.1
A	OG0001087	cac3	2	bb_00003967-RA.3.60d55bda	4	ck_00006457-RA	4	XP_030126387.1	4	hg_XP_005272318.1	CTBP1	5	mm_NP_038530.1	1	XP_032890613.1	4	XP_006629702.1
C	OG0001087	cac3	2	bb_00003967-RA.3.60d55bda	6	ck_00010271-RB	6	XP_030132460.1	NA	NA	NA	NA	NA	NA	NA	5	XP_006630476.1
B	OG0001087	cac3	2	bb_00003967-RA.3.60d55bda	13	ck_00012516-RA	13	XP_002191459.3	NA	NA	NA	NA	NA	11	XP_032885810.1	6	XP_006631762.1
A	OG0001140	cac3	NA	NA	4	TRINITY_DN1844_c4_g1_i2.p1	4	NP_001041718.1	4	hg_XP_011530505.1	SNCA	6	mm_NP_001035916.1	1	XP_032878220.1	NA	NA
C	OG0001140	cac3	NA	NA	6	ck_00009738-RA	6	XP_002192410.4	10	hg_NP_003078.2	SNCG	14	mm_NP_035560.1	37	XP_032868584.1	5	XP_015203361.1
B	OG0001140	cac3	NA	NA	13	ck_00012320-RA	13	NP_001232703.1	5	hg_XP_006714977.1	SNCB	13	mm_NP_291088.1	11	XP_032885370.1	6	XP_006631988.1
A	OG0001329	cac3	16	bb_00019402-RA	4	ck_00006167-RA	4	XP_030128004.1	4	hg_NP_076924.1	NEUROG2	3	mm_NP_033848.1	1	XP_032874592.1	NA	NA
C	OG0001329	cac3	16	bb_00019402-RA	6	ck_00009868-RA	6	XP_041573155.1	10	hg_NP_066279.2	NEUROG3	10	mm_NP_033849.3	11	XP_032885222.1	5	XP_015202930.1
B	OG0001329	cac3	16	bb_00019402-RA	13	ck_00012445-RA	13	XP_030139857.3	5	hg_NP_006152.2	NEUROG1	13	mm_NP_035026.1	11	XP_032885222.1	6	XP_015205245.1
A	OG0001437	cac3	16	bb_00019431-RA	4	ck_00005923-RA	NA	NA	NA	NA	NA	NA	NA	NA	NA	NA	NA
A	OG0001437	cac3	16	bb_00019431-RA	4	ck_00005922-RA	4	NP_001170897.1	4	hg_NP_055698.2	FAM13A	6	mm_NP_705802.1	1	XP_032878190.1	4	XP_015200133.1
C	OG0001437	cac3	16	bb_00019431-RA	6	ck_00009807-RA	NA	NA	NA	NA	NA	NA	NA	NA	NA	NA	NA
B	OG0001437	cac3	16	bb_00019431-RA	13	ck_00012428-RC	13	XP_012430453.4	5	hg_XP_006714710.1	FAM13B	18	mm_XP_006525911.1	11	XP_032885277.1	6	XP_015205261.1
A	OG0000172	cac4	NA	NA	3	ck_00004447-RA	3	XP_030125068.1	6	hg_NP_065788.1	LRFN2	17	mm_NP_081728.2	5	XP_032876457.1	1	XP_006626176.1
C	OG0000172	cac4	NA	NA	5	ck_00007619-RA	5	XP_030131189.1	14	hg_NP_001333102.1	LRFN5	12	mm_NP_848829.2	9	XP_032883059.1	7	XP_006632207.1
D	OG0000172	cac4	NA	NA	32	ck_00017781-RA	34	XP_041568474.1	19	hg_NP_078785.1	LRFN3	7	mm_NP_780687.1	NA	NA	2	XP_015196371.1
A	OG0000345	cac4	3	bb_00000734-RA	3	ck_00004439-RA	3	XP_030125052.1	2	hg_XP_006712039.1	FOSL2	5	mm_NP_032063.2	5	XP_032876372.1	1	XP_015212959.1
C	OG0000345	cac4	3	bb_00000734-RA	5	ck_00007289-RA	5	XP_002200570.1	14	hg_NP_005243.1	FOS	12	mm_NP_034364.1	9	XP_032883360.1	NA	NA
D	OG0000345	cac4	3	bb_00000734-RA	32	ck_00017788-RA	34	XP_041568508.1	19	hg_NP_006723.2	FOSB	7	mm_NP_032062.1	41	XP_032870466.1	2	XP_006627656.1
B	OG0000373	cac4	3	bb_00001426-RE	37	TRINITY_DN3233_c0_g1_i9.p1	31	XP_041567922.1	11	hg_XP_011543672.1	NRXN2	19	mm_NP_001192163.1	45	XP_032871122.1	NA	NA
A	OG0000373	cac4	3	bb_00001426-RE	3	ck_00004156-RA	3	XP_012427780.1	2	hg_NP_001129131.1	NRXN1	17	mm_XP_011244620.1	45	XP_032871115.1	28	XP_015194352.1
C	OG0000373	cac4	3	bb_00001426-RE	5	ck_00007325-RA	5	XP_012429578.1	14	hg_XP_011535665.1	NRXN3	12	mm_XP_006515597.1	45	XP_032871115.1	28	XP_015194352.1
B	OG0000415	cac4	3	bb_00000093-RA	NA	NA	31	XP_041567853.1	11	hg_NP_002410.1	MAP3K11	19	mm_NP_071295.2	scaffold_659_ctg1	XP_032872809.1	28	XP_015194354.1
A	OG0000415	cac4	3	bb_00000093-RA	3	ck_00004578-RB	3	XP_002191505.4	1	hg_NP_115811.2	MAP3K21	8	mm_NP_663583.2	8	XP_032881825.1	16	XP_015217980.1
C	OG0000415	cac4	3	bb_00000093-RA	5	ck_00007141-RA	5	XP_030130278.1	14	hg_XP_011535090.1	MAP3K9	12	mm_XP_017170611.1	9	XP_032882717.1	7	XP_015206748.1
A	OG0000450	cac4	3	bb_00000097-RA	3	ck_00004554-RB	3	XP_030124102.1	1	hg_NP_001094.1	ACTN2	13	mm_NP_150371.4	8	XP_032881339.1	16	XP_006638729.1
C	OG0000450	cac4	3	bb_00000097-RA	5	ck_00007158-RD	5	XP_030130332.1	14	hg_XP_016877209.1	ACTN1	12	mm_XP_006515447.2	9	XP_032882742.1	7	XP_015206652.1
D	OG0000450	cac4	3	bb_00000097-RA	32	ck_00017737-RA	34	XP_041568425.1	19	hg_XP_016882820.1	ACTN4	7	mm_XP_006540320.1	41	XP_032870137.1	2	XP_015196145.1
B	OG0000490	cac4	3	bb_00000825-RA.2.60d55c9b	37	TRINITY_DN2375_c1_g1_i2.p1	31	XP_030116337.3	11	hg_XP_011543091.1	MARK2	19	mm_XP_006526704.1	NA	NA	28	XP_015194261.1
A	OG0000490	cac4	3	bb_00000825-RA.2.60d55c9b	3	ck_00004345-RA	3	XP_002189674.2	1	hg_NP_001273053.1	MARK1	1	mm_XP_006497202.1	8	XP_032881272.1	16	XP_015217908.1
C	OG0000490	cac4	3	bb_00000825-RA.2.60d55c9b	5	ck_00007441-RB	5	XP_012429583.1	14	hg_NP_001122390.2	MARK3	12	mm_XP_006515574.1	9	XP_032882973.1	7	XP_015205826.1
D	OG0000491	cac4	3	bb_00001701-RA	32	TRINITY_DN4808_c3_g1_i1.p1	34	XP_041568543.1	19	hg_NP_066022.2	SPTBN4	7	mm_XP_006540499.1	NA	NA	2	XP_015196535.1
A	OG0000491	cac4	3	bb_00001701-RA	3	ck_00004087-RC	3	XP_002199683.1	2	hg_NP_003119.2	SPTBN1	11	mm_NP_787030.2	8	XP_032881109.1	16	XP_015217952.1
C	OG0000491	cac4	3	bb_00001701-RA	5	ck_00006670-RB	5	XP_030131249.3	14	hg_NP_001020029.1	SPTB	12	mm_NP_038703.3	9	XP_032882758.1	7	XP_006632660.1
B	OG0000491	cac4	3	bb_00001701-RA	37	ck_00017856-RA	31	XP_041567921.1	11	hg_XP_006718732.1	SPTBN2	19	mm_XP_006531766.1	NA	NA	28	XP_015194348.1
A	OG0000568	cac4	3	bb_00000878-RA	3	ck_00004694-RA	3	XP_002188582.1	6	hg_NP_112211.1	PPP1R14C	10	mm_XP_006512552.1	NA	NA	1	XP_006625883.1
C	OG0000568	cac4	3	bb_00000878-RA	5	ck_00007073-RA	5	XP_030130169.1	NA	NA	NA	NA	NA	9	XP_032882696.1	NA	XP_006643476.1
B	OG0000568	cac4	3	bb_00000878-RA	37	ck_00017824-RA	31	XP_041568059.1	11	hg_NP_619634.1	PPP1R14B	NA	NA	NA	NA	28	XP_015194316.1
D	OG0000610	cac4	3	bb_00001735-RA	32	TRINITY_DN4493_c0_g1_i1.p1	34	XP_041568392.1	19	hg_NP_000531.2	RYR1	7	mm_XP_006539751.1	41	XP_032870468.1	2	XP_015196138.1
A	OG0000610	cac4	3	bb_00001735-RA	3	ck_00004550-RA	3	XP_030124087.3	1	hg_XP_006711865.1	RYR2	13	mm_XP_017170934.1	8	XP_032881349.1	16	XP_015218328.1
C	OG0000610	cac4	3	bb_00001735-RA	5	ck_00007190-RA	5	XP_030130376.3	15	hg_NP_001027.3	RYR3	2	mm_XP_017172189.1	9	XP_032882817.1	7	XP_015206238.1
A	OG0000611	cac4	3	bb_00000641-RA	3	ck_00004304-RB	3	XP_004176198.1	2	hg_NP_003609.2	MAP4K3	17	mm_XP_006524255.1	8	XP_032881652.1	16	XP_015218068.1
C	OG0000611	cac4	3	bb_00000641-RA	5	ck_00007583-RA	5	XP_012429605.2	14	hg_NP_006566.2	MAP4K5	12	mm_NP_958927.2	NA	NA	NA	NA
D	OG0000611	cac4	3	bb_00000641-RA	32	ck_00017739-RA	NA	NA	19	hg_XP_011524705.1	MAP4K1	7	mm_NP_032305.2	NA	NA	2	XP_015196146.1
A	OG0000637	cac4	3	bb_00001000-RA	3	TRINITY_DN4628_c0_g1_i4.p1	3	XP_030125147.3	2	hg_XP_016860234.1	SLC8A1	17	mm_NP_035536.2	5	XP_032877902.1	16	XP_015218093.1
C	OG0000637	cac4	3	bb_00001000-RA	5	ck_00007148-RB	5	XP_004174506.4	14	hg_NP_892114.1	SLC8A3	12	mm_NP_536688.2	9	XP_032882723.1	7	XP_006632742.2
D	OG0000637	cac4	3	bb_00001000-RA	32	TRINITY_DN6383_c0_g1_i1.p2	34	XP_041568406.1	19	hg_NP_055878.1	SLC8A2	7	mm_NP_683748.1	41	XP_032870151.1	NA	NA
A	OG0000647	cac4	NA	NA	3	ck_00004164-RA	3	XP_030124800.1	2	hg_NP_055415.1	EHD3	17	mm_NP_065603.2	5	XP_032876543.1	1	XP_015208093.1
C	OG0000647	cac4	NA	NA	5	ck_00007102-RA	5	XP_004174503.3	15	hg_NP_644670.1	EHD4	2	mm_NP_598599.2	9	XP_032882488.1	7	XP_006632232.1
D	OG0000647	cac4	NA	NA	32	ck_00017748-RA	NA	NA	19	hg_NP_055416.2	EHD2	7	mm_NP_694708.2	41	XP_032870453.1	NA	NA
A	OG0000664	cac4	3	bb_00001012-RA.1.60d5b69a	3	ck_00004085-RA	3	XP_012427763.1	2	hg_NP_065393.1	RTN4	11	mm_NP_918943.1	41	XP_032870423.1	16	XP_015217945.1
C	OG0000664	cac4	3	bb_00001012-RA.1.60d5b69a	5	ck_00007513-RB	5	NP_001232684.1	14	hg_NP_066959.1	RTN1	12	mm_NP_703187.2	9	XP_032883282.1	7	XP_015205716.1
B	OG0000664	cac4	3	bb_00001012-RA.1.60d5b69a	37	ck_00017834-RA	31	XP_041567955.1	11	hg_XP_011543032.1	RTN3	19	mm_NP_001003934.1	41	XP_032870423.1	16	XP_015217945.1
A	OG0000815	cac4	3	bb_00000658-RA	3	ck_00004193-RA	3	XP_030125146.3	2	hg_NP_001186699.1	OTX1	11	mm_NP_035153.1	NA	NA	16	XP_015218186.1
C	OG0000815	cac4	3	bb_00000658-RA	5	ck_00007537-RA	5	XP_030131074.1	14	hg_NP_001257454.1	OTX2	14	mm_NP_001273410.1	9	XP_032883105.1	7	XP_006632284.1
D	OG0000815	cac4	3	bb_00000658-RA	32	ck_00017753-RA	NA	NA	19	hg_NP_000545.1	CRX	7	mm_NP_001106801.1	NA	NA	NA	NA
D	OG0000913	cac4	3	bb_00001021-RA.2.60d55cbd	32	TRINITY_DN4114_c0_g1_i1.p1	34	XP_041568542.1	19	hg_NP_006500.2	RELB	7	mm_NP_033072.2	41	XP_032870316.1	2	XP_015196541.1
A	OG0000913	cac4	3	bb_00001021-RA.2.60d55cbd	3	ck_00004075-RA	3	XP_002196780.4	2	hg_NP_002899.1	REL	11	mm_NP_033070.2	8	XP_032881051.1	16	XP_015218335.1
B	OG0000913	cac4	3	bb_00001021-RA.2.60d55cbd	37	ck_00017887-RA	31	XP_041567964.1	11	hg_NP_068810.3	RELA	19	mm_XP_006531757.1	NA	NA	NA	NA
D	OG0001013	cac4	3	bb_00000749-RA	NA	NA	34	XP_041568476.1	19	hg_NP_055888.1	SIPA1L3	7	mm_XP_006540460.1	41	XP_032870264.1	2	XP_015196420.1
A	OG0001013	cac4	3	bb_00000749-RA	3	ck_00004582-RA	3	XP_030124141.3	1	hg_NP_065859.3	SIPA1L2	8	mm_NP_001074806.1	5	XP_032877629.1	16	XP_015218098.1
B	OG0001013	cac4	3	bb_00000749-RA	NA	NA	31	XP_041567861.1	11	hg_NP_006738.3	SIPA1	19	mm_XP_017173587.1	45	XP_032871118.1	NA	NA
C	OG0001044	cac4	NA	NA	5	TRINITY_DN744_c1_g1_i6.p1	5	XP_002200277.2	14	hg_XP_016876852.1	EVL	12	mm_XP_006515533.1	9	XP_032882391.1	7	XP_015205994.1
A	OG0001044	cac4	NA	NA	3	ck_00004321-RA	3	XP_030124831.1	1	hg_XP_024304073.1	ENAH	1	mm_XP_006496706.1	5	XP_032876488.1	1	XP_015199744.1
D	OG0001044	cac4	NA	NA	32	ck_00017786-RA	34	XP_041568395.1	19	hg_NP_003361.1	VASP	7	mm_NP_033525.2	NA	NA	2	XP_015196430.1
B	OG0001233	cac4	3	bb_00001157-RB	37	TRINITY_DN1118_c0_g2_i4.p1	31	XP_041567937.1	11	hg_NP_005600.1	PYGM	19	mm_NP_035354.1	9	XP_032883226.1	28	XP_015194336.1
A	OG0001233	cac4	3	bb_00001157-RB	3	ck_00004130-RA	3	XP_030124758.3	20	hg_NP_002853.2	PYGB	2	mm_NP_722476.1	8	XP_032881706.1	16	XP_006638744.1
C	OG0001233	cac4	3	bb_00001157-RB	5	ck_00007588-RB	5	XP_030129061.2	14	hg_NP_002854.3	PYGL	12	mm_NP_573461.2	9	XP_032883226.1	7	XP_006632545.1
A	OG0000074	cac5	4	bb_00006125-RA	1	ck_00000185-RC	1A	XP_030147313.1	7	hg_NP_002060.4	GNAI1	5	mm_NP_034435.1	NA	NA	8	XP_006633493.1
C	OG0000074	cac5	4	bb_00006125-RA	12	ck_00013056-RD	12	XP_012428324.2	3	hg_NP_002061.1	GNAI2	9	mm_NP_032164.2	18	XP_032892973.1	5	XP_006630746.1
B	OG0000074	cac5	4	bb_00006125-RA	26	ck_00015586-RA	26	XP_012426396.3	1	hg_NP_006487.1	GNAI3	3	mm_NP_034436.1	24	XP_032898770.1	3	XP_006628534.1
A	OG0000074-1	cac5	NA	NA	1	ck_00000184-RA	1A	XP_002188020.4	7	hg_NP_001095856.1	GNAT3	5	mm_NP_001074612.1	18	XP_032892972.1	NA	NA
C	OG0000074-1	cac5	NA	NA	12	ck_00013055-RA	12	XP_030138906.1	3	hg_NP_000163.2	GNAT1	9	mm_NP_032166.1	18	XP_032892972.1	5	XP_006630749.1
B	OG0000074-1	cac5	NA	NA	26	ck_00015587-RA	26	XP_002197783.2	1	hg_NP_005263.1	GNAT2	3	mm_NP_032167.1	NA	NA	NA	NA
A	OG0000200	cac5	4	bb_00006340-RA	1	ck_00000114-RA	1	XP_030145856.3	7	hg_NP_065962.1	PLXNA4	6	mm_NP_786926.2	21	XP_032895986.1	8	XP_015207911.1
C	OG0000200	cac5	4	bb_00006340-RA	12	ck_00013180-RB	12	XP_030139279.1	3	hg_XP_011511210.1	PLXNA1	6	mm_NP_032907.1	18	XP_032892883.1	5	XP_006631156.1
B	OG0000200	cac5	4	bb_00006340-RA	26	ck_00015678-RA	26	XP_030147632.3	1	hg_XP_005273221.1	PLXNA2	1	mm_XP_006497303.1	24	XP_032898886.1	3	XP_015198177.1
A	OG0000334	cac5	4	bb_00005920-RA.1.60d55cfd	1	ck_00000220-RA	1A	XP_041569819.1	7	hg_NP_006745.1	SYPL1	12	mm_NP_038663.2	19	XP_032893552.1	8	XP_006633447.1
C	OG0000334	cac5	4	bb_00005920-RA.1.60d55cfd	12	ck_00013254-RA	12	XP_002190706.3	3	hg_XP_016861220.1	SYNPR	14	mm_NP_082328.3	18	XP_032892536.1	5	XP_015202717.1
B	OG0000334	cac5	4	bb_00005920-RA.1.60d55cfd	26	ck_00015582-RA	26	XP_030111676.1	1	hg_XP_011539585.1	SYPL2	3	mm_XP_006501157.1	24	XP_032898170.1	3	XP_006628635.1
A	OG0000344	cac5	NA	NA	1	ck_00000675-RA	1	XP_030118879.3	22	hg_NP_037488.2	SLC16A8	15	mm_NP_065262.1	26	XP_032900468.1	12	XP_006636948.2
C	OG0000344	cac5	NA	NA	12	ck_00013269-RB	12	XP_032606587.2	NA	NA	NA	NA	NA	24	XP_032898196.1	5	XP_006630712.1
B	OG0000344	cac5	NA	NA	26	ck_00015710-RD	26	XP_030147801.1	1	hg_NP_001159968.1	SLC16A1	3	mm_NP_033222.1	24	XP_032898196.1	3	XP_006628424.1
D	OG0000398	cac5	4	bb_00006894-RA	NA	NA	31	XP_041567897.1	X	hg_XP_016885042.1	ATP2B3	X	mm_XP_006528144.1	18	XP_032893152.1	1	XP_015198278.1
A	OG0000398	cac5	4	bb_00006894-RA	1	ck_00000474-RE	1	XP_030116900.1	12	hg_NP_001353453.1	ATP2B1	10	mm_XP_006514078.1	19	XP_032893928.1	8	XP_015208302.1
C	OG0000398	cac5	4	bb_00006894-RA	12	ck_00013077-RA	12	XP_030139408.1	3	hg_XP_016861981.1	ATP2B2	6	mm_XP_011239463.1	18	XP_032893152.1	5	XP_015203688.1
B	OG0000398	cac5	4	bb_00006894-RA	26	ck_00015796-RA	26	XP_041577314.1	1	hg_NP_001675.3	ATP2B4	1	mm_XP_011246340.1	NA	NA	3	XP_015198206.1
A	OG0000437	cac5	4	bb_00005932-RN	1	ck_00000873-RA	1A	XP_030119741.3	12	hg_XP_016875415.1	CACNA1C	6	mm_XP_011239477.1	19	XP_032894259.1	8	XP_015208510.1
C	OG0000437	cac5	4	bb_00005932-RN	12	ck_00013128-RA	12	XP_030139089.1	3	hg_XP_011532396.1	CACNA1D	14	mm_XP_006518538.1	18	XP_032892437.1	5	XP_015203639.1
B	OG0000437	cac5	4	bb_00005932-RN	26	ck_00015521-RA	26	XP_030147894.3	1	hg_NP_000060.2	CACNA1S	1	mm_NP_001074492.1	24	XP_032898562.1	NA	NA
A	OG0000469	cac5	4	bb_00006010-RA	1	ck_00000126-RA	1A	XP_012424295.1	10	hg_NP_001350474.1	PFKFB3	2	mm_NP_001171224.1	21	XP_032896051.1	8	XP_015207887.1
C	OG0000469	cac5	4	bb_00006010-RA	12	ck_00012975-RA	12	XP_012428358.1	3	hg_NP_001304063.1	PFKFB4	9	mm_XP_006512196.1	18	XP_032892799.1	5	XP_015203653.1
B	OG0000469	cac5	4	bb_00006010-RA	26	ck_00015669-RA	26	XP_030147604.1	1	hg_NP_006203.2	PFKFB2	1	mm_NP_032851.2	24	XP_032898874.1	3	XP_015197672.1
A	OG0000471	cac5	4	bb_00006531-RA	1	ck_00000381-RA	1A	XP_030114740.3	12	hg_NP_065813.1	SRGAP1	10	mm_NP_001074506.1	19	XP_032893972.1	8	XP_006633879.1
C	OG0000471	cac5	4	bb_00006531-RA	12	ck_00013321-RA	12	XP_030139322.1	3	hg_XP_016863063.1	SRGAP3	6	mm_XP_006506207.1	18	XP_032892684.1	5	XP_015202713.1
B	OG0000471	cac5	4	bb_00006531-RA	26	ck_00015656-RA	26	XP_030147672.3	1	hg_XP_011507656.1	SRGAP2	1	mm_NP_001074480.2	24	XP_032898166.1	3	XP_015197927.1
A	OG0000528	cac5	4	bb_00006588-RA	1	ck_00000281-RA	1A	XP_012424420.3	7	hg_NP_000836.2	GRM8	6	mm_NP_001298001.1	19	XP_032893536.1	8	XP_006633451.2
C	OG0000528	cac5	4	bb_00006588-RA	12	ck_00013315-RB	12	XP_030139183.1	3	hg_NP_870989.1	GRM7	6	mm_XP_006505359.1	18	XP_032892643.1	5	XP_015203398.1
B	OG0000528	cac5	4	bb_00006588-RA	26	ck_00015754-RA	26	XP_030111704.1	6	hg_NP_000832.1	GRM4	17	mm_NP_001277974.1	24	XP_032898383.1	3	XP_006628403.2
A	OG0000554	cac5	4	bb_00006132-RA	1	ck_00000859-RA	1	XP_012424807.1	12	hg_NP_001036068.1	KDM5A	6	mm_NP_666109.2	19	XP_032893702.1	8	XP_015208761.1
B	OG0000554	cac5	4	bb_00006132-RA	26	ck_00015537-RA	26	XP_030147715.3	1	hg_NP_001300971.1	KDM5B	1	mm_NP_690855.2	24	XP_032898557.1	3	XP_015197732.1
D	OG0000554	cac5	4	bb_00006132-RA	29	TRINITY_DN5680_c0_g1_i1.p1	31	XP_041567893.1	X	hg_NP_004178.2	KDM5C	X	mm_XP_006528832.1	NA	NA	NA	NA
A	OG0000580	cac5	4	bb_00006271-RB	1	ck_00000210-RA	1A	XP_012424321.2	7	hg_NP_945351.1	LHFPL3	5	mm_NP_084266.1	21	XP_032895782.1	8	XP_015207729.1
C	OG0000580	cac5	4	bb_00006271-RB	12	ck_00013205-RA	12	XP_002194992.2	3	hg_NP_940962.1	LHFPL4	6	mm_NP_808431.2	21	XP_032895782.1	5	XP_015203850.1
B	OG0000580	cac5	4	bb_00006271-RB	26	ck_00015514-RA	26	NP_001232416.1	6	hg_NP_872354.1	LHFPL5	17	mm_XP_006524496.1	24	XP_032898462.1	3	XP_015197909.1
D	OG0000654	cac5	4	bb_00006186-RB	NA	NA	NA	NA	X	hg_NP_004454.2	FGD1	X	mm_NP_032027.2	NA	NA	1	XP_015208063.1
B	OG0000654	cac5	4	bb_00006186-RB	NA	NA	26	XP_030147916.3	6	hg_XP_016865918.1	FGD2	17	mm_NP_001153010.1	NA	NA	3	XP_015197996.1
A	OG0000654	cac5	4	bb_00006186-RB	1	ck_00000837-RF	1	XP_030119143.1	12	hg_NP_001357227.1	FGD4	16	mm_NP_001288746.1	19	XP_032893454.1	8	XP_015208531.1
C	OG0000654	cac5	4	bb_00006186-RB	12	ck_00013123-RB	12	XP_030139342.1	9	hg_NP_001077005.1	FGD3	13	mm_NP_056574.2	18	XP_032892424.1	5	XP_015203781.1
A	OG0000767	cac5	4	bb_00006309-RA	1	ck_00000946-RA	1A	XP_030119352.3	12	hg_XP_016874755.1	ITPR2	6	mm_NP_064307.2	21	XP_032895218.1	8	XP_015207518.1
C	OG0000767	cac5	4	bb_00006309-RA	12	ck_00013310-RA	12	XP_030139027.2	3	hg_XP_011531983.1	ITPR1	6	mm_XP_006505686.1	18	XP_032892647.1	5	XP_015202833.1
B	OG0000767	cac5	4	bb_00006309-RA	26	ck_00015761-RA	26	XP_030147765.3	6	hg_NP_002215.2	ITPR3	17	mm_XP_006523775.1	24	XP_032898387.1	3	XP_015197931.1
A	OG0000769	cac5	4	bb_00006122-RA	1	ck_00000246-RA	1A	XP_030111655.3	12	hg_NP_705898.1	CPNE8	15	mm_NP_080091.1	21	XP_032895492.1	8	XP_006633505.1
C	OG0000769	cac5	4	bb_00006122-RA	12	ck_00013207-RA	12	XP_030138700.3	3	hg_XP_011531688.1	CPNE9	6	mm_NP_733773.2	18	XP_032892996.1	5	XP_006631151.2
B	OG0000769	cac5	4	bb_00006122-RA	26	ck_00015579-RA	26	XP_041577279.1	6	hg_XP_011513070.1	CPNE5	17	mm_XP_006524312.1	24	XP_032898441.1	3	XP_015198330.1
C	OG0000770	cac5	4	bb_00005790-RC	12	TRINITY_DN324_c0_g1_i29.p1	12	XP_030138707.3	NA	NA	NA	NA	NA	NA	NA	NA	NA
D	OG0000770	cac5	4	bb_00005790-RC	29	TRINITY_DN11688_c0_g1_i1.p1	31	XP_041567847.1	X	hg_NP_055185.2	SRPK3	X	mm_XP_006528235.1	18	XP_032893015.1	5	XP_015203839.1
A	OG0000770	cac5	4	bb_00005790-RC	1	ck_00000213-RC	1	XP_012424334.3	7	hg_XP_024302662.1	SRPK2	5	mm_XP_011248053.1	21	XP_032895789.1	NA	NA
B	OG0000770	cac5	4	bb_00005790-RC	26	ck_00015515-RA	26	XP_012426452.4	6	hg_NP_003128.3	SRPK1	17	mm_NP_058075.2	24	XP_032898461.1	3	XP_015198131.1
A	OG0000772	cac5	4	bb_00005714-RA	1	ck_00000324-RC	1A	NP_001041728.1	7	hg_NP_683696.2	FOXP2	6	mm_XP_017176830.1	19	XP_032894226.1	8	XP_015208104.1
C	OG0000772	cac5	4	bb_00005714-RA	12	ck_00013285-RB	12	NP_001070166.1	3	hg_NP_001231739.1	FOXP1	6	mm_XP_006505387.1	18	XP_032892591.1	5	XP_015202690.1
B	OG0000772	cac5	4	bb_00005714-RA	26	ck_00015771-RA	26	NP_001266189.1	6	hg_XP_011512591.1	FOXP4	17	mm_XP_017173175.1	24	XP_032898153.1	3	XP_015198069.1
A	OG0000773	cac5	NA	NA	1	ck_00000335-RA	1A	XP_041569705.1	7	hg_NP_001093128.1	LRRN3	12	mm_NP_001258637.1	19	XP_032893285.1	8	XP_015208174.1
C	OG0000773	cac5	NA	NA	12	ck_00013307-RA	12	XP_004174966.1	3	hg_NP_001311117.1	LRRN1	6	mm_NP_032542.1	18	XP_032892632.1	5	XP_006630775.1
B	OG0000773	cac5	NA	NA	26	ck_00015629-RA	26	XP_030147957.3	1	hg_NP_006329.2	LRRN2	1	mm_NP_034862.1	24	XP_032898732.1	3	XP_015198276.1
D	OG0000774	cac5	4	bb_00006089-RA	NA	NA	NA	NA	X	hg_NP_001034671.3	PNCK	X	mm_NP_001186280.1	NA	NA	1	XP_015196402.1
C	OG0000774	cac5	4	bb_00006089-RA	12	TRINITY_DN1010_c0_g1_i11.p3	12	XP_030138728.1	3	hg_XP_005265573.1	CAMK1	6	mm_NP_598687.1	18	XP_032893062.1	5	XP_015202672.1
A	OG0000774	cac5	4	bb_00006089-RA	1	ck_00000151-RA	1	XP_002192041.4	10	hg_NP_705718.1	CAMK1D	2	mm_NP_796317.2	21	XP_032895179.1	8	XP_006633415.1
B	OG0000774	cac5	4	bb_00006089-RA	26	ck_00015682-RA	26	XP_030117302.3	1	hg_NP_065172.1	CAMK1G	1	mm_XP_011237234.1	NA	NA	3	XP_015198239.1
B	OG0000864	cac5	4	bb_00005724-RA	26	TRINITY_DN5963_c0_g1_i8.p1	26	XP_041577275.1	1	hg_NP_001399.1	CELSR2	3	mm_NP_059088.2	24	XP_032898446.1	3	XP_015197920.1
A	OG0000864	cac5	4	bb_00005724-RA	1	ck_00000252-RA	1	XP_030111746.3	22	hg_XP_006724446.1	CELSR1	15	mm_XP_006520442.1	21	XP_032895638.1	8	XP_015208138.1
C	OG0000864	cac5	4	bb_00005724-RA	12	ck_00013156-RA	12	XP_012427714.4	3	hg_NP_001398.2	CELSR3	9	mm_XP_006511684.1	18	XP_032892988.1	5	XP_015203565.1
A	OG0000865	cac5	4	bb_00005953-RA.1.60d55d00	1	ck_00000259-RA	1A	XP_012424428.2	22	hg_NP_001291737.1	BRD1	15	mm_NP_001028446.2	21	XP_032895658.1	8	XP_015208059.1
C	OG0000865	cac5	4	bb_00005953-RA.1.60d55d00	12	ck_00013208-RA	12	XP_030138696.1	3	hg_XP_024309509.1	BRPF1	6	mm_XP_006506845.1	18	XP_032893025.1	NA	NA
B	OG0000865	cac5	4	bb_00005953-RA.1.60d55d00	26	ck_00015518-RA	26	XP_030111680.3	6	hg_NP_056510.2	BRPF3	17	mm_NP_001074784.1	24	XP_032898431.1	3	XP_015197922.1
B	OG0000870	cac5	4	bb_00006131-RC	NA	NA	26	XP_030111674.3	1	hg_NP_001337103.1	ATXN7L2	3	mm_NP_001276474.1	24	XP_032898045.1	3	XP_006628636.2
A	OG0000870	cac5	4	bb_00006131-RC	1	ck_00000217-RA	1	XP_012424343.1	7	hg_XP_006715963.1	ATXN7L1	12	mm_XP_006515186.1	19	XP_032893539.1	8	XP_015207881.1
C	OG0000870	cac5	4	bb_00006131-RC	12	ck_00013257-RA	12	XP_030139264.1	3	hg_NP_001170858.1	ATXN7	14	mm_XP_006518078.1	18	XP_032892540.1	5	XP_015202722.1
A	OG0000872	cac5	NA	NA	1	ck_00001002-RA	1A	XP_012424764.1	22	hg_NP_001001928.1	PPARA	15	mm_NP_001106889.1	19	XP_032893445.1	8	XP_015208771.1
C	OG0000872	cac5	NA	NA	12	ck_00013089-RA	12	XP_030138956.1	3	hg_NP_056953.2	PPARG	6	mm_NP_035276.2	18	XP_032893129.1	5	XP_006631094.2
B	OG0000872	cac5	NA	NA	26	ck_00015736-RD	26	XP_030147772.1	6	hg_NP_001165289.1	PPARD	17	mm_NP_035275.1	24	XP_032898300.1	3	XP_015198262.1
A	OG0000963	cac5	NA	NA	1	ck_00000480-RB	1A	XP_002186837.1	12	hg_NP_001722.1	BTG1	NA	NA	19	XP_032893916.1	8	XP_006633113.1
C	OG0000963	cac5	NA	NA	12	ck_00013066-RA	12	NP_001232753.1	NA	NA	NA	NA	NA	18	XP_032893171.1	5	XP_006631075.1
B	OG0000963	cac5	NA	NA	26	ck_00015791-RA	26	XP_030147889.3	1	hg_NP_006754.1	BTG2	1	mm_NP_031596.1	24	XP_032898112.1	3	XP_006628493.1
A	OG0000967	cac5	NA	NA	1	ck_00000379-RA	1A	XP_030114724.1	12	hg_NP_000697.1	AVPR1A	10	mm_NP_058543.2	19	XP_032893990.1	8	XP_006633869.2
C	OG0000967	cac5	NA	NA	12	ck_00013319-RA	12	XP_002188302.3	3	hg_NP_000907.2	OXTR	6	mm_NP_001074616.1	18	XP_032892667.1	5	XP_006630737.1
B	OG0000967	cac5	NA	NA	26	ck_00015654-RA	26	XP_002189484.4	1	hg_NP_000698.1	AVPR1B	1	mm_NP_036054.1	NA	NA	NA	NA
A	OG0001061	cac5	4	bb_00005912-RA	NA	NA	1	XP_032608286.2	7	hg_NP_001449.3	FLNC	6	mm_NP_001074654.1	21	XP_032895836.1	8	XP_015207866.1
C	OG0001061	cac5	4	bb_00005912-RA	12	ck_00013150-RA	12	XP_012428163.3	3	hg_NP_001157789.1	FLNB	14	mm_NP_001074896.1	18	XP_032892501.1	5	XP_006631014.1
D	OG0001061	cac5	4	bb_00005912-RA	29	TRINITY_DN8_c0_g1_i13.p1	31	XP_041567910.1	X	hg_NP_001104026.1	FLNA	X	mm_XP_006527974.1	NA	NA	1	XP_015198109.1
A	OG0001071	cac5	4	bb_00006043-RA	1	ck_00000286-RA	1A	NP_001232424.1	NA	NA	NA	NA	NA	19	XP_032893530.1	NA	NA
C	OG0001071	cac5	4	bb_00006043-RA	12	ck_00013313-RA	12	XP_030139262.1	3	hg_NP_060654.1	ARL8B	6	mm_NP_080287.1	18	XP_032892645.1	5	XP_006630751.1
B	OG0001071	cac5	4	bb_00006043-RA	26	ck_00015527-RA	26	XP_030147652.1	1	hg_NP_620150.1	ARL8A	1	mm_NP_081099.1	24	XP_032898377.1	3	XP_006628537.1
D	OG0001173	cac5	4	bb_00006394-RA	29	TRINITY_DN20671_c0_g1_i1.p1	31	XP_041567846.1	X	hg_NP_001290441.1	PDZD4	X	mm_NP_001025039.1	NA	NA	1	XP_015208910.1
A	OG0001173	cac5	4	bb_00006394-RA	1	ck_00000343-RA	1	XP_012424386.4	12	hg_NP_001158067.1	PDZRN4	15	mm_NP_001158065.1	19	XP_032893563.1	NA	XP_006642953.1
C	OG0001173	cac5	4	bb_00006394-RA	12	ck_00013296-RA	12	XP_030138892.3	3	hg_NP_055824.1	PDZRN3	6	mm_NP_061372.2	18	XP_032892614.1	5	XP_015202778.1
A	OG0001288	cac5	4	bb_00005878-RA	1	ck_00000760-RA	1A	XP_030119029.3	12	hg_NP_001339098.1	SLC41A2	10	mm_NP_796362.1	NA	NA	8	XP_015207389.1
C	OG0001288	cac5	4	bb_00005878-RA	12	ck_00013185-RC	12	XP_030138957.3	NA	NA	NA	NA	NA	18	XP_032892847.1	5	XP_015203738.1
B	OG0001288	cac5	4	bb_00005878-RA	26	ck_00015647-RA	26	XP_041577255.1	1	hg_NP_776253.3	SLC41A1	1	mm_NP_776290.1	24	XP_032898803.1	3	XP_006628513.1
A	OG0000866	cac6	5	bb_00013058-RA	NA	NA	5	XP_032604409.2	11	hg_NP_001099035.2	SMTNL1	2	mm_NP_077192.1	NA	NA	NA	NA
C	OG0000866	cac6	5	bb_00013058-RA	15	ck_00011569-RE	15	XP_030141437.3	22	hg_NP_001193946.1	SMTN	11	mm_XP_006514787.1	25	XP_032899587.1	20	XP_015221581.1
B	OG0000866	cac6	5	bb_00013058-RA	19	ck_00012946-RA	19	XP_041576054.1	17	hg_NP_001108446.1	SMTNL2	11	mm_NP_808444.1	28	XP_032901759.1	22	XP_015222841.1
A	OG0000868	cac6	5	bb_00012930-RA	5	ck_00006625-RA	5	XP_041572466.1	11	hg_NP_001018080.1	CORO1B	19	mm_NP_035908.1	28	XP_032902201.1	22	XP_015222995.1
C	OG0000868	cac6	5	bb_00012930-RA	15	ck_00011420-RI	15	XP_030141363.1	12	hg_NP_001098707.1	CORO1C	5	mm_NP_035909.2	28	XP_032902201.1	20	XP_006640279.2
B	OG0000868	cac6	5	bb_00012930-RA	19	ck_00012813-RB	19	XP_030143793.1	17	hg_XP_005258105.2	CORO6	11	mm_XP_006533000.1	28	XP_032902201.1	NA	NA
A	OG0000869	cac6	5	bb_00013657-RA	5	ck_00006629-RA	5	XP_030129419.1	11	hg_NP_004168.1	STX3	19	mm_XP_006526907.1	NA	NA	NA	NA
C	OG0000869	cac6	5	bb_00013657-RA	15	ck_00011318-RA	15	XP_041575249.1	12	hg_XP_016874467.1	STX2	5	mm_NP_031967.2	NA	NA	NA	NA
B	OG0000869	cac6	5	bb_00013657-RA	19	ck_00012600-RA	19	XP_030144066.1	7	hg_XP_016868056.1	STX1A	5	mm_NP_058081.2	28	XP_032902017.1	NA	NA
D	OG0000869	cac6	5	bb_00013657-RA	38	ck_00018247-RA	16	XP_041575477.1	16	hg_NP_443106.1	STX1B	7	mm_XP_006508107.1	NA	NA	5	XP_015201626.1
A	OG0001169	cac6	5	bb_00013267-RA	5	ck_00006615-RA	5	XP_030129402.3	11	hg_XP_011543287.1	ANKRD13D	19	mm_NP_080996.2	28	XP_032902199.1	NA	NA
C	OG0001169	cac6	5	bb_00013267-RA	15	ck_00011440-RA	15	XP_012433596.1	12	hg_XP_005254037.1	ANKRD13A	5	mm_XP_006530517.2	25	XP_032899663.1	20	XP_015221680.1
B	OG0001169	cac6	5	bb_00013267-RA	19	ck_00012812-RB	19	XP_032607673.2	17	hg_XP_024306338.1	ANKRD13B	11	mm_XP_006533451.1	28	XP_032902199.1	NA	NA
D	OG0001170	cac6	5	bb_00013658-RA	38	TRINITY_DN4283_c1_g1_i2.p1	16	XP_041575480.1	16	hg_NP_775293.1	ATP2A1	7	mm_XP_006507331.1	NA	NA	NA	NA
C	OG0001170	cac6	5	bb_00013658-RA	15	ck_00011361-RC	15	XP_002192568.1	12	hg_NP_733765.1	ATP2A2	5	mm_NP_001103610.1	25	XP_032899161.1	NA	NA
B	OG0001170	cac6	5	bb_00013658-RA	19	ck_00012664-RA	19	XP_030144113.3	17	hg_XP_011522183.1	ATP2A3	11	mm_NP_058025.2	28	XP_032901820.1	22	XP_006640894.1
D	OG0001263	cac6	5	bb_00013597-RA	NA	NA	16	XP_041575475.1	NA	NA	NA	NA	NA	NA	NA	NA	NA
C	OG0001263	cac6	5	bb_00013597-RA	15	ck_00011560-RA	15	XP_030141788.1	12	hg_NP_001333416.1	TAOK3	5	mm_NP_001074777.1	25	XP_032898997.1	20	XP_015221655.1
B	OG0001263	cac6	5	bb_00013597-RA	19	ck_00012810-RA	19	XP_030143782.1	17	hg_NP_065842.1	TAOK1	11	mm_NP_659074.2	28	XP_032902175.1	22	XP_006640982.1
A	OG0001415	cac6	NA	NA	5	TRINITY_DN1371_c0_g2_i1.p6	5	XP_030129527.1	16	hg_NP_113665.3	YPEL3	7	mm_XP_017167716.1	NA	NA	20	XP_015221406.1
B	OG0001415	cac6	NA	NA	19	TRINITY_DN387_c1_g1_i1.p3	19	XP_030144139.1	17	hg_NP_001005404.1	YPEL2	NA	NA	28	XP_032901678.1	22	XP_015223317.1
C	OG0001415	cac6	NA	NA	15	ck_00011277-RA	15	XP_030141647.1	22	hg_NP_037445.1	YPEL1	NA	NA	25	XP_032899413.1	NA	NA
A	OG0000359	cac8	7	bb_00011909-RA	8	ck_00009369-RA	8	XP_030135024.3	1	hg_NP_001229735.2	BRDT	5	mm_XP_006534791.1	10	XP_032884857.1	NA	NA
C	OG0000359	cac8	7	bb_00011909-RA	16	ck_00017512-RB	35	XP_041568653.1	6	hg_NP_001186384.1	BRD2	17	mm_XP_017172734.1	30	XP_032903612.1	NA	NA
D	OG0000359	cac8	7	bb_00011909-RA	17	ck_00014002-RC	17	XP_030142657.1	9	hg_NP_031397.1	BRD3	2	mm_NP_001107046.1	32	XP_032905133.1	NA	NA
B	OG0000359	cac8	7	bb_00011909-RA	30	ck_00017288-RB	30	XP_041567709.1	19	hg_NP_490597.1	BRD4	17	mm_NP_001273559.1	35	XP_032868091.1	6	XP_015204588.1
A	OG0000401	cac8	7	bb_00012069-RA	8	ck_00009236-RF	8	XP_030135423.3	1	hg_XP_016858338.1	RASAL2	1	mm_XP_006496813.1	10	XP_032884285.1	10	XP_015211337.1
C	OG0000401	cac8	7	bb_00012069-RA	16	ck_00017480-RA	35	XP_041568553.1	6	hg_NP_006763.2	SYNGAP1	17	mm_XP_006524298.1	NA	NA	NA	NA
D	OG0000401	cac8	7	bb_00012069-RA	17	ck_00014053-RB	17	XP_030142473.3	9	hg_XP_005251776.1	DAB2IP	2	mm_NP_001107596.1	32	XP_032905059.1	21	XP_015222380.1
B	OG0000401	cac8	7	bb_00012069-RA	30	ck_00017361-RA	30	XP_041567589.1	19	hg_XP_011526487.1	RASAL3	17	mm_XP_006524475.1	35	XP_032906852.1	6	XP_015204486.1
A	OG0000624	cac8	7	bb_00012392-RA	8	ck_00009196-RC	8	XP_030135523.1	1	hg_XP_005245285.1	PBX1	1	mm_XP_006496762.1	NA	NA	NA	NA
D	OG0000624	cac8	7	bb_00012392-RA	17	ck_00014088-RB	17	XP_030142770.1	9	hg_XP_006717193.1	PBX3	2	mm_NP_058048.1	NA	NA	21	XP_006640563.1
B	OG0000624	cac8	7	bb_00012392-RA	30	ck_00017322-RA	30	XP_030115696.3	19	hg_XP_011526622.1	PBX4	8	mm_NP_001020125.1	35	XP_032906806.1	6	XP_015204443.1
A	OG0000676	cac8	7	bb_00012276-RA	8	ck_00009097-RA	8	XP_012430604.2	1	hg_NP_006104.4	VAV3	3	mm_XP_006501882.1	10	XP_032883749.1	10	XP_015210956.1
D	OG0000676	cac8	7	bb_00012276-RA	17	ck_00013998-RA	17	XP_002199325.3	9	hg_XP_016870597.1	VAV2	2	mm_XP_006497917.1	32	XP_032904934.1	21	XP_015222475.1
B	OG0000676	cac8	7	bb_00012276-RA	30	ck_00017374-RA	30	XP_041567622.1	19	hg_NP_005419.2	VAV1	17	mm_NP_035821.3	35	XP_032906800.1	6	XP_015204756.1
A	OG0000780	cac8	7	bb_00012152-RA	8	ck_00009266-RB	8	XP_030135316.1	1	hg_NP_055916.1	COLGALT2	1	mm_NP_808424.3	10	XP_032885010.1	10	XP_006635346.1
D	OG0000780	cac8	7	bb_00012152-RA	17	ck_00013892-RB	17	XP_030142406.3	9	hg_NP_057258.3	CERCAM	2	mm_NP_997181.1	32	XP_032904980.1	21	XP_015221966.1
B	OG0000780	cac8	7	bb_00012152-RA	30	TRINITY_DN1385_c1_g1_i2.p1	30	XP_032601521.2	19	hg_NP_078932.2	COLGALT1	8	mm_NP_666323.2	35	XP_032868107.1	6	XP_006631559.1
A	OG0000781	cac8	7	bb_00012132-RA	8	ck_00009178-RA	8	XP_030135564.2	1	hg_XP_016856465.1	DNM3	1	mm_XP_006496664.1	10	XP_032883950.1	10	XP_015211932.1
D	OG0000781	cac8	7	bb_00012132-RA	17	ck_00013899-RA	17	XP_030142279.1	9	hg_NP_001275668.1	DNM1	2	mm_XP_006497725.1	32	XP_032904663.1	21	XP_015222583.1
B	OG0000781	cac8	7	bb_00012132-RA	30	ck_00017276-RA	30	XP_032601497.1	19	hg_NP_001005360.1	DNM2	9	mm_XP_006510036.1	35	XP_032906789.1	6	XP_015204538.1
A	OG0000782	cac8	NA	NA	8	ck_00009309-RB	8	XP_002187015.1	1	hg_NP_001275750.1	OLFM3	3	mm_NP_694797.1	10	XP_032885006.1	10	XP_015210958.1
D	OG0000782	cac8	NA	NA	17	ck_00014013-RA	17	NP_001185777.1	9	hg_NP_001269540.1	OLFM1	2	mm_NP_062371.2	32	XP_032905318.1	NA	XP_006643228.2
B	OG0000782	cac8	NA	NA	30	TRINITY_DN3944_c0_g2_i2.p1	30	XP_041567638.1	19	hg_NP_001291276.1	OLFM2	9	mm_XP_006510356.1	35	XP_032906772.1	6	XP_015204534.1
B	OG0000842	cac8	7	bb_00011877-RA	30	TRINITY_DN222_c0_g1_i6.p1	30	XP_041567578.1	19	hg_NP_075461.2	CACNA1A	8	mm_XP_006530650.1	35	XP_032868170.1	NA	NA
A	OG0000842	cac8	7	bb_00011877-RA	8	ck_00009214-RB	8	XP_030135486.3	1	hg_XP_016857732.1	CACNA1E	1	mm_XP_011246211.1	10	XP_032884208.1	10	XP_015211903.1
D	OG0000842	cac8	7	bb_00011877-RA	17	ck_00013847-RA	17	XP_030142635.1	9	hg_NP_000709.1	CACNA1B	2	mm_XP_006497689.1	NA	NA	21	XP_015222186.1
A	OG0001079	cac8	7	bb_00012685-RA	8	ck_00009195-RA	8	XP_030135525.1	1	hg_NP_001167540.1	LMX1A	1	mm_NP_387501.1	10	XP_032884254.1	NA	NA
D	OG0001079	cac8	7	bb_00012685-RA	17	ck_00014091-RA	17	XP_030142572.2	9	hg_NP_001167617.1	LMX1B	2	mm_XP_006497809.1	32	XP_032904882.1	21	XP_015222314.1
B	OG0001079	cac8	7	bb_00012685-RA	30	ck_00017317-RA	NA	NA	NA	NA	NA	NA	NA	35	XP_032906731.1	NA	NA
A	OG0000047	cac9	NA	NA	2	ck_00003471-RA	2	XP_002188913.1	18	hg_NP_001290453.1	TUBB6	18	mm_NP_080749.2	4	XP_032875299.1	9	XP_015210359.1
C	OG0000047	cac9	NA	NA	11	ck_00013713-RA	11	XP_030138351.1	16	hg_NP_006077.2	TUBB3	8	mm_NP_075768.1	17	XP_032891568.1	23	XP_006641299.1
B	OG0000047	cac9	NA	NA	20	ck_00014436-RA	20	XP_002195424.2	20	hg_NP_110400.1	TUBB1	2	mm_NP_001074440.1	23	XP_032897893.1	18	XP_015220708.1
A	OG0000195	cac9	8	bb_00007915-RA	2	ck_00003744-RA	2	XP_002199856.1	8	hg_NP_003900.1	CPNE3	4	mm_NP_082045.1	NA	NA	9	XP_015209966.1
C	OG0000195	cac9	8	bb_00007915-RA	11	ck_00013701-RA	11	XP_030138454.3	16	hg_XP_016878627.1	CPNE7	8	mm_NP_733785.1	17	XP_032891557.1	23	XP_006641267.2
B	OG0000195	cac9	8	bb_00007915-RA	20	ck_00014131-RA	NA	NA	20	hg_NP_003906.2	CPNE1	2	mm_NP_733467.1	23	XP_032898026.1	18	XP_015220553.1
A	OG0000293	cac9	NA	NA	2	ck_00003458-RA	2	XP_002190284.4	18	hg_NP_000520.1	MC2R	18	mm_NP_001258645.1	NA	NA	11	XP_006636159.1
C	OG0000293	cac9	NA	NA	11	ck_00013712-RA	11	XP_002196074.1	16	hg_NP_002377.4	MC1R	8	mm_NP_032585.2	17	XP_032891567.1	23	XP_006641206.1
B	OG0000293	cac9	NA	NA	20	ck_00014463-RA	20	XP_030144688.3	20	hg_NP_063941.3	MC3R	2	mm_NP_032587.1	23	XP_032897134.1	18	XP_015220052.1
A	OG0000323	cac9	NA	NA	2	ck_00003734-RC	2	XP_002198360.2	8	hg_NP_001093861.1	RALYL	3	mm_XP_006530163.1	4	XP_032876082.1	9	XP_015210410.1
B	OG0000323	cac9	NA	NA	20	ck_00014159-RC	20	XP_041576143.1	20	hg_NP_057951.1	RALY	2	mm_NP_001132985.1	23	XP_032897625.1	18	XP_015220640.1
D	OG0000323	cac9	NA	NA	34	ck_00018091-RA	36	XP_041568796.1	NA	NA	Hnrnpc	14	mm_NP_058580.1	NA	NA	5	XP_006630258.1
A	OG0000346	cac9	8	bb_00007218-RB	2	ck_00003245-RA	2	XP_002199547.4	6	hg_NP_002451.2	IRF4	13	mm_NP_038702.1	2	XP_032872279.1	9	XP_015210169.1
C	OG0000346	cac9	8	bb_00007218-RB	11	ck_00013652-RC	11	XP_030138217.3	16	hg_NP_001350836.1	IRF8	8	mm_NP_001288740.1	17	XP_032891709.1	23	XP_015223611.1
B	OG0000346	cac9	8	bb_00007218-RB	20	ck_00014370-RB	20	XP_041576227.1	NA	NA	NA	NA	NA	2	XP_032872279.1	18	XP_015220405.1
A	OG0000347	cac9	8	bb_00007461-RA	2	ck_00003694-RA	2	XP_002199413.1	8	hg_NP_001311332.1	PI15	1	mm_NP_444421.2	4	XP_032875167.1	9	XP_015208889.1
C	OG0000347	cac9	8	bb_00007461-RA	11	ck_00013642-RA	11	XP_002194276.3	16	hg_NP_113664.1	CRISPLD2	8	mm_NP_001297564.1	17	XP_032891686.1	23	XP_006641271.1
B	OG0000347	cac9	8	bb_00007461-RA	20	ck_00014230-RA	20	XP_030144805.3	20	hg_NP_848586.1	R3HDML	2	mm_NP_001092801.1	NA	NA	18	XP_006639527.1
A	OG0000348	cac9	8	bb_00007514-RA	2	ck_00003638-RA	2	XP_030122098.3	8	hg_XP_011515855.1	CHD7	4	mm_NP_001264078.1	4	XP_032875671.1	9	XP_015209129.1
C	OG0000348	cac9	8	bb_00007514-RA	11	ck_00013507-RC	11	XP_030138387.3	16	hg_XP_005256225.1	CHD9	8	mm_NP_001297459.1	17	XP_032892225.1	23	XP_015223966.1
B	OG0000348	cac9	8	bb_00007514-RA	20	ck_00014119-RD	20	XP_012425608.3	20	hg_XP_016883588.1	CHD6	2	mm_NP_775544.2	23	XP_032897999.1	18	XP_015220539.1
D	OG0000348	cac9	8	bb_00007514-RA	34	ck_00018093-RA	36	XP_041568784.1	14	hg_NP_001164100.1	CHD8	14	mm_XP_011243467.2	scaffold_517_ctg1	XP_032872708.1	NA	XP_015195036.1
A	OG0000423	cac9	8	bb_00007838-RA	2	ck_00003123-RB	2	XP_030121509.1	5	hg_XP_011512243.2	SLC12A7	13	mm_XP_006517233.1	2	XP_032872581.1	9	XP_015209855.1
C	OG0000423	cac9	8	bb_00007838-RA	11	ck_00013495-RA	11	XP_004175039.3	16	hg_NP_001139434.1	SLC12A4	8	mm_NP_001240733.1	17	XP_032892201.1	23	XP_006641467.1
B	OG0000423	cac9	8	bb_00007838-RA	20	ck_00014422-RA	20	XP_030144596.1	20	hg_NP_001128243.1	SLC12A5	2	mm_XP_006500006.2	23	XP_032897528.1	18	XP_015220581.1
A	OG0000461	cac9	NA	NA	2	ck_00003445-RA	2	XP_002192463.4	18	hg_NP_872317.1	CBLN2	18	mm_NP_001289285.1	4	XP_032874813.1	9	XP_015208865.1
C	OG0000461	cac9	NA	NA	11	ck_00013522-RA	11	XP_030138192.1	16	hg_NP_004343.1	CBLN1	8	mm_NP_062600.2	NA	NA	23	XP_015223880.1
B	OG0000461	cac9	NA	NA	20	ck_00014465-RA	20	XP_002199310.1	20	hg_NP_542184.1	CBLN4	2	mm_NP_783439.1	23	XP_032897470.1	18	XP_006639488.2
A	OG0000462	cac9	8	bb_00007156-RA	2	ck_00003919-RB	2	XP_012427581.3	8	hg_XP_011515093.1	NDRG1	15	mm_NP_032707.2	NA	NA	11	XP_006635847.2
C	OG0000462	cac9	8	bb_00007156-RA	11	ck_00013352-RB	11	XP_030138577.3	16	hg_XP_006721315.1	NDRG4	8	mm_XP_006530930.1	17	XP_032891963.1	23	XP_015223539.1
B	OG0000462	cac9	8	bb_00007156-RA	20	ck_00014121-RB	20	XP_012425622.1	20	hg_XP_006723900.1	NDRG3	2	mm_NP_851287.1	23	XP_032897727.1	18	XP_015220336.1
A	OG0000504	cac9	8	bb_00007038-RA	2	ck_00003766-RA	2	XP_002200057.1	8	hg_NP_005252.1	GEM	4	mm_NP_034406.2	4	XP_032876001.1	11	XP_006636056.1
C	OG0000504	cac9	8	bb_00007038-RA	11	ck_00013586-RA	11	XP_030138230.1	16	hg_NP_001122322.1	RRAD	8	mm_NP_062636.2	17	XP_032891781.1	23	XP_006641281.1
B	OG0000504	cac9	8	bb_00007038-RA	20	ck_00014362-RA	NA	NA	NA	NA	NA	NA	NA	NA	NA	NA	NA
A	OG0000505	cac9	NA	NA	2	ck_00003252-RA	2	XP_002197559.5	6	hg_XP_005249135.2	MYLK4	13	mm_XP_006516729.1	2	XP_032872181.1	9	XP_015210298.1
C	OG0000505	cac9	NA	NA	11	ck_00013532-RB	11	XP_030138474.3	16	hg_NP_872299.2	MYLK3	8	mm_NP_780650.2	17	XP_032892305.1	23	XP_015223856.1
B	OG0000505	cac9	NA	NA	20	ck_00014368-RA	20	XP_030144677.3	20	hg_NP_149109.1	MYLK2	2	mm_NP_001074513.2	NA	NA	18	XP_006639760.1
A	OG0000556	cac9	8	bb_00007842-RA	2	ck_00003959-RA	2	XP_030122685.2	NA	NA	NA	NA	NA	4	XP_032876256.1	9	XP_015209711.1
C	OG0000556	cac9	8	bb_00007842-RA	11	ck_00013620-RC	11	XP_030138123.1	16	hg_NP_002652.2	PLCG2	8	mm_NP_758489.1	17	XP_032891657.1	23	XP_015223586.1
B	OG0000556	cac9	8	bb_00007842-RA	20	ck_00014200-RB	20	XP_030144823.1	20	hg_XP_005260495.1	PLCG1	2	mm_NP_067255.2	23	XP_032897758.1	18	XP_015220316.1
A	OG0000558	cac9	NA	NA	2	ck_00003746-RA	2	XP_002199883.1	8	hg_NP_005932.2	MMP16	4	mm_NP_062698.2	NA	NA	9	XP_015210020.1
C	OG0000558	cac9	NA	NA	11	ck_00013357-RA	11	XP_030138046.3	16	hg_NP_002419.1	MMP15	8	mm_NP_032635.1	17	XP_032891996.1	23	XP_015224061.1
B	OG0000558	cac9	NA	NA	20	ck_00014141-RA	20	XP_002187137.3	20	hg_NP_006681.1	MMP24	2	mm_NP_034938.3	23	XP_032897982.1	18	XP_006639739.2
A	OG0000625	cac9	8	bb_00007041-RA	2	ck_00003759-RD	2	XP_030122264.1	8	hg_NP_001185608.1	RUNX1T1	4	mm_XP_006537631.1	4	XP_032876023.1	11	XP_015213632.1
C	OG0000625	cac9	8	bb_00007041-RA	11	ck_00013687-RE	11	XP_030138014.3	16	hg_NP_005178.4	CBFA2T3	8	mm_XP_011246593.1	NA	NA	23	XP_006641277.2
B	OG0000625	cac9	8	bb_00007041-RA	20	ck_00014170-RA	20	XP_030144719.3	20	hg_XP_011527403.1	CBFA2T2	2	mm_NP_766448.1	23	XP_032897700.1	18	XP_015220168.1
A	OG0000650	cac9	8	bb_00007497-RA.1.60d55dd0	2	ck_00003038-RA	NA	NA	7	hg_NP_001193409.1	ELMO1	13	mm_XP_006516607.1	2	XP_032869240.1	11	XP_015212976.1
C	OG0000650	cac9	8	bb_00007497-RA.1.60d55dd0	11	ck_00013400-RA	11	XP_032606393.2	16	hg_NP_078988.3	ELMO3	8	mm_NP_766348.3	17	XP_032891930.1	23	XP_006641453.1
B	OG0000650	cac9	8	bb_00007497-RA.1.60d55dd0	20	ck_00014428-RD	20	XP_030144663.1	20	hg_NP_573403.1	ELMO2	2	mm_NP_997589.1	23	XP_032897923.1	18	XP_015220346.1
A	OG0000722	cac9	8	bb_00007084-RA	2	ck_00003879-RA	2	XP_030122484.1	8	hg_NP_066301.1	SNTB1	15	mm_NP_057876.1	4	XP_032874986.1	11	XP_015213612.1
C	OG0000722	cac9	8	bb_00007084-RA	11	ck_00013724-RA	11	XP_030138416.3	16	hg_NP_006741.1	SNTB2	8	mm_NP_033255.1	17	XP_032891504.1	23	XP_006641235.1
B	OG0000722	cac9	8	bb_00007084-RA	20	ck_00014172-RA	20	XP_030144510.3	20	hg_NP_003089.1	SNTA1	2	mm_NP_033254.2	23	XP_032898030.1	18	XP_006639452.1
A	OG0000723	cac9	8	bb_00006928-RA	2	ck_00003957-RA	2	XP_030122661.1	8	hg_NP_963883.2	MAFA	15	mm_NP_919331.1	4	XP_032876250.1	9	XP_006634233.2
C	OG0000723	cac9	8	bb_00006928-RA	11	ck_00013608-RA	11	XP_030138184.1	16	hg_NP_005351.2	MAF	8	mm_NP_001020748.2	17	XP_032891741.1	23	XP_006641197.2
B	OG0000723	cac9	8	bb_00006928-RA	20	ck_00014198-RA	20	XP_004177097.3	20	hg_NP_005452.2	MAFB	2	mm_NP_034788.1	23	XP_032897765.1	18	XP_006639587.2
A	OG0000725	cac9	8	bb_00007420-RA	2	ck_00003432-RA	2	XP_002195086.1	18	hg_NP_001295139.1	TSHZ1	18	mm_NP_001074769.1	4	XP_032874963.1	11	XP_015212634.1
C	OG0000725	cac9	8	bb_00007420-RA	11	ck_00013551-RA	11	XP_030138151.3	19	hg_NP_065907.2	TSHZ3	7	mm_XP_006540024.1	17	XP_032892342.1	23	XP_015224059.1
B	OG0000725	cac9	8	bb_00007420-RA	20	ck_00014471-RA	20	XP_030144238.1	20	hg_NP_775756.3	TSHZ2	2	mm_XP_006499486.2	23	XP_032897461.1	18	XP_015220160.1
A	OG0000726	cac9	8	bb_00007993-RA	2	ck_00003148-RA	2	XP_030121455.3	18	hg_NP_741996.2	SALL3	18	mm_XP_006526522.1	4	XP_032874951.1	11	XP_006635915.2
C	OG0000726	cac9	8	bb_00007993-RA	11	ck_00013509-RB	11	XP_012425845.3	16	hg_NP_002959.2	SALL1	8	mm_NP_067365.2	17	XP_032892238.1	23	XP_006641475.1
B	OG0000726	cac9	8	bb_00007993-RA	20	ck_00014475-RA	20	XP_030144622.3	20	hg_NP_065169.1	SALL4	2	mm_NP_780512.2	23	XP_032897443.1	18	XP_006639485.1
B	OG0000727	cac9	8	bb_00007577-RA	NA	NA	20	XP_030144819.3	NA	NA	NA	NA	NA	NA	NA	NA	NA
A	OG0000727	cac9	8	bb_00007577-RA	2	ck_00003390-RA	2	XP_030121677.1	5	hg_NP_001265562.1	IRX4	13	mm_NP_061373.1	2	XP_032904152.1	11	XP_015213064.1
C	OG0000727	cac9	8	bb_00007577-RA	11	ck_00013499-RA	11	XP_030138343.3	16	hg_NP_077311.2	IRX6	8	mm_NP_071873.2	17	XP_032892208.1	23	XP_015223894.1
A	OG0000729	cac9	8	bb_00007262-RA	2	ck_00003418-RA	2	XP_030121724.1	18	hg_NP_115899.1	PARD6G	18	mm_NP_444347.3	2	XP_032870034.1	11	XP_006635927.2
C	OG0000729	cac9	8	bb_00007262-RA	11	ck_00013376-RB	11	XP_030137984.1	16	hg_XP_005256034.1	PARD6A	8	mm_NP_062669.2	17	XP_032892162.1	23	XP_015224066.1
B	OG0000729	cac9	8	bb_00007262-RA	20	ck_00014482-RA	20	XP_030144459.3	20	hg_NP_115910.1	PARD6B	2	mm_NP_067384.2	23	XP_032897431.1	18	XP_006639602.1
B	OG0000835	cac9	8	bb_00007819-RA	20	TRINITY_DN6038_c0_g1_i2.p1	20	XP_030144340.2	20	hg_NP_001244066.1	ITCH	2	mm_NP_001230641.1	23	XP_032897696.1	18	XP_015220115.1
A	OG0000835	cac9	8	bb_00007819-RA	2	ck_00003742-RA	2	XP_002199845.3	8	hg_NP_008944.1	WWP1	4	mm_NP_796301.2	4	XP_032876075.1	9	XP_015209911.1
C	OG0000835	cac9	8	bb_00007819-RA	11	ck_00013734-RA	11	XP_030138408.3	16	hg_NP_001257383.1	WWP2	8	mm_NP_080106.1	17	XP_032891624.1	23	XP_015223635.1
A	OG0000836	cac9	8	bb_00007430-RA.1.60d55dca	2	ck_00003449-RA	2	XP_030121786.1	18	hg_NP_689934.2	DOK6	18	mm_NP_001034262.1	4	XP_032874820.1	9	XP_015209288.1
C	OG0000836	cac9	8	bb_00007430-RA.1.60d55dca	11	ck_00013370-RA	11	XP_030138423.3	16	hg_NP_001317485.1	DOK4	8	mm_NP_444476.1	17	XP_032891832.1	23	XP_015224087.1
B	OG0000836	cac9	8	bb_00007430-RA.1.60d55dca	20	ck_00014466-RA	20	XP_030144504.1	20	hg_NP_060901.2	DOK5	2	mm_NP_084037.3	23	XP_032897468.1	18	XP_015220053.1
A	OG0001035	cac9	8	bb_00007480-RA	2	ck_00003547-RA	2	XP_030121973.3	18	hg_NP_001280654.1	TAF4B	18	mm_NP_001093919.1	4	XP_032875385.1	9	XP_015209338.1
C	OG0001035	cac9	8	bb_00007480-RA	11	ck_00013574-RA	11	XP_041574568.1	NA	NA	NA	NA	NA	NA	NA	23	XP_015223839.1
B	OG0001035	cac9	8	bb_00007480-RA	20	ck_00014263-RB	20	XP_030144420.1	20	hg_NP_003176.2	TAF4	2	mm_NP_001074561.1	23	XP_032897808.1	18	XP_015220214.1
A	OG0001036	cac9	8	bb_00007724-RA	2	ck_00003696-RA	2	XP_030122207.3	8	hg_NP_004124.4	HNF4G	3	mm_XP_006530135.1	4	XP_032875158.1	9	XP_015210485.1
C	OG0001036	cac9	8	bb_00007724-RA	11	ck_00013643-RA	11	XP_030138040.3	NA	NA	NA	NA	NA	17	XP_032891687.1	NA	NA
B	OG0001036	cac9	8	bb_00007724-RA	20	ck_00014229-RA	20	XP_002190881.3	20	hg_XP_005260464.1	HNF4A	2	mm_NP_032287.2	23	XP_032897364.1	18	XP_015220204.1
A	OG0001300	cac9	8	bb_00008025-RA	2	ck_00003544-RA	2	XP_002195359.5	NA	NA	NA	NA	NA	NA	NA	NA	NA
C	OG0001300	cac9	8	bb_00008025-RA	11	ck_00013536-RA	11	XP_002194773.3	NA	NA	NA	NA	NA	NA	NA	23	XP_006641444.1
B	OG0001300	cac9	8	bb_00008025-RA	20	ck_00014268-RA	20	XP_030144555.3	20	hg_XP_005260323.1	HRH3	2	mm_NP_598610.1	NA	NA	NA	NA
A	OG0002304	cac9	8	bb_00007223-RA	2	ck_00003244-RA	2	XP_002197752.2	NA	NA	Dusp22	13	mm_NP_001033044.1	17	XP_032891710.1	9	XP_015210172.1
C	OG0002304	cac9	8	bb_00007223-RA	11	ck_00013653-RA	11	XP_030138002.3	NA	NA	NA	NA	NA	17	XP_032891710.1	9	XP_015210172.1
B	OG0002304	cac9	8	bb_00007223-RA	20	ck_00014371-RA	NA	NA	20	hg_XP_016883143.1	DUSP15	2	mm_NP_001152848.1	17	XP_032891710.1	9	XP_015210172.1
C	OG0000197	cac10	9	bb_00009119-RA	18	TRINITY_DN2194_c0_g1_i10.p1	18	XP_002197173.1	17	hg_NP_005043.1	RAC3	11	mm_NP_573486.1	26	XP_032900460.1	10	XP_006635202.1
A	OG0000197	cac10	9	bb_00009119-RA	1	ck_00000701-RA	1	XP_002199090.1	22	hg_NP_002863.1	RAC2	15	mm_NP_033034.1	38	XP_032869086.1	NA	NA
B	OG0000197	cac10	9	bb_00009119-RA	14	ck_00011943-RA	14	XP_030140886.3	7	hg_NP_061485.1	RAC1	5	mm_XP_006504730.1	NA	NA	13	XP_006637276.1
D	OG0000380	cac10	9	bb_00009278-RA	NA	NA	37	XP_041568901.1	19	hg_NP_000827.2	GRIN2D	7	mm_XP_011249102.1	26	XP_032899867.1	10	XP_006635157.1
A	OG0000380	cac10	9	bb_00009278-RA	1	ck_00000586-RA	1	XP_002195885.1	12	hg_NP_000825.2	GRIN2B	6	mm_NP_032197.3	38	XP_032869139.1	NA	NA
B	OG0000380	cac10	9	bb_00009278-RA	14	ck_00011954-RA	14	XP_012432825.3	16	hg_XP_016878661.1	GRIN2A	16	mm_NP_032196.2	22	XP_032896322.1	13	XP_006637219.2
C	OG0000380	cac10	9	bb_00009278-RA	18	ck_00014812-RA	18	XP_030143576.3	17	hg_XP_016880033.1	GRIN2C	11	mm_XP_017169765.1	26	XP_032899867.1	10	XP_006635157.1
A	OG0000456	cac10	NA	NA	1	ck_00000585-RA	1A	XP_002195733.1	12	hg_XP_024304645.1	EMP1	6	mm_NP_001275556.1	NA	NA	NA	NA
B	OG0000456	cac10	NA	NA	14	ck_00011953-RA	14	XP_002197172.1	16	hg_NP_001415.1	EMP2	16	mm_NP_031955.2	22	XP_032896321.1	13	XP_015216040.1
C	OG0000456	cac10	NA	NA	18	ck_00014542-RA	18	XP_030143245.1	17	hg_NP_000295.1	PMP22	11	mm_NP_001289184.1	26	XP_032899936.1	10	XP_015212131.1
D	OG0000456	cac10	NA	NA	31	ck_00017546-RA	37	XP_041568963.1	19	hg_NP_001300834.1	EMP3	7	mm_NP_001139818.1	NA	NA	25	XP_015192241.1
A	OG0000457	cac10	9	bb_00008188-RA	1	ck_00000690-RA	1A	XP_030118889.3	NA	NA	NA	NA	NA	38	XP_032869121.1	12	XP_015215051.1
B	OG0000457	cac10	9	bb_00008188-RA	14	ck_00011769-RA	NA	NA	NA	NA	NA	NA	NA	22	XP_032896127.1	13	XP_006637307.1
C	OG0000457	cac10	9	bb_00008188-RA	18	ck_00014565-RA	18	XP_002188305.3	17	hg_NP_061822.1	UTS2R	11	mm_NP_663415.1	NA	NA	10	XP_015211548.1
A	OG0000459	cac10	9	bb_00008422-RA	1	ck_00000700-RA	1A	XP_002199122.2	22	hg_NP_037517.1	CYTH4	15	mm_NP_082471.2	NA	NA	NA	NA
B	OG0000459	cac10	9	bb_00008422-RA	14	ck_00011944-RA	14	XP_004175716.1	7	hg_NP_004218.1	CYTH3	5	mm_NP_035312.3	22	XP_032896473.1	13	XP_015216019.1
C	OG0000459	cac10	9	bb_00008422-RA	18	ck_00014761-RB	18	XP_030143462.1	17	hg_NP_001351969.1	CYTH1	11	mm_NP_001106170.1	26	XP_032900168.1	10	XP_015211795.1
A	OG0000499	cac10	9	bb_00008976-RA	1	ck_00000722-RA	1A	XP_030118937.3	22	hg_NP_002464.1	MYH9	15	mm_NP_071855.2	38	XP_032869501.1	12	XP_015215186.1
B	OG0000499	cac10	9	bb_00008976-RA	14	ck_00011913-RB	14	XP_012432819.3	16	hg_NP_001035203.1	MYH11	16	mm_XP_006521906.1	22	XP_032896168.1	NA	NA
C	OG0000499	cac10	9	bb_00008976-RA	18	ck_00014524-RA	18	XP_030143442.3	17	hg_XP_011522177.1	MYH10	11	mm_XP_006534552.1	NA	NA	10	XP_006635254.2
B	OG0000502	cac10	9	bb_00008960-RA	14	TRINITY_DN2095_c0_g3_i6.p1	14	XP_030140507.1	16	hg_NP_006530.1	CACNG3	7	mm_NP_062303.2	22	XP_032896628.1	13	XP_015215554.1
D	OG0000502	cac10	9	bb_00008960-RA	NA	NA	37	XP_041568897.1	19	hg_NP_114101.4	CACNG8	7	mm_NP_573453.2	NA	NA	NA	NA
A	OG0000502	cac10	9	bb_00008960-RA	1	ck_00000717-RB	1	XP_002199232.1	22	hg_NP_006069.1	CACNG2	15	mm_NP_031609.1	38	XP_032868997.1	12	XP_006636885.1
C	OG0000502	cac10	9	bb_00008960-RA	18	ck_00014675-RA	18	XP_030143340.1	17	hg_NP_055220.1	CACNG4	11	mm_NP_062304.1	26	XP_032900032.1	10	XP_006635277.1
A	OG0000552	cac10	9	bb_00008363-RA	1	ck_00000640-RB	1A	XP_030118808.3	22	hg_NP_001155973.1	TNRC6B	15	mm_NP_659061.2	38	XP_032869343.1	12	XP_015215117.1
B	OG0000552	cac10	9	bb_00008363-RA	14	ck_00011883-RB	14	XP_030141051.3	16	hg_XP_024305999.1	TNRC6A	7	mm_XP_011240059.1	22	XP_032896758.1	13	XP_015215655.1
C	OG0000552	cac10	9	bb_00008363-RA	18	ck_00014572-RA	18	XP_012433995.4	17	hg_XP_006722059.3	TNRC6C	11	mm_NP_932139.2	26	XP_032900515.1	10	XP_015211684.1
A	OG0000553	cac10	NA	NA	1	ck_00000579-RB	1A	XP_030118706.3	NA	NA	NA	NA	NA	38	XP_032869127.1	NA	NA
B	OG0000553	cac10	NA	NA	14	ck_00012115-RA	14	XP_030141145.1	16	hg_NP_001291700.1	GPRC5B	7	mm_NP_001182703.1	22	XP_032897094.1	13	XP_015215441.1
C	OG0000553	cac10	NA	NA	18	ck_00014718-RA	18	XP_030143179.3	17	hg_XP_005257569.1	GPRC5C	11	mm_NP_001103807.1	26	XP_032900141.1	10	XP_015212126.1
A	OG0000621	cac10	9	bb_00008495-RA	1	ck_00000584-RA	1A	XP_030118708.3	12	hg_NP_001354292.1	GSG1	6	mm_NP_001074021.1	NA	NA	NA	NA
B	OG0000621	cac10	9	bb_00008495-RA	14	ck_00011972-RA	14	XP_030140543.3	16	hg_NP_001310829.1	GSG1L	7	mm_NP_001094958.1	22	XP_032896848.1	13	XP_006637230.2
C	OG0000621	cac10	9	bb_00008495-RA	18	ck_00014501-RA	18	XP_030143517.1	NA	NA	NA	NA	NA	26	XP_032899997.1	10	XP_006635169.1
A	OG0000622	cac10	9	bb_00008355-RB	1	ck_00000723-RF	1	XP_030118941.3	22	hg_XP_006724248.1	RBFOX2	15	mm_XP_006521627.1	38	XP_032868975.1	NA	NA
B	OG0000622	cac10	9	bb_00008355-RB	14	ck_00011968-RD	14	XP_012432688.1	16	hg_XP_016878807.1	RBFOX1	16	mm_XP_006522236.1	22	XP_032897041.1	13	XP_015215942.1
C	OG0000622	cac10	9	bb_00008355-RB	18	ck_00014754-RB	18	XP_030142938.3	17	hg_XP_011522661.1	RBFOX3	11	mm_NP_001034256.1	26	XP_032900480.1	10	XP_015212035.1
A	OG0000623	cac10	9	bb_00008605-RA	1	ck_00000703-RA	1A	XP_012424638.2	22	hg_NP_001042.1	SSTR3	15	mm_NP_033244.2	38	XP_032869014.1	12	XP_015215043.1
B	OG0000623	cac10	9	bb_00008605-RA	14	ck_00011830-RA	14	XP_030140651.3	16	hg_NP_001044.1	SSTR5	17	mm_NP_001177937.1	22	XP_032897040.1	13	XP_015215442.1
C	OG0000623	cac10	9	bb_00008605-RA	18	ck_00014704-RA	18	XP_030143162.1	17	hg_NP_001041.1	SSTR2	11	mm_NP_001036071.1	26	XP_032900199.1	NA	NA
A	OG0000716	cac10	9	bb_00008736-RA	1	ck_00000637-RA	1A	XP_030118801.3	22	hg_NP_065882.2	MRTFA	15	mm_NP_694629.2	38	XP_032869275.1	NA	NA
B	OG0000716	cac10	9	bb_00008736-RA	14	ck_00011667-RA	14	XP_004176686.4	16	hg_NP_001295071.1	MRTFB	16	mm_XP_006522171.1	22	XP_032896203.1	NA	NA
C	OG0000716	cac10	9	bb_00008736-RA	18	ck_00014514-RB	18	XP_030143273.3	17	hg_NP_001139784.1	MYOCD	11	mm_XP_011247195.1	26	XP_032899968.1	10	XP_015212168.1
A	OG0000717	cac10	9	bb_00008916-RA	1	ck_00000694-RB	1A	XP_002199021.4	22	hg_NP_001350700.1	GGA1	15	mm_NP_666041.1	38	XP_032869305.1	12	XP_015215141.1
B	OG0000717	cac10	9	bb_00008916-RA	14	ck_00011891-RB	14	XP_030140663.3	16	hg_NP_055859.1	GGA2	7	mm_NP_083034.1	22	XP_032896781.1	13	XP_015215505.1
C	OG0000717	cac10	9	bb_00008916-RA	18	ck_00014832-RA	18	XP_002197133.4	17	hg_XP_016879874.1	GGA3	11	mm_NP_766636.2	26	XP_032900340.1	10	XP_015212144.1
A	OG0000718	cac10	9	bb_00008560-RA	1	ck_00000609-RB	1A	XP_012424569.1	22	hg_NP_001350774.1	SEPTIN3	15	mm_XP_017172096.1	38	XP_032868929.1	12	XP_015215135.1
B	OG0000718	cac10	9	bb_00008560-RA	14	ck_00012026-RA	14	XP_030140791.3	16	hg_XP_016878427.1	SEPTIN12	16	mm_XP_006522640.1	22	XP_032896355.1	13	XP_015215894.1
C	OG0000718	cac10	9	bb_00008560-RA	18	ck_00014568-RA	18	XP_030142923.3	17	hg_NP_001106963.1	SEPTIN9	11	mm_NP_001106958.1	26	XP_032900523.1	10	XP_015211756.1
A	OG0000719	cac10	NA	NA	1	ck_00000658-RA	1A	XP_012424688.4	22	hg_NP_055108.2	NPTXR	NA	NA	38	XP_032869320.1	NA	NA
B	OG0000719	cac10	NA	NA	14	ck_00011688-RA	14	XP_030140528.1	7	hg_NP_002514.1	NPTX2	5	mm_NP_058069.1	22	XP_032896445.1	13	XP_015215559.1
C	OG0000719	cac10	NA	NA	18	ck_00014742-RA	18	XP_030143145.3	17	hg_NP_002513.2	NPTX1	11	mm_NP_032756.1	26	XP_032900134.1	10	XP_006635265.1
A	OG0000834	cac10	9	bb_00009306-RA	1	ck_00000643-RA	1A	XP_030118825.3	22	hg_NP_066919.2	CACNA1I	15	mm_XP_006521012.1	38	XP_032869031.1	NA	NA
B	OG0000834	cac10	9	bb_00009306-RA	14	ck_00011826-RB	14	XP_030140504.3	16	hg_XP_006721026.1	CACNA1H	17	mm_XP_006524796.1	22	XP_032896382.1	13	XP_015215845.1
C	OG0000834	cac10	9	bb_00009306-RA	18	ck_00014793-RB	18	XP_030143556.3	17	hg_NP_061496.2	CACNA1G	11	mm_XP_011246988.1	26	XP_032900396.1	10	XP_015211833.1
B	OG0000920	cac10	NA	NA	14	TRINITY_DN630_c2_g1_i10.p2	14	XP_030141047.1	16	hg_NP_061865.1	KCTD5	17	mm_NP_081284.2	22	XP_032896807.1	13	XP_015215522.1
A	OG0000920	cac10	NA	NA	1	ck_00000707-RB	1	XP_012424696.3	22	hg_XP_011528676.1	KCTD17	15	mm_XP_006521523.2	38	XP_032869206.1	NA	NA
C	OG0000920	cac10	NA	NA	18	ck_00014825-RA	18	XP_030143435.1	17	hg_NP_056168.1	KCTD2	11	mm_XP_006534229.1	26	XP_032900309.1	10	XP_006635142.1
A	OG0000921	cac10	9	bb_00008398-RA	1	ck_00000672-RC	1A	XP_012424640.1	22	hg_NP_001155044.1	MAFF	15	mm_NP_001291760.1	38	XP_032869134.1	NA	NA
B	OG0000921	cac10	9	bb_00008398-RA	14	ck_00011716-RB	14	XP_002195862.1	7	hg_NP_002351.1	MAFK	5	mm_NP_034887.1	NA	NA	13	XP_015215297.1
C	OG0000921	cac10	9	bb_00008398-RA	18	ck_00014782-RA	18	XP_030143375.1	17	hg_NP_002350.1	MAFG	11	mm_XP_017169796.1	NA	NA	10	XP_006635210.2
C	OG0000922	cac10	9	bb_00008205-RA	18	TRINITY_DN7399_c1_g1_i1.p2	18	XP_030143481.1	17	hg_NP_001350707.1	SYNGR2	11	mm_NP_033330.1	26	XP_032900145.1	10	XP_006635213.1
A	OG0000922	cac10	9	bb_00008205-RA	1	ck_00000652-RA	1	XP_012424658.2	22	hg_NP_004702.2	SYNGR1	15	mm_NP_997591.1	38	XP_032869125.1	NA	NA
B	OG0000922	cac10	9	bb_00008205-RA	14	ck_00011854-RA	14	XP_030140845.3	16	hg_NP_004200.2	SYNGR3	17	mm_NP_035652.2	22	XP_032896939.1	13	XP_006637215.1
A	OG0001033	cac10	9	bb_00008654-RA	1	ck_00000704-RA	1A	XP_002196152.4	NA	NA	C1qtnf6	15	mm_XP_006521515.1	38	XP_032869148.1	12	XP_015214975.1
B	OG0001033	cac10	9	bb_00008654-RA	14	ck_00011829-RA	14	XP_041575118.1	NA	hg_NP_997302.2	C1QTNF8	15	NA	38	XP_032869148.1	12	XP_015214975.1
C	OG0001033	cac10	9	bb_00008654-RA	18	ck_00014757-RA	18	XP_030142960.3	17	hg_XP_006721726.1	C1QTNF1	11	mm_XP_006533883.1	26	XP_032900478.1	10	XP_006635445.1
B	OG0001133	cac10	9	bb_00008749-RA	14	TRINITY_DN4239_c2_g1_i4.p1	14	NP_001232517.1	16	hg_NP_001167.2	ARHGDIG	17	mm_NP_032139.1	22	XP_032897086.1	13	XP_015216011.1
A	OG0001133	cac10	9	bb_00008749-RA	1	ck_00000538-RA	1	XP_030118583.1	12	hg_NP_001166.3	ARHGDIB	6	mm_NP_001288230.1	22	XP_032897086.1	13	XP_015216011.1
C	OG0001133	cac10	9	bb_00008749-RA	18	ck_00014776-RA	18	XP_030143105.1	NA	NA	Arhgdia	11	mm_NP_598557.3	26	XP_032900082.1	10	XP_006635292.1
D	OG0001134	cac10	9	bb_00008385-RA	31	TRINITY_DN170_c0_g2_i2.p2	37	XP_041568941.1	19	hg_NP_001303258.1	PRKCG	7	mm_NP_035232.1	NA	NA	NA	NA
B	OG0001134	cac10	9	bb_00008385-RA	14	ck_00011879-RA	14	XP_030140863.1	16	hg_NP_002729.2	PRKCB	7	mm_NP_032881.1	22	XP_032896629.1	13	XP_015215603.1
C	OG0001134	cac10	9	bb_00008385-RA	18	ck_00014679-RA	18	XP_030143322.1	17	hg_NP_002728.2	PRKCA	11	mm_NP_035231.2	26	XP_032900025.1	10	XP_006635279.1
A	OG0001311	cac10	9	bb_00008448-RB	1	ck_00000689-RA	1A	XP_002195996.1	NA	NA	NA	NA	NA	NA	NA	NA	NA
B	OG0001311	cac10	9	bb_00008448-RB	14	ck_00011702-RA	14	XP_012433366.1	7	hg_NP_001271237.1	ADAP1	5	mm_NP_766311.2	22	XP_032896422.1	13	XP_006637058.1
C	OG0001311	cac10	9	bb_00008448-RB	18	ck_00014655-RA	18	XP_032607581.1	17	hg_XP_024306599.1	ADAP2	11	mm_NP_742145.1	26	XP_032900546.1	10	XP_006635551.1
A	OG0002287	cac10	NA	NA	1	ck_00000683-RA	1A	XP_002195920.4	NA	NA	NA	NA	NA	38	XP_032869018.1	NA	NA
B	OG0002287	cac10	NA	NA	14	ck_00012109-RA	NA	NA	NA	NA	NA	NA	NA	22	XP_032896142.1	13	XP_006637044.1
C	OG0002287	cac10	NA	NA	18	ck_00014596-RA	18	XP_030143493.3	17	hg_NP_003848.1	GALR2	11	mm_NP_034384.3	NA	NA	NA	NA
A	OG0002332	cac10	9	bb_00008780-RA	1	ck_00000684-RA	1A	XP_002195941.3	NA	NA	NA	NA	NA	NA	NA	NA	NA
B	OG0002332	cac10	9	bb_00008780-RA	14	ck_00012081-RA	14	XP_030140670.3	NA	NA	NA	NA	NA	22	XP_032896618.1	13	XP_015216091.1
C	OG0002332	cac10	9	bb_00008780-RA	18	ck_00014644-RA	18	XP_041575825.1	17	hg_NP_005441.1	NOG	11	mm_NP_032737.1	NA	NA	10	XP_015211513.1
A	OG0000057	cac11	10	bb_00011130-RA	1	ck_00001855-RA	1	XP_030136204.1	13	hg_NP_001836.3	COL4A1	8	mm_NP_034061.2	NA	NA	17	XP_015219659.1
B	OG0000057	cac11	10	bb_00011130-RA	4A	ck_00005681-RA	4A	XP_030128158.3	X	hg_XP_011529151.2	COL4A5	X	mm_NP_001156627.1	NA	NA	7	XP_015206871.1
C	OG0000057	cac11	10	bb_00011130-RA	9	v2_00000072-RA	9	XP_030136275.3	2	hg_NP_000082.2	COL4A3	1	mm_NP_031760.2	13	XP_032887873.1	14	XP_015216971.1
A	OG0000057-1	cac11	NA	NA	1	ck_00001856-RA	1	XP_030136183.1	13	hg_NP_001837.2	COL4A2	8	mm_NP_034062.3	NA	NA	17	XP_015219656.1
B	OG0000057-1	cac11	NA	NA	4A	ck_00005682-RA	4A	XP_030128163.3	X	hg_XP_006724680.1	COL4A6	X	mm_NP_444415.2	12	XP_032886054.1	NA	NA
C	OG0000057-1	cac11	NA	NA	9	ck_00010489-RA	9	XP_030135972.3	2	hg_NP_000083.3	COL4A4	1	mm_NP_031761.1	13	XP_032886902.1	NA	NA
A	OG0000129	cac11	10	bb_00010616-RA	1	ck_00000245-RA	1A	XP_041569676.1	NA	NA	NA	NA	NA	NA	NA	NA	NA
C	OG0000129	cac11	10	bb_00010616-RA	9	ck_00010709-RA	9	XP_002194472.5	3	hg_NP_001032.2	SI	3	mm_NP_001074606.1	13	XP_032887084.1	14	XP_015216325.1
D	OG0000129	cac11	10	bb_00010616-RA	35	ck_00017942-RA	NA	NA	7	hg_NP_001352622.1	MGAM	6	mm_XP_006506105.1	13	XP_032887084.1	14	XP_015216325.1
A	OG0000205	cac11	NA	NA	1	ck_00001837-RA	1	XP_004174770.3	13	hg_NP_000696.1	ATP4B	8	mm_NP_033854.1	14	XP_032889408.1	17	XP_015219566.1
B	OG0000205	cac11	NA	NA	4A	ck_00005703-RB	4A	XP_030128477.1	X	hg_NP_001135919.1	ATP1B4	X	mm_NP_598451.1	12	XP_032886102.1	7	XP_006632965.1
C	OG0000205	cac11	NA	NA	9	ck_00010506-RB	9	XP_030136255.1	3	hg_NP_001670.1	ATP1B3	9	mm_NP_031528.1	13	XP_032887810.1	14	XP_006637773.1
D	OG0000205	cac11	NA	NA	35	ck_00017952-RA	32	NP_001232262.1	17	hg_NP_001669.3	ATP1B2	11	mm_NP_038201.1	NA	NA	NA	NA
A	OG0000219	cac11	10	bb_00011609-RA	1	ck_00001715-RA	1	XP_012425070.1	X	hg_XP_005274621.1	NLGN4X	NA	NA	6	XP_032879251.1	14	XP_006637976.1
B	OG0000219	cac11	10	bb_00011609-RA	4A	ck_00005489-RA	4A	XP_004176529.2	X	hg_NP_851820.1	NLGN3	X	mm_NP_766520.2	NA	NA	7	XP_015206860.1
C	OG0000219	cac11	10	bb_00011609-RA	9	ck_00010673-RA	9	XP_002197720.2	3	hg_NP_001352852.1	NLGN1	3	mm_XP_006535478.1	13	XP_032887153.1	14	XP_015216366.1
D	OG0000219	cac11	10	bb_00011609-RA	35	ck_00017911-RA	32	XP_041568171.1	17	hg_NP_065846.1	NLGN2	11	mm_NP_942562.2	13	XP_032887153.1	2	XP_006627419.2
D	OG0000378	cac11	10	bb_00010521-RA	35	XP_041568150.1	32	XP_041568150.1	17	hg_XP_011522001.1	DLG4	11	mm_XP_006532207.1	NA	NA	2	XP_015195968.1
A	OG0000378	cac11	10	bb_00010521-RA	1	ck_00002278-RA	1	XP_012425354.1	11	hg_XP_016872743.1	DLG2	7	mm_XP_006507830.1	6	XP_032878411.1	3	XP_015196768.1
B	OG0000378	cac11	10	bb_00010521-RA	4A	ck_00005502-RA	4A	XP_030128852.2	X	hg_XP_006724688.1	DLG3	X	mm_XP_006528186.1	12	XP_032886515.1	7	XP_015207044.1
C	OG0000378	cac11	10	bb_00010521-RA	9	ck_00010530-RG	9	XP_012431175.1	3	hg_NP_004078.2	DLG1	16	mm_XP_006521824.1	13	XP_032887918.1	14	XP_015216217.1
A	OG0000420	cac11	10	bb_00011259-RA	1	ck_00002354-RA	1	XP_030113047.1	11	hg_XP_016873239.1	ARRB1	7	mm_XP_006507261.1	NA	NA	3	XP_015197241.1
B	OG0000420	cac11	10	bb_00011259-RA	4A	ck_00005406-RA	4A	XP_032604227.2	X	hg_XP_016885007.1	ARR3	X	mm_XP_006527925.1	NA	NA	NA	NA
C	OG0000420	cac11	10	bb_00011259-RA	9	ck_00010330-RA	9	XP_012430952.3	2	hg_NP_000532.2	SAG	1	mm_NP_033144.1	13	XP_032888145.1	14	XP_015217043.1
A	OG0000455	cac11	10	bb_00010766-RA	1	ck_00001736-RB	1	XP_030133229.3	NA	NA	NA	NA	NA	NA	NA	NA	NA
B	OG0000455	cac11	10	bb_00010766-RA	4A	ck_00005694-RA	4A	XP_012428570.1	X	hg_NP_001036214.1	STAG2	X	mm_NP_001277642.1	12	XP_032886626.1	7	XP_015206863.1
C	OG0000455	cac11	10	bb_00010766-RA	9	ck_00010317-RB	9	XP_030136708.1	3	hg_NP_005853.2	STAG1	9	mm_NP_033308.2	13	XP_032887276.1	14	XP_006637760.1
D	OG0000455	cac11	10	bb_00010766-RA	35	ck_00017905-RA	32	XP_041568101.1	7	hg_XP_016867172.1	STAG3	5	mm_NP_058660.2	43	XP_032870593.1	2	XP_015195781.1
A	OG0000497	cac11	10	bb_00010845-RA	1	ck_00001793-RA	1	XP_012425068.4	2	hg_XP_005264105.1	MAP4K4	1	mm_XP_006496104.1	6	XP_032878474.1	17	XP_015219594.1
B	OG0000497	cac11	10	bb_00010845-RA	4A	ck_00005730-RB	4A	XP_030128421.3	NA	NA	NA	NA	NA	12	XP_032886160.1	7	XP_015206857.1
C	OG0000497	cac11	10	bb_00010845-RA	9	ck_00010681-RB	9	XP_030136173.3	3	hg_NP_055843.1	TNIK	3	mm_XP_006535580.1	13	XP_032887624.1	14	XP_015216649.1
A	OG0000498	cac11	NA	NA	1	ck_00001887-RA	1	XP_002198701.1	13	hg_NP_787125.1	FGF14	14	mm_NP_997550.1	6	XP_032878997.1	17	XP_006638961.1
B	OG0000498	cac11	NA	NA	4A	ck_00005553-RA	4A	XP_002190404.1	X	hg_XP_024308120.1	FGF13	X	mm_NP_001277343.1	12	XP_032886200.1	7	XP_006632951.2
C	OG0000498	cac11	NA	NA	9	ck_00010554-RA	9	XP_030136660.1	3	hg_NP_066360.1	FGF12	16	mm_NP_898887.1	13	XP_032887646.1	14	XP_015217051.1
A	OG0000613	cac11	10	bb_00011205-RA	1	ck_00001905-RB	1	XP_002196495.3	13	hg_XP_006719985.1	DOCK9	14	mm_XP_006518407.1	6	XP_032878957.1	17	XP_015218955.1
B	OG0000613	cac11	10	bb_00011205-RA	4A	ck_00005520-RB	4A	XP_030128415.3	X	hg_XP_005262425.1	DOCK11	X	mm_XP_006541469.1	NA	NA	7	XP_015206807.1
C	OG0000613	cac11	10	bb_00011205-RA	9	ck_00010483-RB	9	XP_030135892.3	2	hg_XP_016859930.1	DOCK10	1	mm_XP_017175008.1	13	XP_032887030.1	14	XP_015216477.1
A	OG0000617	cac11	NA	NA	1	ck_00001854-RA	1	XP_030136214.1	13	hg_NP_003740.2	IRS2	8	mm_NP_001074681.1	6	XP_032878104.1	17	XP_015219841.1
B	OG0000617	cac11	NA	NA	4A	ck_00005680-RA	4A	XP_002192854.5	NA	NA	NA	NA	NA	12	XP_032886053.1	7	XP_015206852.1
C	OG0000617	cac11	NA	NA	9	ck_00010487-RA	9	XP_030135971.3	2	hg_NP_005535.1	IRS1	1	mm_NP_034700.2	13	XP_032887877.1	14	XP_015217252.1
A	OG0000668	cac11	10	bb_00010922-RA	1	ck_00002238-RA	1	XP_041571191.1	11	hg_NP_001092142.1	HEPHL1	9	mm_NP_001158269.1	6	XP_032878302.1	3	XP_015196687.1
B	OG0000668	cac11	10	bb_00010922-RA	4A	ck_00005380-RA	4A	XP_030128351.3	X	hg_NP_620074.3	HEPH	X	mm_NP_001153099.1	6	XP_032878302.1	7	XP_015206781.1
C	OG0000668	cac11	10	bb_00010922-RA	9	ck_00010781-RA	9	XP_012431227.4	3	hg_XP_011510737.1	CP	3	mm_XP_006535444.1	13	XP_032887757.1	14	XP_015216238.1
A	OG0000705	cac11	10	bb_00011564-RA	1	ck_00001908-RA	1	XP_002199005.2	13	hg_XP_016876283.1	STK24	14	mm_XP_017171477.1	6	XP_032878953.1	17	XP_015218996.1
B	OG0000705	cac11	10	bb_00011564-RA	4A	ck_00005522-RA	4A	XP_030128404.1	X	hg_NP_057626.2	STK26	X	mm_NP_598490.1	12	XP_032886752.1	7	XP_015206915.1
C	OG0000705	cac11	10	bb_00011564-RA	9	ck_00010430-RA	9	XP_002193965.2	2	hg_NP_001258906.1	STK25	1	mm_NP_067512.3	13	XP_032887428.1	14	XP_006637735.1
A	OG0000706	cac11	NA	NA	1	ck_00002016-RF	1	XP_030128260.3	13	hg_NP_002289.2	LCP1	14	mm_NP_001234913.1	14	XP_032888747.1	17	XP_006639269.1
B	OG0000706	cac11	NA	NA	4A	ck_00005512-RA	4A	XP_030128406.1	X	hg_NP_001129497.1	PLS3	X	mm_XP_006527794.1	12	XP_032886725.1	7	XP_015206566.1
C	OG0000706	cac11	NA	NA	9	ck_00010511-RA	9	XP_030135861.3	3	hg_NP_001138791.1	PLS1	9	mm_NP_001028382.1	13	XP_032887796.1	14	XP_015216568.1
A	OG0000707	cac11	10	bb_00010840-RA	1	ck_00002024-RC	1	XP_030128543.1	13	hg_NP_068839.1	ITM2B	14	mm_NP_032436.1	14	XP_032888736.1	17	XP_006639266.1
B	OG0000707	cac11	10	bb_00010840-RA	4A	ck_00005420-RF	4A	NP_001232288.1	X	hg_NP_004858.1	ITM2A	X	mm_NP_032435.2	12	XP_032885995.1	7	XP_015207214.1
C	OG0000707	cac11	10	bb_00010840-RA	9	ck_00010448-RA	9	XP_004174353.3	2	hg_NP_001274170.1	ITM2C	1	mm_XP_017177408.1	13	XP_032886976.1	14	XP_006637663.1
A	OG0000709	cac11	10	bb_00011452-RA	1	ck_00002317-RA	1	NP_001155842.1	11	hg_NP_001122092.1	PAK1	7	mm_XP_006507497.1	6	XP_032879266.1	3	XP_015196928.1
B	OG0000709	cac11	10	bb_00011452-RA	4A	ck_00005675-RA	4A	XP_030128513.1	X	hg_NP_001121640.1	PAK3	X	mm_NP_001181975.1	12	XP_032886694.1	7	XP_015206619.1
C	OG0000709	cac11	10	bb_00011452-RA	9	ck_00010401-RA	9	XP_030135868.1	3	hg_NP_002568.2	PAK2	16	mm_NP_796300.1	13	XP_032887444.1	14	XP_006637721.1
A	OG0000715	cac11	10	bb_00010528-RA	1	ck_00001742-RA	1	XP_002194950.5	X	hg_NP_001244220.1	SLC9A7	X	mm_NP_796327.1	6	XP_032879170.1	17	XP_006639292.1
B	OG0000715	cac11	10	bb_00010528-RA	4A	ck_00005541-RA	4A	XP_030128383.1	X	hg_NP_001036002.1	SLC9A6	X	mm_NP_766368.2	NA	NA	7	XP_006633051.2
C	OG0000715	cac11	10	bb_00010528-RA	9	ck_00010517-RC	9	XP_002195742.4	3	hg_NP_775924.1	SLC9A9	9	mm_NP_808577.3	13	XP_032886897.1	14	XP_015216722.1
A	OG0000791	cac11	10	bb_00011254-RA	1	ck_00001928-RA	1	XP_041575229.1	13	hg_NP_005699.1	GPC6	14	mm_NP_001073313.1	6	XP_032878816.1	NA	NA
B	OG0000791	cac11	10	bb_00011254-RA	4A	ck_00005530-RA	4A	XP_030128391.1	X	hg_NP_001439.2	GPC4	X	mm_NP_032176.2	12	XP_032886093.1	7	XP_015207228.1
C	OG0000791	cac11	10	bb_00011254-RA	9	ck_00010360-RA	9	XP_030136604.3	2	hg_NP_002072.2	GPC1	1	mm_NP_057905.1	13	XP_032887416.1	14	XP_006637812.1
A	OG0000817	cac11	10	bb_00011003-RA.7.60d55aad	1	ck_00001912-RA	1	NP_001156853.1	13	hg_XP_006719975.1	MBNL2	14	mm_XP_006518434.1	6	XP_032878935.1	17	XP_015218892.1
B	OG0000817	cac11	10	bb_00011003-RA.7.60d55aad	4A	ck_00005525-RC	4A	XP_030128393.1	X	hg_XP_005262488.1	MBNL3	X	mm_XP_006541498.1	NA	NA	7	XP_006632937.1
C	OG0000817	cac11	10	bb_00011003-RA.7.60d55aad	9	ck_00010755-RB	9	NP_001156874.2	3	hg_XP_005247514.1	MBNL1	3	mm_XP_006501835.1	13	XP_032887699.1	14	XP_015216289.1
A	OG0000818	cac11	10	bb_00011018-RA	1	ck_00001993-RA	1	XP_012425167.3	13	hg_NP_821077.1	DGKH	14	mm_XP_011243401.2	14	XP_032888793.1	17	XP_015219393.1
B	OG0000818	cac11	10	bb_00011018-RA	4A	ck_00005448-RA	4A	XP_030128584.3	NA	NA	NA	NA	NA	NA	NA	7	XP_015206878.1
C	OG0000818	cac11	10	bb_00011018-RA	9	ck_00010331-RA	9	XP_030135833.1	2	hg_XP_011510330.1	DGKD	1	mm_XP_006529534.1	13	XP_032887314.1	14	XP_006638027.1
D	OG0000825	cac11	10	bb_00010779-RA	NA	NA	32	XP_041568090.1	17	hg_NP_001397.1	EFNB3	11	mm_XP_006532223.1	NA	NA	2	XP_006627449.1
A	OG0000825	cac11	10	bb_00010779-RA	1	ck_00001878-RA	1	XP_002198538.1	13	hg_XP_016875895.1	EFNB2	8	mm_NP_034241.2	6	XP_032878097.1	14	XP_015217325.1
B	OG0000825	cac11	10	bb_00010779-RA	4A	ck_00005395-RA	4A	XP_030128337.3	X	hg_NP_004420.1	EFNB1	X	mm_NP_034240.1	12	XP_032886545.1	7	XP_006632888.1
A	OG0000827	cac11	10	bb_00010884-RA	1	v2_00000020-RA	1	XP_002191607.2	13	hg_NP_005552.3	LAMP1	8	mm_NP_001304282.1	14	XP_032888862.1	17	XP_006639363.2
B	OG0000827	cac11	10	bb_00010884-RA	4A	ck_00005702-RA	4A	XP_030128474.3	X	hg_NP_001116078.1	LAMP2	X	mm_NP_001277414.1	12	XP_032886577.1	7	XP_015207202.1
C	OG0000827	cac11	10	bb_00010884-RA	9	ck_00010649-RB	9	XP_004176851.4	3	hg_XP_005247417.1	LAMP3	16	mm_NP_796330.2	13	XP_032888059.1	14	XP_015216189.1
C	OG0000851	cac11	10	bb_00010518-RA	9	TRINITY_DN8078_c0_g1_i2.p1	9	XP_002194266.2	2	hg_NP_001034658.1	AP1S3	1	mm_NP_898848.1	13	XP_032887022.1	14	XP_015216515.1
A	OG0000851	cac11	10	bb_00010518-RA	1	ck_00001658-RA	1	XP_002197403.2	X	hg_XP_016885414.1	AP1S2	X	mm_NP_001277308.1	14	XP_032888815.1	17	XP_015219279.1
D	OG0000851	cac11	10	bb_00010518-RA	35	day1.14840.1	32	XP_041568221.1	7	hg_NP_001274.1	AP1S1	5	mm_XP_006504411.1	NA	NA	2	XP_006627508.1
A	OG0000890	cac11	10	bb_00010879-RA	1	ck_00001894-RA	1	XP_041572969.1	13	hg_NP_009060.2	ZIC2	14	mm_NP_033600.3	6	XP_032878980.1	17	XP_006638968.1
B	OG0000890	cac11	10	bb_00010879-RA	4A	ck_00005552-RA	4A	XP_030128229.1	X	hg_NP_003404.1	ZIC3	X	mm_XP_006528036.1	12	XP_032886210.1	7	XP_006632948.1
C	OG0000890	cac11	10	bb_00010879-RA	9	ck_00010524-RA	9	XP_002187078.1	3	hg_NP_003403.2	ZIC1	9	mm_NP_033599.2	13	XP_032887775.1	14	XP_006637765.1
A	OG0000918	cac11	10	bb_00010515-RA	1	ck_00001850-RA	1	XP_012425073.2	13	hg_XP_011535788.2	MCF2L	8	mm_XP_006508769.1	14	XP_032888856.1	17	XP_015219748.1
B	OG0000918	cac11	10	bb_00010515-RA	4A	ck_00005555-RA	4A	XP_032604221.2	X	hg_XP_005262470.1	MCF2	X	mm_XP_006527813.1	12	XP_032886193.1	NA	NA
C	OG0000918	cac11	10	bb_00010515-RA	9	ck_00010647-RC	9	XP_012431156.3	3	hg_NP_055893.3	MCF2L2	NA	NA	13	XP_032888061.1	14	XP_015216304.1
A	OG0000980	cac11	10	bb_00011039-RA	1	ck_00001911-RA	1	XP_004174785.2	13	hg_NP_066361.1	RAP2A	14	mm_NP_083795.2	NA	NA	17	XP_015218907.1
B	OG0000980	cac11	10	bb_00011039-RA	4A	ck_00005524-RA	4A	XP_002190667.2	X	hg_NP_001258115.1	RAP2C	X	mm_NP_766001.1	6	XP_032878948.1	7	XP_006632934.1
C	OG0000980	cac11	10	bb_00011039-RA	9	ck_00010754-RA	9	XP_030136124.1	3	hg_NP_002877.2	RAP2B	3	mm_NP_082988.1	13	XP_032887694.1	14	XP_006637497.1
A	OG0000982	cac11	NA	NA	1	ck_00002231-RA	1	XP_030125434.3	11	hg_XP_005273855.1	AMOTL1	9	mm_XP_006510729.1	6	XP_032878293.1	3	XP_015197193.1
B	OG0000982	cac11	NA	NA	4A	ck_00005668-RB	4A	XP_030128757.1	X	hg_NP_001106962.1	AMOT	X	mm_NP_695231.3	12	XP_032886684.1	7	XP_015206617.1
C	OG0000982	cac11	NA	NA	9	ck_00010393-RB	9	XP_032605914.2	3	hg_NP_001265612.1	AMOTL2	9	mm_XP_006511835.1	13	XP_032887567.1	14	XP_015216789.1
A	OG0001188	cac11	10	bb_00010975-RA	1	ck_00001916-RA	1	XP_030132106.3	13	hg_NP_703157.2	HS6ST3	14	mm_NP_056635.2	NA	NA	17	XP_015219121.1
B	OG0001188	cac11	10	bb_00010975-RA	4A	ck_00005528-RA	4A	XP_030128392.3	X	hg_NP_001070656.1	HS6ST2	X	mm_NP_001070670.1	NA	NA	NA	NA
C	OG0001188	cac11	10	bb_00010975-RA	9	ck_00010343-RA	9	XP_030136569.1	2	hg_NP_004798.3	HS6ST1	1	mm_NP_056633.2	13	XP_032887296.1	14	XP_006637745.1
D	OG0000115	cac12	11	bb_00016946-RA.1.60d55ac3	21	TRINITY_DN15458_c0_g1_i1.p1	21	XP_030144978.1	1	hg_NP_001296122.1	EPHB2	4	mm_XP_006538597.1	31	XP_032903828.1	25	XP_015192738.1
A	OG0000115	cac12	11	bb_00016946-RA.1.60d55ac3	1	ck_00001133-RA	1	XP_002195079.2	7	hg_NP_004436.4	EPHB6	6	mm_NP_001139823.1	13	XP_032887188.1	26	XP_015193479.1
C	OG0000115	cac12	11	bb_00016946-RA.1.60d55ac3	9	ck_00010638-RB	9	XP_030136201.3	3	hg_NP_004434.2	EPHB3	16	mm_XP_006521851.1	13	XP_032887188.1	14	XP_015216889.1
A	OG0000481	cac12	NA	NA	1	ck_00001055-RC	1	XP_002190791.3	NA	NA	Slc2a3	6	mm_XP_006505885.1	NA	NA	2	XP_015195831.1
C	OG0000481	cac12	NA	NA	9	ck_00010684-RA	9	XP_030136764.3	3	hg_NP_000331.1	SLC2A2	3	mm_NP_112474.2	13	XP_032887623.1	14	XP_015216654.1
D	OG0000481	cac12	NA	NA	21	ck_00016051-RA	21	XP_030144986.1	1	hg_NP_006507.2	SLC2A1	4	mm_NP_035530.2	31	XP_032903753.1	25	XP_015192658.1
A	OG0000517	cac12	11	bb_00017976-RA	1	ck_00001100-RA	1	XP_041570619.1	NA	NA	Gnb3	6	mm_NP_038558.1	NA	NA	26	XP_006642421.1
C	OG0000517	cac12	11	bb_00017976-RA	9	ck_00010663-RA	9	XP_030136413.1	3	hg_NP_067642.1	GNB4	3	mm_NP_038559.2	NA	NA	NA	NA
D	OG0000517	cac12	11	bb_00017976-RA	21	ck_00015873-RA	21	XP_012425865.1	1	hg_NP_001269468.1	GNB1	4	mm_NP_001153488.1	31	XP_032903783.1	25	XP_015192586.1
A	OG0000672	cac12	NA	NA	1	ck_00001115-RA	1	XP_002196118.2	12	hg_NP_113679.1	RBP5	NA	NA	NA	NA	26	XP_006642419.1
C	OG0000672	cac12	NA	NA	9	ck_00010459-RA	9	XP_002187251.1	3	hg_NP_002890.2	RBP1	9	mm_NP_035384.1	13	XP_032886983.1	14	XP_006637657.1
D	OG0000672	cac12	NA	NA	21	ck_00015935-RA	21	XP_030145304.3	1	hg_NP_443192.1	RBP7	4	mm_XP_006539148.1	NA	NA	NA	NA
A	OG0000747	cac12	11	bb_00017138-RB	1	ck_00001088-RC	1	XP_030122841.3	12	hg_NP_001264.2	CHD4	6	mm_XP_006505343.1	NA	NA	26	XP_015193343.1
D	OG0000747	cac12	11	bb_00017138-RB	21	ck_00015837-RA	21	XP_030145405.3	1	hg_NP_056372.1	CHD5	4	mm_XP_006538992.1	31	XP_032904051.1	25	XP_006642113.1
B	OG0000747	cac12	11	bb_00017138-RB	35	ck_00017933-RA	32	XP_041568086.1	17	hg_XP_005256484.1	CHD3	11	mm_XP_017169944.1	scaffold_432_ctg1	XP_032872595.1	2	XP_015196264.1
B	OG0000789	cac12	11	bb_00017322-RA	NA	NA	32	XP_041568212.1	17	hg_XP_011522370.1	KCNAB3	11	mm_NP_034729.3	scaffold_432_ctg1	XP_032872590.1	2	XP_015195994.1
C	OG0000789	cac12	11	bb_00017322-RA	9	ck_00010744-RA	9	XP_030135778.2	3	hg_NP_751892.1	KCNAB1	3	mm_XP_006501119.1	13	XP_032887121.1	14	XP_015216344.1
D	OG0000789	cac12	11	bb_00017322-RA	21	ck_00015838-RA	21	XP_004174315.1	1	hg_XP_016858110.1	KCNAB2	4	mm_XP_011248499.1	31	XP_032904056.1	25	XP_015192403.1
C	OG0000850	cac12	11	bb_00017181-RA	9	ck_00010535-RB	9	XP_002189166.5	3	hg_XP_016861535.1	ACAP2	16	mm_XP_006522806.1	13	XP_032887219.1	14	XP_015216706.1
D	OG0000850	cac12	11	bb_00017181-RA	21	ck_00015898-RB	21	XP_030144980.1	1	hg_XP_011538908.1	ACAP3	4	mm_NP_997106.1	31	XP_032904170.1	25	XP_015192330.1
B	OG0000850	cac12	11	bb_00017181-RA	35	ck_00017944-RA	32	XP_041568223.1	17	hg_NP_055531.1	ACAP1	11	mm_NP_722483.2	31	XP_032904170.1	2	XP_015196023.1
A	OG0000896	cac12	11	bb_00017633-RA	1	ck_00001114-RA	1	XP_030123226.3	12	hg_NP_001341275.1	C1R	NA	NA	NA	NA	NA	NA
C	OG0000896	cac12	11	bb_00017633-RA	9	ck_00010572-RA	9	XP_012431130.4	3	hg_XP_011511291.1	MASP1	16	mm_XP_006521891.1	13	XP_032888096.1	14	XP_015217031.1
D	OG0000896	cac12	11	bb_00017633-RA	21	ck_00015947-RA	NA	NA	1	hg_NP_006601.2	MASP2	4	mm_NP_001003893.1	NA	NA	25	XP_015192366.1
A	OG0000989	cac12	11	bb_00017245-RA	1	ck_00001099-RB	1	XP_002192958.4	12	hg_NP_055077.2	P3H3	6	mm_NP_038562.2	NA	NA	26	XP_015193354.1
C	OG0000989	cac12	11	bb_00017245-RA	9	ck_00010564-RA	9	XP_041574048.1	3	hg_NP_060662.2	P3H2	16	mm_NP_775555.1	13	XP_032887576.1	14	XP_006637794.1
D	OG0000989	cac12	11	bb_00017245-RA	21	ck_00016044-RA	21	XP_030145179.1	1	hg_NP_001230175.1	P3H1	4	mm_NP_062756.2	31	XP_032904372.1	25	XP_006641935.1
B	OG0001098	cac12	11	bb_00017724-RA	35	TRINITY_DN5195_c0_g1_i1.p1	32	XP_041568115.1	17	hg_NP_006603.2	KIF1C	11	mm_NP_694743.2	NA	NA	2	XP_015195972.1
C	OG0001098	cac12	11	bb_00017724-RA	9	ck_00010420-RA	9	XP_030136140.1	2	hg_NP_001230937.1	KIF1A	1	mm_XP_006529218.1	13	XP_032887359.1	14	XP_015216689.1
D	OG0001098	cac12	11	bb_00017724-RA	21	ck_00015937-RD	21	NP_001191893.1	1	hg_NP_001352880.1	KIF1B	4	mm_NP_001277924.1	31	XP_032904422.1	25	XP_015192412.1
B	OG0001154	cac12	NA	NA	NA	NA	32	XP_041568133.1	17	hg_XP_024306706.1	PHF23	11	mm_XP_006534564.1	S43	XP_032872190.1	2	XP_015196343.1
C	OG0001154	cac12	NA	NA	9	ck_00010625-RA	9	XP_041573986.1	NA	NA	NA	NA	NA	13	XP_032887594.1	14	XP_015216856.1
D	OG0001154	cac12	NA	NA	21	ck_00015821-RA	21	XP_030145360.1	1	hg_XP_011539064.1	PHF13	4	mm_NP_766293.2	31	XP_032904036.1	14	XP_015216856.1
B	OG0001204	cac12	11	bb_00017328-RA.1.60d55acc	35	VAMP2.ck	32	XP_041568109.1	17	hg_NP_001317054.1	VAMP2	11	mm_NP_033523.1	NA	NA	2	XP_015196050.1
A	OG0001204	cac12	11	bb_00017328-RA.1.60d55acc	1	ck_00001082-RA	1	XP_030122710.3	12	hg_NP_055046.1	VAMP1	6	mm_NP_033522.1	13	XP_032886981.1	26	XP_015193423.1
C	OG0001204	cac12	11	bb_00017328-RA.1.60d55acc	9	ck_00010453-RA	9	XP_030136554.1	NA	NA	NA	NA	NA	NA	NA	NA	NA
D	OG0001204	cac12	11	bb_00017328-RA.1.60d55acc	21	ck_00015816-RA	NA	NA	1	hg_XP_016858330.1	VAMP3	4	mm_NP_033524.1	31	XP_032904020.1	25	XP_015192717.1
A	OG0001480	cac12	11	bb_00017456-RA.2.60d55ad3	1	ck_00001117-RB	1	XP_012425392.3	NA	NA	NA	NA	NA	NA	NA	NA	NA
C	OG0001480	cac12	11	bb_00017456-RA.2.60d55ad3	9	v2_00000071-RA	9	XP_002197647.1	3	hg_NP_001098117.1	SLC25A36	9	mm_XP_006510933.1	13	XP_032886999.1	14	XP_015216460.1
D	OG0001480	cac12	11	bb_00017456-RA.2.60d55ad3	21	ck_00015927-RA	21	NP_001232648.1	1	hg_NP_115691.1	SLC25A33	4	mm_NP_081736.2	31	XP_032903675.1	25	XP_006642052.1
C	OG0000170	cac13	12	bb_00014356-RA.2.60d55af4	3	ck_00005345-RA	3	XP_030125785.3	6	hg_NP_001107558.1	CLIC5	17	mm_XP_006524198.1	NA	NA	1	XP_006625808.1
B	OG0000170	cac13	12	bb_00014356-RA.2.60d55af4	4A	ck_00005445-RA	4A	XP_002198603.1	X	hg_NP_001280.3	CLIC2	NA	NA	12	XP_032886251.1	7	XP_006632969.1
D	OG0000170	cac13	12	bb_00014356-RA.2.60d55af4	23	ck_00016175-RC	23	XP_004186217.2	1	hg_NP_039234.1	CLIC4	4	mm_NP_038913.1	27	XP_032901058.1	6	XP_006631306.1
A	OG0000218	cac13	12	bb_00014770-RA	1	ck_00001631-RB	1	XP_002196504.3	X	hg_NP_055742.2	CNKSR2	X	mm_NP_808419.1	14	XP_032889201.1	3	XP_015196990.1
C	OG0000218	cac13	12	bb_00014770-RA	3	ck_00004713-RA	3	XP_012428056.2	6	hg_NP_001355045.1	CNKSR3	10	mm_XP_011241381.1	8	XP_032880927.1	1	XP_015210442.1
B	OG0000218	cac13	12	bb_00014770-RA	4A	ck_00005583-RA	4A	XP_030128288.3	NA	NA	NA	NA	NA	12	XP_032886722.1	7	XP_015207035.1
A	OG0000249	cac13	12	bb_00014470-RA	1	ck_00001812-RB	1	XP_002194246.2	2	hg_NP_001034581.1	FHL2	1	mm_NP_001276462.1	6	XP_032878505.1	17	XP_006639217.1
C	OG0000249	cac13	12	bb_00014470-RA	3	ck_00004947-RA	3	XP_002194857.3	6	hg_NP_001164278.1	FHL5	4	mm_XP_006538188.1	5	XP_032876949.1	1	XP_015208486.1
B	OG0000249	cac13	12	bb_00014470-RA	4A	ck_00005542-RA	4A	XP_030128373.3	X	hg_XP_006724806.1	FHL1	NA	NA	12	XP_032886076.1	NA	NA
D	OG0000249	cac13	12	bb_00014470-RA	23	ck_00016203-RB	23	XP_030146168.1	1	hg_NP_004459.2	FHL3	4	mm_XP_006502829.1	27	XP_032901223.1	6	XP_015204670.1
A	OG0000316	cac13	12	bb_00014060-RA	1	ck_00001633-RA	1	XP_002196551.3	X	hg_XP_011543857.1	RPS6KA3	X	mm_NP_683747.1	14	XP_032888660.1	3	XP_015196938.1
C	OG0000316	cac13	12	bb_00014060-RA	3	ck_00004641-RA	3	XP_002188343.1	6	hg_XP_006715612.1	RPS6KA2	17	mm_NP_035429.1	8	XP_032880925.1	16	XP_015218812.1
B	OG0000316	cac13	12	bb_00014060-RA	4A	ck_00005585-RA	4A	XP_030128293.1	X	hg_XP_016884912.1	RPS6KA6	X	mm_NP_080225.2	12	XP_032886711.1	7	XP_006632933.2
D	OG0000316	cac13	12	bb_00014060-RA	23	ck_00016082-RA	23	XP_030146447.1	1	hg_NP_001006666.1	RPS6KA1	4	mm_XP_006538740.1	27	XP_032900965.1	6	XP_015204578.1
A	OG0000377	cac13	12	bb_00014803-RA	1	TRINITY_DN377_c8_g1_i1.p1	1	XP_030142743.1	2	hg_NP_006227.1	POU3F3	1	mm_NP_032926.2	6	XP_032878497.1	17	XP_006639216.1
B	OG0000377	cac13	12	bb_00014803-RA	4A	TRINITY_DN10274_c0_g1_i1.p1	4A	XP_002186623.4	X	hg_NP_000298.3	POU3F4	X	mm_NP_032927.1	12	XP_032886709.1	7	XP_015207200.1
C	OG0000377	cac13	12	bb_00014803-RA	3	ck_00004940-RA	3	XP_030123490.1	6	hg_NP_005595.2	POU3F2	4	mm_NP_032925.1	5	XP_032876936.1	1	XP_006626336.1
D	OG0000377	cac13	12	bb_00014803-RA	23	ck_00016201-RA	23	XP_030146167.1	1	hg_NP_002690.3	POU3F1	4	mm_NP_035271.1	27	XP_032901220.1	6	XP_015204391.1
A	OG0000493	cac13	12	bb_00014021-RA	1	ck_00001160-RA	1	XP_030122471.3	1	hg_NP_060179.2	TENT5C	3	mm_NP_001136424.1	14	XP_032889362.1	17	XP_006639425.1
C	OG0000493	cac13	12	bb_00014021-RA	3	ck_00004999-RA	3	XP_030123361.1	6	hg_NP_060103.2	TENT5A	9	mm_NP_001153850.1	5	XP_032876713.1	1	XP_006626328.1
B	OG0000493	cac13	12	bb_00014021-RA	4A	ck_00005596-RA	4A	XP_002192672.4	X	hg_NP_001164045.1	TENT5D	X	mm_NP_001156576.1	12	XP_032886000.1	NA	NA
D	OG0000493	cac13	12	bb_00014021-RA	23	ck_00016138-RA	23	XP_030146266.1	NA	NA	NA	NA	NA	5	XP_032876713.1	6	XP_006631331.1
A	OG0000614	cac13	12	bb_00014748-RA	1	ck_00001486-RA	NA	NA	NA	NA	NA	NA	NA	NA	NA	NA	NA
C	OG0000614	cac13	12	bb_00014748-RA	3	ck_00005006-RA	NA	NA	6	hg_NP_113657.1	SH3BGRL2	9	mm_NP_766095.1	5	XP_032876698.1	1	XP_015203440.1
B	OG0000614	cac13	12	bb_00014748-RA	4A	ck_00005592-RC	4A	XP_002187246.1	X	hg_XP_011529315.1	SH3BGRL	X	mm_NP_064373.1	12	XP_032886705.1	7	XP_015207252.1
A	OG0000615	cac13	12	bb_00014285-RA	1	ck_00001483-RB	1	XP_030139934.3	21	hg_NP_061836.2	BRWD1	16	mm_XP_006523176.1	14	XP_032888358.1	NA	NA
C	OG0000615	cac13	12	bb_00014285-RA	3	ck_00005008-RA	3	XP_030123348.3	6	hg_NP_060404.4	PHIP	9	mm_NP_001074685.1	5	XP_032876690.1	1	XP_015203672.1
B	OG0000615	cac13	12	bb_00014285-RA	4A	ck_00005595-RA	4A	XP_030128301.3	X	hg_NP_694984.5	BRWD3	X	mm_NP_001074946.1	12	XP_032886003.1	7	XP_015207156.1
B	OG0000616	cac13	NA	NA	4A	TRINITY_DN979_c2_g1_i1.p1	4A	XP_030128734.1	NA	NA	NA	NA	NA	NA	NA	NA	NA
D	OG0000616	cac13	NA	NA	NA	NA	23	XP_030146224.1	1	hg_NP_005272.1	GPR3	4	mm_NP_032180.1	NA	NA	NA	NA
A	OG0000616	cac13	NA	NA	1	ck_00002126-RA	1	XP_030130844.1	13	hg_NP_005279.1	GPR12	5	mm_NP_001010941.1	6	XP_032878707.1	3	XP_015196671.1
C	OG0000616	cac13	NA	NA	3	ck_00004897-RA	3	XP_030123592.3	6	hg_NP_001273028.1	GPR6	10	mm_NP_951013.1	5	XP_032877872.1	1	XP_006626355.1
A	OG0000645	cac13	12	bb_00014523-RA	1	ck_00001464-RA	1	XP_030140349.1	21	hg_NP_001745.2	RUNX1	16	mm_NP_001104491.1	14	XP_032888430.1	14	XP_015217308.1
C	OG0000645	cac13	12	bb_00014523-RA	3	ck_00005343-RA	NA	NA	NA	NA	Runx2	17	mm_XP_006523603.1	NA	NA	NA	NA
D	OG0000645	cac13	12	bb_00014523-RA	23	ck_00016174-RA	23	XP_002195981.1	1	hg_NP_001026850.1	RUNX3	4	mm_NP_062706.2	27	XP_032901055.1	6	XP_015204253.1
A	OG0000646	cac13	12	bb_00014589-RB	1	ck_00001427-RB	1	XP_030120234.3	21	hg_NP_001317923.1	GRIK1	16	mm_XP_006522977.1	14	XP_032889124.1	3	XP_015197434.1
C	OG0000646	cac13	12	bb_00014589-RB	3	ck_00004926-RA	3	XP_012428167.3	6	hg_NP_068775.1	GRIK2	10	mm_XP_011241422.1	NA	NA	1	XP_015206153.1
D	OG0000646	cac13	12	bb_00014589-RB	23	ck_00016220-RA	23	XP_030146119.3	1	hg_NP_000822.2	GRIK3	4	mm_NP_001074566.1	27	XP_032901375.1	6	XP_015204302.1
A	OG0000695	cac13	12	bb_00014701-RC	1	ck_00001657-RA	1	XP_002197367.3	X	hg_NP_005305.1	GRPR	X	mm_NP_032203.1	14	XP_032888610.1	17	XP_006639277.1
C	OG0000695	cac13	12	bb_00014701-RC	3	ck_00004750-RA	3	XP_002195764.3	6	hg_NP_002502.2	NMBR	10	mm_NP_032729.1	8	XP_032882283.1	NA	XP_006643031.1
B	OG0000695	cac13	12	bb_00014701-RC	4A	ck_00005545-RA	4A	XP_041572034.1	X	hg_NP_001718.1	BRS3	X	mm_NP_033896.2	NA	NA	7	XP_006633054.1
A	OG0000696	cac13	12	bb_00014294-RA.1.60d55af1	1	ck_00001652-RA	1	XP_030137274.3	X	hg_NP_060830.2	TXLNG	X	mm_NP_849266.1	14	XP_032888621.1	17	XP_015219257.1
C	OG0000696	cac13	12	bb_00014294-RA.1.60d55af1	3	ck_00004752-RA	3	XP_030123970.1	6	hg_NP_694967.3	TXLNB	10	mm_NP_619534.2	8	XP_032881885.1	NA	XP_006643004.1
D	OG0000696	cac13	12	bb_00014294-RA.1.60d55af1	23	ck_00016279-RA	23	XP_030146509.3	1	hg_XP_016856050.1	TXLNA	4	mm_NP_001005506.2	27	XP_032900690.1	6	XP_006631414.1
C	OG0000699	cac13	12	bb_00014607-RA.1.60d55b01	3	ck_00004724-RA	3	XP_002198472.1	6	hg_XP_016866796.1	ZDHHC14	17	mm_NP_666185.3	8	XP_032880954.1	NA	NA
B	OG0000699	cac13	12	bb_00014607-RA.1.60d55b01	4A	ck_00005433-RA	4A	XP_030128635.1	X	hg_NP_001008223.1	ZDHHC9	X	mm_NP_766053.1	12	XP_032886441.1	7	XP_006633086.1
D	OG0000699	cac13	12	bb_00014607-RA.1.60d55b01	23	ck_00016129-RA	23	XP_030146458.3	1	hg_NP_115659.1	ZDHHC18	4	mm_XP_006539081.1	27	XP_032900973.1	NA	XP_006643543.2
A	OG0000749	cac13	12	bb_00014043-RA	1	ck_00001462-RB	1	XP_030143825.1	NA	NA	Rcan1	16	mm_NP_001075018.1	14	XP_032888299.1	14	XP_015217220.1
C	OG0000749	cac13	12	bb_00014043-RA	3	ck_00005348-RA	3	XP_002190202.2	6	hg_NP_001238902.1	RCAN2	17	mm_NP_001273582.1	5	XP_032877214.1	1	XP_015201088.1
D	OG0000749	cac13	12	bb_00014043-RA	23	ck_00016328-RA	23	XP_002193123.2	1	hg_NP_001238906.1	RCAN3	4	mm_NP_075356.1	27	XP_032901067.1	6	XP_015204103.1
A	OG0000753	cac13	12	bb_00014268-RA	1	ck_00001071-RA	1	XP_012425337.2	1	hg_NP_006690.1	MAN1A2	3	mm_NP_034893.1	14	XP_032889364.1	17	XP_015219655.1
C	OG0000753	cac13	12	bb_00014268-RA	3	ck_00004842-RA	3	XP_030123658.3	6	hg_XP_005267043.1	MAN1A1	10	mm_XP_006512631.1	5	XP_032877075.1	1	XP_006626500.2
D	OG0000753	cac13	12	bb_00014268-RA	23	ck_00016166-RA	23	XP_030146441.1	1	hg_NP_065112.1	MAN1C1	4	mm_NP_997120.1	27	XP_032901000.1	6	XP_015204417.1
A	OG0000814	cac13	12	bb_00014958-RA	1	ck_00001558-RC	1	XP_002193279.3	X	hg_NP_000388.2	CYBB	X	mm_NP_031833.3	14	XP_032889011.1	17	XP_006639192.1
C	OG0000814	cac13	12	bb_00014958-RA	3	ck_00004718-RA	3	XP_041571125.1	6	hg_NP_056533.1	NOX3	17	mm_NP_945196.2	8	XP_032882247.1	NA	NA
B	OG0000814	cac13	12	bb_00014958-RA	4A	ck_00005560-RB	4A	XP_030128250.3	X	hg_NP_008983.2	NOX1	X	mm_XP_006528578.1	12	XP_032886345.1	NA	NA
C	OG0000819	cac13	12	bb_00014385-RA	NA	NA	3	XP_002189453.4	NA	NA	NA	NA	NA	NA	NA	NA	NA
A	OG0000819	cac13	12	bb_00014385-RA	1	ck_00001595-RA	1	XP_002191977.4	X	hg_NP_000466.2	NR0B1	X	mm_NP_031456.1	14	XP_032889071.1	17	XP_006639240.1
D	OG0000819	cac13	12	bb_00014385-RA	23	ck_00016133-RA	23	XP_030146190.3	1	hg_NP_068804.1	NR0B2	4	mm_NP_035980.1	27	XP_032900992.1	6	XP_006631461.1
A	OG0000826	cac13	12	bb_00014275-RA	1	ck_00002182-RA	1	XP_030126185.1	11	hg_NP_059986.1	RAB39A	9	mm_NP_780771.1	6	XP_032878582.1	3	XP_006628171.1
B	OG0000826	cac13	12	bb_00014275-RA	4A	ck_00005687-RA	4A	XP_030128157.1	X	hg_NP_741995.1	RAB39B	X	mm_NP_780331.1	12	XP_032886572.1	7	XP_006632925.1
D	OG0000826	cac13	12	bb_00014275-RA	23	ck_00016164-RA	23	XP_030146285.1	NA	NA	NA	NA	NA	27	XP_032900771.1	NA	NA
A	OG0000911	cac13	12	bb_00014798-RA	1	ck_00001640-RA	1	XP_030137571.3	X	hg_NP_001073327.1	ADGRG2	X	mm_XP_006528869.1	14	XP_032889394.1	3	XP_015197148.1
C	OG0000911	cac13	12	bb_00014798-RA	3	ck_00004747-RA	3	XP_030123960.3	6	hg_XP_006715579.1	ADGRG6	10	mm_XP_006512741.1	8	XP_032881897.1	NA	XP_015194616.1
B	OG0000911	cac13	12	bb_00014798-RA	4A	ck_00005544-RA	4A	XP_030128200.1	NA	NA	NA	NA	NA	NA	NA	7	XP_015207050.1
A	OG0000914	cac13	12	bb_00014044-RA	1	ck_00002172-RB	1	XP_002187058.2	11	hg_NP_001247421.1	RDX	9	mm_NP_001098086.1	6	XP_032878604.1	17	XP_015219579.1
C	OG0000914	cac13	12	bb_00014044-RA	3	ck_00004734-RA	NA	NA	6	hg_NP_001104547.1	EZR	17	mm_NP_033536.2	8	XP_032881287.1	1	XP_006625982.2
B	OG0000914	cac13	12	bb_00014044-RA	4	ck_00005375-RB	NA	NA	X	hg_XP_011529261.1	MSN	X	mm_NP_034963.2	12	XP_032886597.1	7	XP_006632824.2
C	OG0000954	cac13	12	bb_00014866-RA.3.60d55b09	3	TRINITY_DN1159_c1_g1_i12.p1	3	XP_004174270.3	6	hg_NP_001353233.1	KPNA5	NA	NA	5	XP_032876998.1	1	XP_006626345.2
A	OG0000954	cac13	12	bb_00014866-RA.3.60d55b09	1	ck_00001079-RA	1	XP_030122663.1	3	hg_NP_002255.3	KPNA1	16	mm_NP_032491.2	14	XP_032889334.1	3	XP_006627800.1
D	OG0000954	cac13	12	bb_00014866-RA.3.60d55b09	23	ck_00016280-RB	23	XP_030146512.1	1	hg_XP_005270768.1	KPNA6	4	mm_XP_006502877.1	27	XP_032900687.1	6	XP_015204139.1
A	OG0000955	cac13	12	bb_00014789-RA	1	ck_00002227-RA	1	XP_030125443.3	11	hg_NP_653266.2	SESN3	9	mm_NP_084537.2	6	XP_032878286.1	3	XP_006627900.2
C	OG0000955	cac13	12	bb_00014789-RA	3	ck_00004904-RA	3	XP_002192745.2	6	hg_NP_055269.1	SESN1	10	mm_NP_001156380.1	5	XP_032877859.1	1	XP_015205803.1
D	OG0000955	cac13	12	bb_00014789-RA	23	ck_00016151-RA	23	XP_041576664.1	1	hg_NP_113647.1	SESN2	4	mm_NP_659156.1	NA	NA	6	XP_006631360.2
A	OG0001025	cac13	12	bb_00014865-RA	1	ck_00001078-RA	1	XP_002197535.1	3	hg_NP_055182.3	FAM162A	16	mm_NP_081618.1	14	XP_032889327.1	3	XP_006628056.2
C	OG0001025	cac13	12	bb_00014865-RA	3	ck_00004861-RA	3	XP_002190466.4	6	hg_NP_001078949.1	FAM162B	10	mm_XP_006512985.1	5	XP_032876999.1	1	XP_015211413.1
B	OG0001025	cac13	12	bb_00014865-RA	4A	ck_00005517-RA	4A	XP_041572084.1	NA	NA	NA	NA	NA	NA	NA	NA	NA
A	OG0001128	cac13	12	bb_00014202-RB	1	ck_00002268-RA	1	XP_030124846.3	11	hg_NP_001280108.1	PRSS23	7	mm_XP_006508362.1	6	XP_032878354.1	17	XP_015219650.1
C	OG0001128	cac13	12	bb_00014202-RB	3	ck_00004991-RA	3	XP_030123385.3	6	hg_NP_001163894.1	PRSS35	9	mm_NP_848853.2	5	XP_032876895.1	1	XP_006626372.1
B	OG0001128	cac13	12	bb_00014202-RB	4	ck_00005498-RA	NA	NA	NA	NA	NA	NA	NA	12	XP_032886558.1	7	XP_015207266.1
A	OG0001185	cac13	12	bb_00014760-RA	1	ck_00001472-RA	NA	NA	21	hg_NP_061835.1	RIPPLY3	16	mm_NP_573492.2	14	XP_032888339.1	3	XP_015197097.1
C	OG0001185	cac13	12	bb_00014760-RA	3	ck_00004989-RA	3	XP_012428231.4	6	hg_NP_001009994.1	RIPPLY2	9	mm_XP_006511324.2	12	XP_032886794.1	1	XP_006626088.1
B	OG0001185	cac13	12	bb_00014760-RA	4A	ck_00005609-RA	4A	XP_041572221.1	X	hg_NP_612391.1	RIPPLY1	X	mm_NP_001033004.1	12	XP_032886794.1	7	XP_015207031.1
A	OG0000065	cac14	NA	NA	2	ck_00002568-RA	2	XP_032602493.1	3	hg_NP_001092874.1	SCN5A	9	mm_XP_006512056.1	2	XP_032899649.1	9	XP_015209751.1
C	OG0000065	cac14	NA	NA	7	ck_00008845-RA	7	XP_030134264.3	2	hg_NP_001352465.1	SCN9A	2	mm_NP_001277603.1	NA	NA	NA	NA
B	OG0000065	cac14	NA	NA	27	ck_00015267-RA	27	XP_041577517.1	17	hg_NP_000325.4	SCN4A	11	mm_NP_573462.2	16	XP_032891306.1	15	XP_015217654.1
D	OG0000065	cac14	NA	NA	33	ck_00016836-RA	29	XP_030115135.1	12	hg_NP_001317189.1	SCN8A	15	mm_XP_017172001.1	46	XP_032871548.1	4	XP_015199638.1
A	OG0000072	cac14	NA	NA	2	ck_00002697-RC	2	XP_004175548.1	10	hg_NP_003371.2	VIM	2	mm_NP_035831.2	2	XP_032869138.1	NA	NA
C	OG0000072	cac14	NA	NA	7	ck_00008890-RA	7	XP_002196069.2	2	hg_NP_001918.3	DES	1	mm_NP_034173.1	NA	NA	12	XP_006636849.1
D	OG0000072	cac14	NA	NA	33	ck_00016990-RA	29	XP_030115329.3	12	hg_XP_005269082.1	PRPH	15	mm_NP_038667.2	46	XP_032871451.1	4	XP_015199559.1
A	OG0000119	cac14	13	bb_00015634-RA	2	ck_00002922-RB	2	XP_004175420.2	3	hg_NP_001308032.1	SLC4A7	14	mm_XP_006518061.1	2	XP_032903051.1	11	XP_015212425.1
C	OG0000119	cac14	13	bb_00015634-RA	7	ck_00008864-RA	7	XP_030134208.3	2	hg_XP_011509815.1	SLC4A10	2	mm_NP_001229307.1	7	XP_032880043.1	12	XP_015214445.1
D	OG0000119	cac14	13	bb_00015634-RA	33	ck_00017009-RA	29	XP_041567462.1	12	hg_XP_011537312.1	SLC4A8	15	mm_NP_067505.2	46	XP_032871436.1	NA	NA
B	OG0000173	cac14	17	bb_00020304-RA	27	TRINITY_DN7831_c0_g1_i2.p1	27	XP_041577346.1	17	hg_NP_000079.2	COL1A1	11	mm_NP_031768.2	16	XP_032891214.1	15	XP_006638297.1
A	OG0000173	cac14	17	bb_00020304-RA	2	ck_00002751-RB	2	XP_032602559.1	7	hg_NP_000080.2	COL1A2	6	mm_NP_031769.2	2	XP_032898443.1	11	XP_015213472.1
C	OG0000173	cac14	17	bb_00020304-RA	7	ck_00008549-RA	7	XP_002191994.5	2	hg_NP_000384.2	COL5A2	1	mm_NP_031763.2	7	XP_032879676.1	12	XP_015214430.1
D	OG0000173	cac14	17	bb_00020304-RA	33	ck_00016894-RA	29	XP_032600780.2	12	hg_XP_016874317.1	COL2A1	15	mm_NP_112440.2	46	XP_032871636.1	4	XP_006629301.1
A	OG0000175	cac14	17	bb_00020395-RA	2	ck_00003108-RA	2	NP_001180266.1	7	hg_NP_054860.1	CNTNAP2	6	mm_NP_001004357.2	2	XP_032906250.1	9	XP_015210379.1
C	OG0000175	cac14	17	bb_00020395-RA	7	ck_00008951-RA	7	XP_030133103.3	2	hg_NP_001354427.1	CNTNAP5	NA	NA	7	XP_032880742.1	12	XP_015214889.1
B	OG0000175	cac14	17	bb_00020395-RA	27	ck_00015484-RC	27	XP_030111771.3	17	hg_NP_003623.1	CNTNAP1	11	mm_NP_058062.2	16	XP_032890655.1	15	XP_015217392.1
A	OG0000232	cac14	NA	NA	2	ck_00002702-RA	2	XP_002193567.1	10	hg_NP_001010908.1	C1QL3	2	mm_NP_694795.1	2	XP_032869082.1	9	XP_006634355.1
C	OG0000232	cac14	NA	NA	7	ck_00009005-RA	7	XP_032605381.2	2	hg_NP_872334.2	C1QL2	1	mm_NP_997116.1	7	XP_032880510.1	12	XP_006636325.1
B	OG0000232	cac14	NA	NA	27	ck_00015242-RA	27	XP_030111994.1	17	hg_NP_006679.1	C1QL1	11	mm_NP_035925.2	16	XP_032891480.1	15	XP_006638169.1
D	OG0000232	cac14	NA	NA	33	ck_00016988-RA	29	XP_041567567.1	12	hg_NP_001008224.1	C1QL4	15	mm_NP_001019873.1	46	XP_032871477.1	4	XP_006629344.1
A	OG0000235	cac14	17	bb_00019847-RA	2	ck_00002454-RA	2	XP_030119952.1	7	hg_NP_064717.1	ASIC3	NA	NA	NA	NA	9	XP_015209683.1
C	OG0000235	cac14	17	bb_00019847-RA	7	ck_00008884-RA	7	XP_030133225.3	2	hg_NP_061144.3	ASIC4	1	mm_NP_898843.1	NA	NA	12	XP_006636282.1
B	OG0000235	cac14	17	bb_00019847-RA	27	ck_00015276-RA	27	XP_030112305.3	17	hg_NP_899233.1	ASIC2	11	mm_XP_006532059.1	16	XP_032891241.1	15	XP_006638174.1
D	OG0000235	cac14	17	bb_00019847-RA	33	ck_00016848-RA	NA	NA	12	hg_NP_064423.2	ASIC1	NA	NA	46	XP_032871399.1	4	XP_015199687.1
A	OG0000253	cac14	17	bb_00020402-RA	2	ck_00002526-RA	2	XP_041570221.1	3	hg_NP_000249.1	MYL3	9	mm_NP_034989.1	4	XP_032876193.1	9	XP_006634252.2
C	OG0000253	cac14	17	bb_00020402-RA	7	ck_00008570-RA	7	NP_001232423.1	2	hg_NP_524144.1	MYL1	19	mm_NP_067260.1	7	XP_032880099.1	12	XP_006636363.1
B	OG0000253	cac14	17	bb_00020402-RA	27	ck_00015299-RA	27	XP_002193068.1	17	hg_XP_011523141.2	MYL4	11	mm_XP_011247091.1	16	XP_032891081.1	15	XP_006638305.1
D	OG0000253	cac14	17	bb_00020402-RA	33	ck_00016933-RC	29	NP_001232554.1	12	hg_NP_066299.2	MYL6	10	mm_NP_001304146.1	46	XP_032871723.1	4	XP_015199810.1
A	OG0000295	cac14	13	bb_00015202-RB	2	ck_00002553-RA	2	XP_002196645.3	3	hg_NP_001124436.1	PLCD1	9	mm_NP_001280577.1	2	XP_032896674.1	9	XP_015209628.1
C	OG0000295	cac14	13	bb_00015202-RB	7	ck_00008921-RB	7	XP_030134187.1	2	hg_XP_011510314.1	PLCD4	1	mm_XP_006495846.1	7	XP_032880827.1	12	XP_015214577.1
B	OG0000295	cac14	13	bb_00015202-RB	27	ck_00015246-RA	27	XP_030111974.3	17	hg_XP_024306322.1	PLCD3	11	mm_NP_690026.2	NA	NA	15	XP_015217451.1
A	OG0000327	cac14	13	bb_00015164-RA	2	ck_00003343-RD	2	XP_012427265.1	7	hg_XP_011513360.1	IKZF1	11	mm_XP_011242004.1	2	XP_032905721.1	11	XP_015212792.1
C	OG0000327	cac14	13	bb_00015164-RA	7	ck_00008576-RG	7	XP_030134317.1	2	hg_XP_011509104.1	IKZF2	1	mm_XP_011236806.1	7	XP_032880206.1	12	XP_015214068.1
B	OG0000327	cac14	13	bb_00015164-RA	27	ck_00015412-RA	27	XP_030112053.3	17	hg_NP_036613.2	IKZF3	11	mm_NP_035901.1	16	XP_032890658.1	15	XP_015217827.1
D	OG0000327	cac14	13	bb_00015164-RA	33	ck_00016926-RB	29	XP_041567479.1	12	hg_NP_001338018.1	IKZF4	10	mm_NP_035902.2	46	XP_032871731.1	4	XP_015199923.1
A	OG0000332	cac14	17	bb_00020378-RB	2	ck_00002868-RA	2	XP_002195243.1	7	hg_NP_689952.1	HOXA9	6	mm_NP_001264167.1	2	XP_032903454.1	11	XP_006636123.1
C	OG0000332	cac14	17	bb_00020378-RB	7	ck_00008784-RA	7	XP_030133388.3	2	hg_NP_055028.3	HOXD9	2	mm_NP_038583.1	7	XP_032879782.1	12	XP_006636640.1
B	OG0000332	cac14	17	bb_00020378-RB	27	ck_00015352-RA	27	XP_002187142.5	17	hg_NP_076922.1	HOXB9	11	mm_NP_032296.2	16	XP_032890845.1	15	XP_006638381.1
D	OG0000332	cac14	17	bb_00020378-RB	33	ck_00016875-RA	29	XP_002195969.1	12	hg_NP_008828.1	HOXC9	15	mm_NP_032298.1	7	XP_032879782.1	4	XP_006629332.1
A	OG0000440	cac14	17	bb_00020116-RA.1.60d55b95	2	ck_00003377-RB	2	XP_030121649.1	NA	NA	NA	NA	NA	2	XP_032905616.1	11	XP_015212752.1
C	OG0000440	cac14	17	bb_00020116-RA.1.60d55b95	7	ck_00008630-RB	7	XP_030132865.1	NA	NA	Pcbp3	10	mm_XP_006513979.1	7	XP_032880287.1	12	XP_015214791.1
D	OG0000440	cac14	17	bb_00020116-RA.1.60d55b95	33	ck_00016884-RA	29	XP_030115288.1	NA	NA	NA	NA	NA	NA	NA	NA	NA
A	OG0000465	cac14	14	bb_00015989-RA	2	ck_00003067-RA	2	XP_004175566.1	7	hg_NP_073565.2	NEUROD6	6	mm_NP_033847.1	NA	NA	9	XP_015210212.1
C	OG0000465	cac14	14	bb_00015989-RA	7	ck_00008753-RA	7	XP_030133451.1	2	hg_NP_002491.2	NEUROD1	2	mm_NP_035024.1	7	XP_032879720.1	12	XP_015214350.1
B	OG0000465	cac14	14	bb_00015989-RA	27	ck_00015402-RA	27	XP_030112078.1	17	hg_NP_006151.3	NEUROD2	11	mm_NP_035025.3	NA	NA	15	XP_015217644.1
D	OG0000465	cac14	14	bb_00015989-RA	33	ck_00016862-RA	29	XP_041567569.1	12	hg_NP_067014.2	NEUROD4	10	mm_NP_031527.1	NA	NA	4	XP_015199896.1
A	OG0000466	cac14	17	bb_00020373-RA	2	TRINITY_DN809_c1_g1_i2.p1	2	XP_002194850.3	7	hg_NP_002132.3	HOXA4	6	mm_NP_032291.1	2	XP_032903556.1	11	XP_006636278.1
B	OG0000466	cac14	17	bb_00020373-RA	NA	NA	27	XP_041577348.1	17	hg_NP_076920.1	HOXB4	11	mm_NP_034589.3	16	XP_032890846.1	15	XP_006638418.1
C	OG0000466	cac14	17	bb_00020373-RA	7	ck_00008781-RA	7	XP_032605290.1	2	hg_NP_055436.2	HOXD4	2	mm_NP_034599.2	7	XP_032879785.1	12	XP_006636554.1
D	OG0000466	cac14	17	bb_00020373-RA	33	ck_00016872-RA	29	XP_041567568.1	12	hg_NP_055435.2	HOXC4	15	mm_NP_038581.2	NA	NA	4	XP_015199590.1
A	OG0000524	cac14	17	bb_00020155-RA	2	ck_00002758-RA	2	XP_002195187.2	7	hg_NP_002603.1	PDK4	6	mm_NP_038771.1	16	XP_032891224.1	11	XP_006636231.1
C	OG0000524	cac14	17	bb_00020155-RA	7	ck_00008809-RA	7	XP_002198856.1	2	hg_NP_001265478.1	PDK1	2	mm_XP_011237746.1	16	XP_032891224.1	12	XP_006636568.1
B	OG0000524	cac14	17	bb_00020155-RA	27	ck_00015321-RA	NA	NA	17	hg_NP_002602.2	PDK2	11	mm_NP_598428.2	16	XP_032891224.1	NA	NA
A	OG0000525	cac14	NA	NA	2	ck_00002774-RA	2	XP_012426936.1	7	hg_NP_689958.1	NXPH1	6	mm_NP_032777.3	2	XP_032901650.1	11	XP_015213272.1
C	OG0000525	cac14	NA	NA	7	ck_00009038-RA	7	XP_030133976.1	2	hg_NP_009157.1	NXPH2	2	mm_NP_032778.1	7	XP_032880583.1	12	XP_015213764.1
B	OG0000525	cac14	NA	NA	27	ck_00015330-RA	27	XP_030112188.3	17	hg_NP_009156.2	NXPH3	11	mm_XP_006531996.1	NA	NA	NA	NA
D	OG0000525	cac14	NA	NA	33	ck_00016969-RA	29	XP_030115395.3	12	hg_NP_009155.1	NXPH4	10	mm_NP_899120.2	NA	NA	NA	NA
A	OG0000574	cac14	13	bb_00015312-RA	2	ck_00002905-RC	2	XP_002196933.1	3	hg_NP_004153.2	RAB5A	17	mm_NP_080163.1	2	XP_032868024.1	11	XP_015212924.1
B	OG0000574	cac14	13	bb_00015312-RA	27	ck_00015468-RA	27	NP_001232748.1	17	hg_NP_001238968.1	RAB5C	11	mm_NP_001291932.1	16	XP_032890980.1	15	XP_006638275.1
D	OG0000574	cac14	13	bb_00015312-RA	33	ck_00016924-RA	29	XP_030115424.3	12	hg_NP_001238965.1	RAB5B	10	mm_NP_803130.1	46	XP_032871596.1	NA	NA
A	OG0000589	cac14	13	bb_00015538-RA	2	ck_00003061-RA	2	XP_030121504.1	7	hg_XP_016867753.1	PDE1C	6	mm_XP_006505793.1	4	XP_032876160.1	9	XP_015210203.1
C	OG0000589	cac14	13	bb_00015538-RA	7	ck_00008749-RA	7	XP_030133456.3	2	hg_XP_016859783.1	PDE1A	2	mm_NP_001153054.1	7	XP_032879707.1	12	XP_015214558.1
D	OG0000589	cac14	13	bb_00015538-RA	33	ck_00016865-RA	29	XP_041567468.1	12	hg_XP_011536758.1	PDE1B	15	mm_NP_032826.1	NA	NA	4	XP_006629415.1
A	OG0000590	cac14	14	bb_00016061-RA	2	ck_00003086-RA	2	XP_012426950.2	7	hg_XP_016867663.1	INHBA	13	mm_NP_032406.1	4	XP_032875875.1	9	XP_006634550.1
C	OG0000590	cac14	14	bb_00016061-RA	7	ck_00008958-RA	7	XP_030133078.1	2	hg_NP_002184.2	INHBB	1	mm_NP_032407.1	7	XP_032880720.1	12	XP_006636306.1
D	OG0000590	cac14	14	bb_00016061-RA	33	ck_00016974-RA	29	XP_002199915.4	12	hg_NP_113667.1	INHBE	10	mm_NP_032408.2	NA	NA	4	XP_015199602.1
A	OG0000639	cac14	17	bb_00020109-RA	2	ck_00002449-RA	2	XP_030119940.3	7	hg_NP_114152.3	AGAP3	5	mm_XP_006535736.1	4	XP_032876301.1	9	XP_015209697.1
C	OG0000639	cac14	17	bb_00020109-RA	7	ck_00008608-RA	7	XP_030132893.1	2	hg_XP_006712302.2	AGAP1	1	mm_NP_835220.1	7	XP_032880339.1	12	XP_015213992.1
D	OG0000639	cac14	17	bb_00020109-RA	33	ck_00017027-RA	29	XP_030117224.3	12	hg_NP_001116244.1	AGAP2	10	mm_XP_006513620.1	46	XP_032871669.1	4	XP_015199749.1
A	OG0000640	cac14	NA	NA	2	ck_00003022-RA	2	XP_012426957.1	3	hg_XP_011531600.1	ARPP21	9	mm_XP_017169120.1	4	XP_032876291.1	11	XP_015212775.1
C	OG0000640	cac14	NA	NA	7	ck_00009027-RC	7	XP_012430471.4	2	hg_XP_011509172.1	R3HDM1	1	mm_NP_861415.2	7	XP_032880554.1	12	XP_015213833.1
D	OG0000640	cac14	NA	NA	33	ck_00016972-RC	29	XP_030115176.3	12	hg_XP_011536344.1	R3HDM2	10	mm_NP_001161764.1	46	XP_032871603.1	4	XP_015199751.1
C	OG0000641	cac14	17	bb_00020341-RB.2.60d55ba2	7	TRINITY_DN3645_c1_g1_i1.p1	7	XP_030133077.1	2	hg_NP_055368.1	TFCP2L1	1	mm_NP_076244.2	7	XP_032880705.1	12	XP_006636307.1
D	OG0000641	cac14	17	bb_00020341-RB.2.60d55ba2	33	TRINITY_DN6873_c1_g1_i9.p1	29	XP_041567430.1	12	hg_NP_005644.2	TFCP2	15	mm_XP_017172026.1	46	XP_032871709.1	4	XP_015199569.1
A	OG0000641	cac14	17	bb_00020341-RB.2.60d55ba2	2	ck_00003018-RA	2	XP_030121133.1	3	hg_NP_001121633.1	UBP1	9	mm_XP_006512113.2	4	XP_032875880.1	11	XP_015212371.1
D	OG0000649	cac14	14	bb_00016188-RA	NA	NA	29	XP_041567420.1	12	hg_NP_002196.4	ITGA5	15	mm_NP_034707.5	46	XP_032871336.1	NA	NA
A	OG0000649	cac14	14	bb_00016188-RA	2	ck_00002705-RB	2	XP_030120473.3	10	hg_NP_003629.2	ITGA8	2	mm_XP_006497538.1	2	XP_032868664.1	11	XP_015213698.1
C	OG0000649	cac14	14	bb_00016188-RA	7	ck_00008555-RA	7	XP_002192413.3	2	hg_NP_002201.2	ITGAV	2	mm_NP_032428.2	7	XP_032879692.1	12	XP_006636633.2
C	OG0000741	cac14	14	bb_00016383-RA	7	ck_00009068-RD	7	XP_041573208.1	2	hg_XP_011508832.1	FMNL2	2	mm_XP_006498393.1	7	XP_032879936.1	12	XP_015214209.1
B	OG0000741	cac14	14	bb_00016383-RA	27	ck_00015250-RA	27	XP_041577361.1	17	hg_XP_006722125.1	FMNL1	11	mm_XP_006533900.1	16	XP_032891329.1	15	XP_015217573.1
D	OG0000741	cac14	14	bb_00016383-RA	33	ck_00016825-RA	29	XP_030115180.3	12	hg_XP_011537270.1	FMNL3	15	mm_NP_035841.1	46	XP_032871585.1	4	XP_015199556.1
C	OG0000756	cac14	14	bb_00016715-RC	7	TRINITY_DN282_c0_g2_i7.p2	7	XP_041573427.1	2	hg_NP_005846.1	RAMP1	1	mm_NP_058590.1	7	XP_032880371.1	12	XP_015214057.1
A	OG0000756	cac14	14	bb_00016715-RC	2	ck_00003113-RA	2	XP_002191564.3	7	hg_XP_006715694.1	RAMP3	11	mm_NP_062384.1	2	XP_032906121.1	9	XP_006634539.2
B	OG0000756	cac14	14	bb_00016715-RC	27	ck_00015486-RC	27	XP_030112005.3	17	hg_NP_005845.2	RAMP2	11	mm_NP_062317.1	NA	NA	15	XP_015217429.1
A	OG0000757	cac14	14	bb_00016580-RA	2	ck_00003351-RA	2	XP_002192075.1	7	hg_XP_016867518.1	GRB10	11	mm_XP_006514592.1	2	XP_032905812.1	11	XP_015212468.1
C	OG0000757	cac14	14	bb_00016580-RA	7	ck_00008857-RB	7	XP_030133258.3	2	hg_NP_004481.2	GRB14	2	mm_NP_057928.1	7	XP_032880088.1	12	XP_015214441.1
B	OG0000757	cac14	14	bb_00016580-RA	27	ck_00015410-RA	27	XP_041577469.1	17	hg_NP_001229371.1	GRB7	11	mm_NP_034476.1	16	XP_032890716.1	15	XP_015217418.1
A	OG0000758	cac14	17	bb_00020372-RD	2	ck_00002865-RA	2	XP_030120753.1	7	hg_NP_109377.1	HOXA3	6	mm_NP_034582.1	NA	NA	11	XP_015213336.1
C	OG0000758	cac14	17	bb_00020372-RD	7	ck_00008780-RA	7	XP_041573498.1	2	hg_NP_008829.3	HOXD3	2	mm_NP_034598.2	7	XP_032879770.1	NA	NA
B	OG0000758	cac14	17	bb_00020372-RD	27	ck_00015357-RA	27	XP_030112309.2	17	hg_XP_016880049.1	HOXB3	11	mm_NP_001073338.1	16	XP_032890836.1	15	XP_015217807.1
A	OG0000760	cac14	13	bb_00015505-RA	2	ck_00002689-RE	2	XP_030120419.1	10	hg_NP_963890.2	CACNB2	2	mm_NP_075605.1	2	XP_032871189.1	9	XP_015209991.1
C	OG0000760	cac14	13	bb_00015505-RA	7	ck_00009065-RB	7	XP_030134037.1	2	hg_NP_000717.2	CACNB4	2	mm_NP_001032176.1	7	XP_032880699.1	NA	NA
B	OG0000760	cac14	13	bb_00015505-RA	27	ck_00015397-RB	27	XP_041577462.1	17	hg_XP_005257702.1	CACNB1	11	mm_XP_006532154.1	16	XP_032890758.1	15	XP_015217680.1
A	OG0000761	cac14	NA	NA	2	ck_00002923-RA	2	XP_030120861.3	3	hg_NP_001265111.1	EOMES	9	mm_NP_034266.2	2	XP_032903098.1	11	XP_015212291.1
C	OG0000761	cac14	NA	NA	7	ck_00008865-RA	7	XP_030134234.1	2	hg_NP_006584.1	TBR1	2	mm_NP_033348.2	7	XP_032880037.1	12	XP_006636611.1
B	OG0000761	cac14	NA	NA	27	ck_00015376-RA	27	XP_030112294.3	17	hg_NP_037483.1	TBX21	11	mm_NP_062380.2	16	XP_032890915.1	15	XP_015217756.1
A	OG0000762	cac14	13	bb_00015449-RA.1.60d55b1e	2	ck_00002916-RB	2	XP_002197385.1	3	hg_NP_001277145.1	RARB	14	mm_NP_001276689.1	2	XP_032902833.1	11	XP_015212912.1
B	OG0000762	cac14	13	bb_00015449-RA.1.60d55b1e	27	ck_00015427-RA	27	XP_030111865.1	17	hg_XP_005257609.1	RARA	11	mm_NP_001170773.1	16	XP_032890933.1	15	XP_006638289.1
D	OG0000762	cac14	13	bb_00015449-RA.1.60d55b1e	33	ck_00016906-RA	29	XP_030115104.1	12	hg_XP_024304880.1	RARG	15	mm_NP_035374.3	NA	NA	4	XP_015199750.1
A	OG0000764	cac14	14	bb_00016705-RA	2	ck_00002717-RA	2	XP_030120487.3	7	hg_XP_006716091.1	ADAM22	5	mm_XP_006503591.1	2	XP_032868889.1	11	XP_015213426.1
C	OG0000764	cac14	14	bb_00016705-RA	7	ck_00008728-RA	7	XP_002187305.3	2	hg_NP_003803.1	ADAM23	1	mm_NP_035910.1	7	XP_032880260.1	12	XP_015214923.1
B	OG0000764	cac14	14	bb_00016705-RA	27	ck_00015236-RB	27	XP_041577412.1	17	hg_XP_005257430.1	ADAM11	11	mm_XP_006532077.1	16	XP_032891281.1	15	XP_015217483.1
A	OG0000848	cac14	14	bb_00016019-RA	2	ck_00002926-RA	2	XP_002197782.1	3	hg_NP_001003793.1	RBMS3	9	mm_XP_006512068.2	2	XP_032903134.1	11	XP_015212465.1
C	OG0000848	cac14	14	bb_00016019-RA	7	ck_00008868-RA	7	XP_002196753.2	2	hg_XP_005246794.1	RBMS1	2	mm_XP_006500003.1	7	XP_032880031.1	12	XP_015214477.1
D	OG0000848	cac14	14	bb_00016019-RA	33	ck_00016950-RA	29	XP_041567522.1	12	hg_XP_006719604.1	RBMS2	10	mm_NP_062685.2	NA	NA	4	XP_006629325.1
A	OG0000849	cac14	NA	NA	2	ck_00002858-RW	2	XP_030120732.1	7	hg_NP_112533.1	HNRNPA2B1	6	mm_XP_006506436.2	2	XP_032903656.1	NA	NA
C	OG0000849	cac14	NA	NA	7	ck_00008777-RE	7	XP_030133397.1	2	hg_NP_001317178.1	HNRNPA3	2	mm_NP_666242.2	7	XP_032879764.1	12	XP_015214507.1
D	OG0000849	cac14	NA	NA	33	ck_00016869-RA	29	XP_041567483.1	NA	NA	NA	NA	NA	NA	NA	4	XP_006629337.1
A	OG0000860	cac14	14	bb_00016492-RA	2	ck_00002883-RA	2	XP_002196046.1	7	hg_NP_001138986.1	SCRN1	6	mm_NP_081544.1	2	XP_032903239.1	NA	NA
C	OG0000860	cac14	14	bb_00016492-RA	7	ck_00008798-RA	7	XP_002196439.4	2	hg_XP_005246910.1	SCRN3	2	mm_XP_006500376.1	7	XP_032879820.1	12	XP_015214328.1
B	OG0000860	cac14	14	bb_00016492-RA	27	ck_00015372-RD	27	XP_041577485.1	17	hg_NP_612364.2	SCRN2	11	mm_XP_017169969.1	16	XP_032890902.1	15	XP_015217772.1
A	OG0000861	cac14	13	bb_00015568-RA	2	ck_00002452-RA	2	XP_030119946.3	7	hg_NP_001186621.1	SLC4A2	5	mm_NP_001240821.1	4	XP_032876098.1	9	XP_015210010.1
C	OG0000861	cac14	13	bb_00015568-RA	7	ck_00008877-RB	7	XP_041573439.1	2	hg_NP_001313488.1	SLC4A3	1	mm_NP_033234.2	NA	NA	12	XP_015214765.1
B	OG0000861	cac14	13	bb_00015568-RA	27	ck_00015305-RA	27	XP_030112065.3	17	hg_NP_000333.1	SLC4A1	11	mm_NP_035533.1	16	XP_032891254.1	15	XP_015217586.1
A	OG0000862	cac14	13	bb_00015234-RA	2	ck_00002730-RA	2	XP_030120514.1	7	hg_NP_003496.1	FZD1	5	mm_NP_067432.2	2	XP_032868482.1	11	XP_006636074.2
C	OG0000862	cac14	13	bb_00015234-RA	7	ck_00008709-RA	7	XP_002187937.1	2	hg_NP_003498.1	FZD7	1	mm_NP_032083.3	2	XP_032868482.1	12	XP_015214877.1
B	OG0000862	cac14	13	bb_00015234-RA	27	ck_00015255-RA	27	XP_030111850.1	17	hg_NP_001457.1	FZD2	11	mm_NP_065256.1	16	XP_032891288.1	15	XP_006638229.1
A	OG0000885	cac14	13	bb_00015387-RA	2	ck_00002607-RA	2	XP_030120150.1	10	hg_XP_011517730.1	DIP2C	13	mm_XP_006516536.1	2	XP_032900600.1	9	XP_015210308.1
C	OG0000885	cac14	13	bb_00015387-RA	7	ck_00008640-RA	7	XP_030133780.1	21	hg_XP_011527794.1	DIP2A	10	mm_XP_006514002.1	7	XP_032880318.1	12	XP_015214746.1
D	OG0000885	cac14	13	bb_00015387-RA	33	ck_00016840-RA	29	XP_041567417.1	12	hg_NP_775873.2	DIP2B	15	mm_XP_011243931.1	7	XP_032880318.1	4	XP_015199627.1
A	OG0000887	cac14	17	bb_00019888-RA	2	ck_00003074-RB	2	XP_002198960.2	7	hg_XP_016867484.1	AMPH	13	mm_NP_001276475.1	4	XP_032875859.1	9	XP_015209940.1
C	OG0000887	cac14	17	bb_00019888-RA	7	ck_00008949-RC	7	XP_030133105.1	2	hg_NP_647593.1	BIN1	18	mm_XP_006526041.1	7	XP_032880744.1	12	XP_006636875.2
D	OG0000887	cac14	17	bb_00019888-RA	33	ck_00017013-RA	29	XP_030115476.3	12	hg_NP_057377.4	BIN2	15	mm_XP_006521343.2	46	XP_032871540.1	4	XP_015199714.1
A	OG0000940	cac14	14	bb_00016000-RA	2	ck_00002443-RA	2	XP_030119932.1	7	hg_XP_024302654.1	SMARCD3	5	mm_XP_006535860.1	4	XP_032875452.1	9	XP_015209691.1
B	OG0000940	cac14	14	bb_00016000-RA	27	ck_00015275-RB	27	XP_041577389.1	17	hg_NP_001091896.1	SMARCD2	11	mm_XP_006534615.2	16	XP_032891240.1	15	XP_006638173.1
D	OG0000940	cac14	14	bb_00016000-RA	33	ck_00016847-RA	NA	NA	12	hg_NP_003067.3	SMARCD1	15	mm_NP_114030.2	46	XP_032871555.1	4	XP_006629311.1
A	OG0000941	cac14	17	bb_00020161-RA	2	ck_00002593-RC	2	XP_002190744.2	7	hg_NP_000184.1	SHH	5	mm_NP_033196.1	2	XP_032900237.1	9	XP_006634500.1
C	OG0000941	cac14	17	bb_00020161-RA	7	ck_00008907-RA	7	XP_030133186.1	2	hg_NP_002172.2	IHH	1	mm_NP_034674.2	46	XP_032871390.1	12	XP_006636857.1
D	OG0000941	cac14	17	bb_00020161-RA	33	ck_00016914-RA	29	XP_030115251.3	12	hg_NP_066382.1	DHH	15	mm_NP_031883.1	NA	NA	NA	NA
A	OG0000957	cac14	17	bb_00020569-RA	2	ck_00002897-RB	2	XP_002196647.3	3	hg_NP_001137854.1	PLCL2	17	mm_NP_038908.2	2	XP_032906780.1	11	XP_006635879.1
C	OG0000957	cac14	17	bb_00020569-RA	7	ck_00008677-RA	7	XP_030133631.3	2	hg_NP_006217.3	PLCL1	1	mm_NP_001108135.1	7	XP_032879587.1	12	XP_006636453.2
B	OG0000957	cac14	17	bb_00020569-RA	27	ck_00015470-RA	27	XP_030112099.3	NA	NA	NA	NA	NA	16	XP_032891103.1	15	XP_015217486.1
A	OG0000958	cac14	13	bb_00015278-RE	2	ck_00002755-RC	2	XP_030120540.3	7	hg_XP_011514682.1	PPP1R9A	6	mm_XP_006505133.1	2	XP_032898302.1	11	XP_015213569.1
C	OG0000958	cac14	13	bb_00015278-RE	7	ck_00008808-RC	7	XP_041573458.1	NA	NA	NA	NA	NA	7	XP_032879839.1	12	XP_015214424.1
B	OG0000958	cac14	13	bb_00015278-RE	27	ck_00015318-RA	NA	NA	17	hg_NP_115984.3	PPP1R9B	11	mm_NP_758465.2	16	XP_032891220.1	15	XP_015217637.1
D	OG0001049	cac14	13	bb_00015699-RA	NA	NA	29	XP_041567463.1	12	hg_XP_006719365.1	TNS2	15	mm_XP_006520754.1	46	XP_032871462.1	4	XP_015199697.1
A	OG0001049	cac14	13	bb_00015699-RA	2	ck_00003118-RA	2	XP_041570555.1	7	hg_XP_011513778.1	TNS3	11	mm_XP_006514798.1	2	XP_032905989.1	9	XP_015210328.1
C	OG0001049	cac14	13	bb_00015699-RA	7	ck_00008933-RH	7	XP_030133149.3	2	hg_XP_024308847.1	TNS1	1	mm_XP_006495930.2	NA	NA	12	XP_015214657.1
A	OG0001050	cac14	13	bb_00015063-RA.1.60d55b0f	2	ck_00003130-RA	2	XP_030121479.1	9	hg_NP_001293139.1	TGFBR1	4	mm_NP_033396.1	4	XP_032875073.1	9	XP_015209965.1
C	OG0001050	cac14	13	bb_00015063-RA.1.60d55b0f	7	ck_00009079-RA	7	XP_041573479.1	2	hg_NP_660302.2	ACVR1C	2	mm_NP_001104500.1	NA	NA	12	XP_015214266.1
D	OG0001050	cac14	13	bb_00015063-RA.1.60d55b0f	33	ck_00016829-RB	29	XP_030115311.1	12	hg_NP_064733.3	ACVR1B	15	mm_NP_031421.1	NA	NA	4	XP_015199946.1
A	OG0001057	cac14	14	bb_00016585-RC	2	ck_00003293-RA	2	XP_030122931.1	5	hg_NP_036466.2	MYO10	15	mm_NP_062345.2	2	XP_032895952.1	9	XP_015210144.1
C	OG0001057	cac14	14	bb_00016585-RC	7	ck_00008874-RA	7	XP_030134202.3	5	NA	NA	NA	NA	NA	NA	12	XP_015214796.1
B	OG0001057	cac14	14	bb_00016585-RC	27	ck_00015482-RA	27	XP_030112284.3	17	hg_XP_016880602.1	PLEKHH3	11	mm_XP_006533095.1	16	XP_032890653.1	15	XP_015217446.1
A	OG0001059	cac14	17	bb_00020585-RA	2	ck_00002761-RA	2	XP_002197360.1	7	hg_NP_005213.3	DLX6	6	mm_NP_034187.1	2	XP_032898261.1	11	XP_015213271.1
C	OG0001059	cac14	17	bb_00020585-RA	7	ck_00008812-RA	7	XP_002198787.1	2	hg_NP_835221.2	DLX1	2	mm_NP_034183.1	7	XP_032879848.1	12	XP_015214491.1
B	OG0001059	cac14	17	bb_00020585-RA	27	ck_00015323-RA	27	XP_030112361.3	NA	NA	NA	NA	NA	16	XP_032891229.1	NA	NA
A	OG0001088	cac14	14	bb_00016679-RA	2	ck_00002804-RA	2	XP_002190104.2	NA	NA	NA	NA	NA	2	XP_032901863.1	NA	NA
C	OG0001088	cac14	14	bb_00016679-RA	7	ck_00008621-RA	7	XP_002190783.1	2	hg_NP_001258822.1	TWIST2	1	mm_NP_031881.1	7	XP_032880413.1	12	XP_006636696.1
D	OG0001088	cac14	14	bb_00016679-RA	33	ck_00016856-RA	29	XP_002193584.2	NA	NA	NA	NA	NA	NA	NA	4	XP_006629308.1
A	OG0001089	cac14	13	bb_00015499-RA	2	ck_00002811-RA	2	XP_030120660.3	7	hg_NP_874359.2	SP8	12	mm_XP_006516045.1	2	XP_032901975.1	11	XP_015213269.1
C	OG0001089	cac14	13	bb_00015499-RA	7	ck_00008800-RA	7	XP_030133353.1	2	hg_NP_001138722.1	SP9	2	mm_NP_001005343.1	7	XP_032879822.1	12	XP_015214448.1
D	OG0001089	cac14	13	bb_00015499-RA	33	ck_00016888-RA	29	XP_030115354.3	12	hg_NP_001166938.1	SP7	15	mm_XP_006520581.1	7	XP_032879822.1	4	XP_015199537.1
A	OG0001090	cac14	14	bb_00016045-RA	2	ck_00002458-RA	2	XP_030122756.3	7	hg_NP_000229.1	KCNH2	5	mm_NP_038597.2	NA	NA	9	XP_015209806.1
C	OG0001090	cac14	14	bb_00016045-RA	7	ck_00008859-RA	7	XP_030133240.3	2	hg_XP_011510411.1	KCNH7	2	mm_XP_011237615.1	7	XP_032880054.1	12	XP_015214403.1
B	OG0001090	cac14	14	bb_00016045-RA	27	ck_00015289-RB	27	XP_030112360.3	17	hg_NP_110406.1	KCNH6	11	mm_NP_001032801.1	7	XP_032880054.1	15	XP_015217397.1
A	OG0001091	cac14	14	bb_00016411-RA	2	ck_00002632-RC	2	XP_002195358.2	10	hg_NP_004512.1	KIF5B	18	mm_NP_032474.2	2	XP_032901267.1	NA	NA
C	OG0001091	cac14	14	bb_00016411-RA	7	ck_00009055-RA	7	XP_030133998.1	2	hg_NP_004513.1	KIF5C	2	mm_NP_032475.2	7	XP_032880618.1	12	XP_015213781.1
D	OG0001091	cac14	14	bb_00016411-RA	33	ck_00017030-RA	29	XP_041567429.1	12	hg_NP_004975.2	KIF5A	10	mm_NP_001034089.1	2	XP_032901267.1	4	XP_015199673.1
A	OG0001151	cac14	17	bb_00020572-RA	2	ck_00002933-RA	2	XP_002198046.1	3	hg_NP_055956.1	GPD1L	9	mm_NP_780589.3	2	XP_032868249.1	11	XP_006635606.1
C	OG0001151	cac14	17	bb_00020572-RA	7	ck_00008992-RA	7	XP_002187049.1	NA	NA	NA	NA	NA	7	XP_032879576.1	12	XP_015213829.1
D	OG0001151	cac14	17	bb_00020572-RA	33	ck_00016846-RA	NA	NA	12	hg_NP_005267.2	GPD1	15	mm_NP_034401.1	NA	NA	4	XP_006629312.1
A	OG0001161	cac14	17	bb_00020375-RA	2	TRINITY_DN16903_c0_g1_i1.p1	2	XP_002194920.1	7	hg_NP_076919.1	HOXA6	6	mm_NP_034584.1	2	XP_032903576.1	11	XP_006636279.1
B	OG0001161	cac14	17	bb_00020375-RA	27	ck_00015354-RA	27	XP_041577484.1	17	hg_XP_011523029.1	HOXB6	11	mm_XP_006532355.1	16	XP_032890849.1	15	XP_015217819.1
D	OG0001161	cac14	17	bb_00020375-RA	33	ck_00016874-RA	29	XP_041567513.1	12	hg_NP_004494.1	HOXC6	15	mm_XP_006520531.1	NA	NA	4	XP_006629334.1
C	OG0001275	cac14	NA	NA	7	ck_00008783-RA	7	XP_030133390.1	2	hg_NP_062458.1	HOXD8	2	mm_NP_032302.2	7	XP_032879787.1	12	XP_006636555.1
B	OG0001275	cac14	NA	NA	27	ck_00015353-RA	27	XP_002187352.2	17	hg_NP_076921.1	HOXB8	11	mm_NP_034591.1	16	XP_032890847.1	15	XP_006638380.1
D	OG0001275	cac14	NA	NA	33	day3.17323.1	29	XP_041567514.1	12	hg_NP_073149.1	HOXC8	15	mm_NP_034596.1	16	XP_032890847.1	4	XP_006629333.1
C	OG0000058	cac15	NA	NA	Z	ck_00008148-RA	Z	XP_030114416.1	9	hg_NP_005217.2	S1PR3	13	mm_NP_034231.1	3	XP_032873618.1	NA	NA
A	OG0000058	cac15	NA	NA	8	ck_00009311-RA	8	XP_030134530.1	1	hg_NP_001307659.1	S1PR1	3	mm_NP_031927.2	10	XP_032883817.1	NA	XP_006643148.1
D	OG0000058	cac15	NA	NA	28	ck_00014918-RA	28	XP_030112467.1	19	hg_NP_003766.1	S1PR4	10	mm_NP_034232.1	29	XP_032902839.1	19	XP_015220748.1
B	OG0000058	cac15	NA	NA	30	ck_00017307-RA	30	XP_041567663.1	19	hg_NP_004221.3	S1PR2	9	mm_NP_034463.2	35	XP_032868030.1	6	XP_015204616.1
C	OG0000058-1	cac15	NA	NA	Z	ck_00008387-RA	Z	XP_002189340.1	9	hg_NP_001338326.1	LPAR1	4	mm_NP_034466.2	3	XP_032874054.1	2	XP_006626630.1
A	OG0000058-1	cac15	NA	NA	8	ck_00009404-RA	8	XP_002186925.1	1	hg_XP_024301895.1	LPAR3	3	mm_NP_075359.1	10	XP_032884977.1	10	XP_015210879.1
B	OG0000058-1	cac15	NA	NA	30	ck_00017323-RA	30	XP_041567720.1	19	hg_NP_004711.2	LPAR2	8	mm_NP_064412.2	35	XP_032906765.1	6	XP_006631626.2
C	OG0000174	cac15	15	bb_00018946-RA	Z	ck_00008241-RA	Z	XP_002190956.4	9	hg_XP_011516641.1	ABCA1	4	mm_XP_006537617.1	3	XP_032874107.1	4	XP_006629803.1
A	OG0000174	cac15	15	bb_00018946-RA	8	ck_00009349-RA	8	XP_030135052.3	1	hg_NP_000341.2	ABCA4	3	mm_NP_031404.1	10	XP_032883716.1	NA	NA
D	OG0000174	cac15	15	bb_00018946-RA	28	ck_00015027-RA	28	XP_030112804.3	19	hg_XP_024307083.1	ABCA7	10	mm_XP_006513773.1	29	XP_032902932.1	19	XP_015220795.1
C	OG0000291	cac15	15	bb_00018284-RA	Z	ck_00007887-RB	Z	XP_012433104.1	5	hg_NP_001098101.1	PDE4D	13	mm_XP_006517706.1	1	XP_032885983.1	2	XP_006626969.2
A	OG0000291	cac15	15	bb_00018284-RA	8	ck_00009637-RA	8	XP_030134391.3	1	hg_NP_001032418.1	PDE4B	4	mm_XP_006502918.1	10	XP_032884198.1	10	XP_006634988.1
D	OG0000291	cac15	15	bb_00018284-RA	28	ck_00015124-RB	28	XP_030112565.3	NA	NA	NA	NA	NA	NA	NA	19	XP_015221139.1
C	OG0000292	cac15	15	bb_00018198-RC	Z	ck_00007918-RA	Z	XP_030114783.3	5	hg_XP_024301812.1	MAST4	13	mm_XP_017171016.1	NA	NA	2	XP_015193401.1
B	OG0000292	cac15	15	bb_00018198-RC	30	TRINITY_DN3404_c0_g1_i2.p1	30	XP_041567580.1	19	hg_NP_055790.1	MAST1	8	mm_NP_064329.2	35	XP_032906679.1	6	XP_015204659.1
A	OG0000292	cac15	15	bb_00018198-RC	8	ck_00009503-RB	8	XP_030134704.3	1	hg_XP_011539361.1	MAST2	4	mm_XP_006502896.1	10	XP_032884548.1	10	XP_015211043.1
D	OG0000292	cac15	15	bb_00018198-RC	28	ck_00015130-RA	28	XP_030112859.3	19	hg_XP_006722762.2	MAST3	8	mm_XP_006509770.1	29	XP_032902882.1	19	XP_015220791.1
C	OG0000328	cac15	15	bb_00018280-RB.1.60d55b55	Z	ck_00008393-RA	Z	XP_012432947.3	9	hg_XP_011516080.2	ELAVL2	4	mm_XP_011238749.1	3	XP_032873714.1	4	XP_015200832.1
A	OG0000328	cac15	15	bb_00018280-RB.1.60d55b55	8	ck_00009534-RA	8	XP_002196701.1	1	hg_XP_011539191.1	ELAVL4	4	mm_XP_006502856.1	10	XP_032884455.1	10	XP_015212106.1
D	OG0000328	cac15	15	bb_00018280-RB.1.60d55b55	28	ck_00014886-RA	28	XP_002190976.1	19	hg_NP_001410.2	ELAVL1	8	mm_NP_034615.2	29	XP_032902561.1	19	XP_006639835.1
B	OG0000328	cac15	15	bb_00018280-RB.1.60d55b55	30	ck_00017305-RA	30	XP_041567602.1	19	hg_XP_024307178.1	ELAVL3	9	mm_NP_034617.1	35	XP_032906630.1	6	XP_015204628.1
C	OG0000392	cac15	15	bb_00018272-RA	Z	ck_00007886-RB	Z	XP_002187909.1	5	hg_NP_612462.1	RAB3C	13	mm_NP_076341.1	1	XP_032886039.1	2	XP_006626874.1
A	OG0000392	cac15	15	bb_00018272-RA	8	ck_00009543-RA	8	XP_012430754.1	1	hg_NP_002858.2	RAB3B	4	mm_NP_076026.1	10	XP_032884487.1	NA	NA
D	OG0000392	cac15	15	bb_00018272-RA	28	ck_00015125-RA	28	XP_030112630.2	19	hg_NP_002857.1	RAB3A	8	mm_NP_001159871.1	29	XP_032903112.1	19	XP_006639862.1
C	OG0000520	cac15	NA	NA	Z	TRINITY_DN705_c0_g1_i1.p1	Z	XP_030114079.1	5	hg_NP_795714.1	PLPP1	13	mm_NP_032273.1	1	XP_032886473.1	2	XP_015192725.1
A	OG0000520	cac15	NA	NA	8	ck_00009590-RA	8	XP_030134566.1	1	hg_NP_003704.3	PLPP3	4	mm_NP_542122.1	10	XP_032884580.1	10	XP_015211280.1
D	OG0000520	cac15	NA	NA	28	ck_00014912-RA	28	XP_030112829.1	19	hg_NP_808211.1	PLPP2	10	mm_NP_056632.2	29	XP_032902401.1	19	XP_015221234.1
C	OG0000575	cac15	15	bb_00018164-RA	Z	ck_00008020-RA	Z	NP_001171001.2	9	hg_XP_016870447.1	PTPRD	4	mm_XP_017175535.1	3	XP_032873861.1	4	XP_015201017.1
A	OG0000575	cac15	15	bb_00018164-RA	8	ck_00009448-RA	8	XP_030134782.1	1	hg_XP_005271136.1	PTPRF	4	mm_XP_006502927.1	10	XP_032884709.1	10	XP_015210640.1
D	OG0000575	cac15	15	bb_00018164-RA	28	ck_00015162-RB	28	XP_030112682.1	19	hg_NP_002841.3	PTPRS	17	mm_XP_006523937.1	29	XP_032902502.1	19	XP_015220896.1
C	OG0000626	cac15	15	bb_00018452-RA.1.60d55b5f	Z	ck_00008329-RC	Z	XP_030114168.1	5	hg_NP_001243661.1	SSBP2	13	mm_XP_006517391.1	3	XP_032873116.1	2	XP_006626577.1
D	OG0000626	cac15	15	bb_00018452-RA.1.60d55b5f	28	TRINITY_DN852_c3_g1_i1.p1	28	XP_032599757.1	19	hg_XP_016881920.1	SSBP4	8	mm_XP_006509847.1	29	XP_032902961.1	19	XP_015220820.1
A	OG0000626	cac15	15	bb_00018452-RA.1.60d55b5f	8	ck_00009580-RA	8	XP_030134585.1	1	hg_NP_663768.1	SSBP3	4	mm_XP_006503474.1	10	XP_032883808.1	10	XP_006634735.1
C	OG0000742	cac15	15	bb_00018166-RA	Z	ck_00008018-RA	Z	XP_030114876.3	9	hg_NP_001340926.1	KDM4C	4	mm_NP_001165566.1	3	XP_032873856.1	NA	NA
A	OG0000742	cac15	15	bb_00018166-RA	8	ck_00009449-RA	8	XP_030134768.1	1	hg_NP_055478.2	KDM4A	4	mm_NP_001155295.1	10	XP_032884706.1	10	XP_015210681.1
D	OG0000742	cac15	15	bb_00018166-RA	28	ck_00015164-RE	28	XP_030112469.1	19	hg_XP_005259578.2	KDM4B	17	mm_XP_017172842.1	29	XP_032902547.1	19	XP_015221136.1
C	OG0000744	cac15	NA	NA	Z	ck_00008003-RA	Z	XP_002195436.1	9	hg_NP_001309123.1	JAK2	19	mm_NP_001041642.1	3	XP_032874124.1	2	XP_015192533.1
A	OG0000744	cac15	NA	NA	8	ck_00009632-RB	8	XP_030135223.3	1	hg_NP_001307852.1	JAK1	4	mm_NP_666257.2	10	XP_032884182.1	10	XP_015210990.1
D	OG0000744	cac15	NA	NA	28	ck_00015064-RA	NA	NA	19	hg_XP_005259953.1	JAK3	8	mm_NP_001177759.1	29	XP_032902665.1	19	XP_015221241.1
C	OG0000795	cac15	15	bb_00018178-RA	Z	ck_00007745-RA	Z	XP_002189960.5	9	hg_NP_001128476.2	DNAJB5	4	mm_XP_006538171.1	1	XP_032887071.1	2	XP_015221031.1
A	OG0000795	cac15	15	bb_00018178-RA	8	ck_00009423-RA	8	XP_012430690.1	1	hg_NP_001304028.1	DNAJB4	3	mm_NP_080202.1	10	XP_032884940.1	10	XP_006634747.1
B	OG0000795	cac15	15	bb_00018178-RA	30	ck_00017355-RA	30	XP_041567664.1	19	hg_NP_006136.1	DNAJB1	8	mm_NP_061278.1	35	XP_032906687.1	6	XP_006631828.1
C	OG0000797	cac15	15	bb_00018709-RD	Z	ck_00007922-RA	NA	NA	5	hg_NP_852664.1	PIK3R1	13	mm_NP_001070963.1	3	XP_032874467.1	2	XP_015193165.1
A	OG0000797	cac15	15	bb_00018709-RD	8	ck_00009504-RA	8	XP_030134699.3	NA	NA	NA	NA	NA	10	XP_032884544.1	10	XP_015211054.1
D	OG0000797	cac15	15	bb_00018709-RD	28	ck_00015128-RB	28	XP_030112863.1	19	hg_NP_005018.2	PIK3R2	8	mm_NP_032867.2	3	XP_032874467.1	19	XP_015220875.1
C	OG0000852	cac15	NA	NA	Z	ck_00007997-RA	NA	NA	9	hg_XP_024303398.1	RFX3	19	mm_XP_017173575.1	3	XP_032873697.1	2	XP_015195787.1
D	OG0000852	cac15	NA	NA	28	ck_00014946-RB	28	XP_030112505.3	19	hg_NP_000626.2	RFX2	17	mm_NP_082063.1	29	XP_032902658.1	19	XP_015220935.1
B	OG0000852	cac15	NA	NA	30	ck_00017346-RA	30	XP_041567744.1	19	hg_XP_011526467.1	RFX1	8	mm_XP_011246631.1	35	XP_032868119.1	NA	NA
A	OG0000855	cac15	15	bb_00018437-RA	8	ck_00009348-RA	8	NP_001231810.2	1	hg_NP_001315593.1	ARHGAP29	3	mm_NP_766113.1	10	XP_032883715.1	10	XP_015210960.1
D	OG0000855	cac15	15	bb_00018437-RA	28	ck_00015030-RA	28	XP_030112561.3	19	hg_XP_011526160.1	ARHGAP45	10	mm_XP_006514171.1	29	XP_032902446.1	19	XP_015220810.1
B	OG0000855	cac15	15	bb_00018437-RA	30	ck_00017293-RA	NA	NA	19	hg_NP_057657.2	GMIP	8	mm_XP_006509860.1	35	XP_032868160.1	6	XP_015204714.1
A	OG0000946	cac15	NA	NA	8	ck_00009343-RA	8	XP_030135060.1	1	hg_NP_001830.1	CNN3	3	mm_NP_082320.1	10	XP_032884801.1	10	XP_006634943.1
D	OG0000946	cac15	NA	NA	28	ck_00015028-RB	28	XP_030112598.3	19	hg_NP_001290430.1	CNN2	10	mm_NP_031751.1	29	XP_032902935.1	19	XP_006639873.1
B	OG0000946	cac15	NA	NA	30	ck_00017302-RB	30	XP_030115812.1	19	hg_XP_016881778.1	CNN1	9	mm_NP_034052.3	35	XP_032868051.1	6	XP_015204741.1
C	OG0000950	cac15	15	bb_00018496-RA	NA	NA	Z	XP_030113786.3	9	hg_NP_115947.2	MFSD14B	13	mm_NP_001077370.1	3	XP_032873610.1	2	XP_006627070.1
A	OG0000950	cac15	15	bb_00018496-RA	8	ck_00009322-RA	8	XP_002188818.1	1	hg_NP_149044.2	MFSD14A	3	mm_NP_032272.2	10	XP_032883834.1	10	XP_015211353.1
D	OG0000950	cac15	15	bb_00018496-RA	28	ck_00015003-RA	28	XP_012426709.3	NA	NA	NA	NA	NA	29	XP_032902936.1	19	XP_006639903.1
A	OG0001054	cac15	15	bb_00018242-RA	8	TRINITY_DN16196_c0_g1_i3.p1	8	XP_002188109.1	1	hg_NP_060125.4	GIPC2	3	mm_NP_058563.1	10	XP_032884942.1	10	XP_006634748.1
D	OG0001054	cac15	15	bb_00018242-RA	28	ck_00014897-RA	28	XP_030112524.3	NA	NA	NA	NA	NA	29	XP_032903220.1	19	XP_006639965.2
B	OG0001054	cac15	15	bb_00018242-RA	30	ck_00017356-RA	30	XP_041567667.1	19	hg_NP_005707.1	GIPC1	8	mm_NP_061241.1	35	XP_032906608.1	6	XP_006631827.1
C	OG0001156	cac15	15	bb_00018136-RA	Z	ck_00008155-RA	Z	XP_002192477.1	9	hg_NP_060064.2	DIRAS2	13	mm_NP_001019645.1	3	XP_032873633.1	2	XP_015221304.1
A	OG0001156	cac15	15	bb_00018136-RA	NA	NA	8	NP_001232516.1	NA	NA	NA	NA	NA	NA	NA	NA	NA
D	OG0001156	cac15	15	bb_00018136-RA	28	ck_00015057-RA	28	XP_030112807.1	19	hg_XP_011526015.1	DIRAS1	10	mm_NP_660252.1	29	XP_032902849.1	19	XP_015221012.1
A	OG0000075	cac16	2	bb_00005356-RA	1	ck_00001031-RA	1	XP_030119717.1	12	hg_NP_002225.2	KCNA5	6	mm_NP_666095.1	21	XP_032895489.1	8	XP_015208228.1
C	OG0000075	cac16	2	bb_00005356-RA	5	ck_00006758-RA	5	XP_004176232.1	11	hg_NP_002224.1	KCNA4	2	mm_NP_067250.2	NA	NA	27	XP_015194130.1
B	OG0000075	cac16	2	bb_00005356-RA	26	ck_00015603-RA	26	XP_002196322.1	1	hg_NP_005540.1	KCNA10	3	mm_NP_001074609.1	24	XP_032898555.1	3	XP_015197629.1
C	OG0000196	cac16	2	bb_00004499-RA	5	TRINITY_DN3209_c0_g1_i3.p1	5	XP_002199093.1	11	hg_NP_001900.1	CTSD	7	mm_NP_034113.1	20	XP_032894894.1	27	XP_015193920.1
D	OG0000196	cac16	2	bb_00004499-RA	NA	NA	37	XP_041569016.1	19	hg_NP_004842.1	NAPSA	7	mm_NP_032463.1	NA	NA	NA	NA
A	OG0000196	cac16	2	bb_00004499-RA	1	ck_00000413-RA	1	XP_002189698.4	NA	NA	NA	NA	NA	19	XP_032894049.1	8	XP_006633645.1
B	OG0000196	cac16	2	bb_00004499-RA	26	ck_00015652-RA	26	XP_030147689.3	1	hg_XP_011507546.1	CTS	1	mm_NP_031825.2	24	XP_032898107.1	3	XP_015198217.1
A	OG0000324	cac16	NA	NA	1	ck_00000788-RB	1A	XP_030119070.3	12	hg_XP_006719468.1	MYBPC1	10	mm_XP_006513108.1	19	XP_032893802.1	8	XP_015207460.1
C	OG0000324	cac16	NA	NA	5	ck_00007042-RA	5	XP_030130042.3	11	hg_NP_000247.2	MYBPC3	2	mm_NP_032679.2	20	XP_032894340.1	27	XP_015194163.1
B	OG0000324	cac16	NA	NA	26	ck_00015557-RA	26	XP_030147820.3	1	hg_NP_004988.2	MYBPH	3	mm_NP_081107.1	24	XP_032898565.1	NA	NA
D	OG0000324	cac16	NA	NA	31	ck_00017583-RA	37	XP_041568911.1	19	hg_NP_004524.3	MYBPC2	7	mm_XP_006540882.1	38	XP_032868930.1	NA	NA
A	OG0000351	cac16	2	bb_00005127-RA	1	ck_00000431-RB	1A	XP_030115852.3	12	hg_NP_631875.1	KCNC2	10	mm_XP_006513748.1	19	XP_032894076.1	8	XP_006633591.1
C	OG0000351	cac16	2	bb_00005127-RA	5	ck_00006854-RA	5	XP_002197869.2	11	hg_NP_001106212.1	KCNC1	7	mm_XP_006540709.1	20	XP_032895011.1	27	XP_006642757.1
B	OG0000351	cac16	2	bb_00005127-RA	26	ck_00015598-RA	26	XP_030111648.3	1	hg_XP_024302558.1	KCNC4	3	mm_XP_006502538.1	24	XP_032898147.1	3	XP_015198275.1
D	OG0000351	cac16	2	bb_00005127-RA	31	ck_00017552-RB	37	XP_041568942.1	NA	NA	NA	NA	NA	38	XP_032869177.1	NA	NA
A	OG0000383	cac16	2	bb_00005040-RA	1	ck_00000943-RA	1A	XP_012424750.1	12	hg_NP_001356715.1	KRAS	6	mm_XP_006506982.1	NA	NA	8	XP_006633219.1
C	OG0000383	cac16	2	bb_00005040-RA	5	ck_00006926-RA	5	NP_001232482.1	11	hg_NP_001123914.1	HRAS	7	mm_NP_001123915.1	20	XP_032894763.1	27	XP_015193706.1
B	OG0000383	cac16	2	bb_00005040-RA	26	ck_00015727-RA	26	XP_002194371.2	1	hg_NP_002515.1	NRAS	3	mm_XP_006501181.1	24	XP_032898682.1	3	XP_006628372.1
A	OG0000427	cac16	2	bb_00004990-RB	1	ck_00000456-RB	1A	XP_012424489.1	12	hg_XP_016875568.1	PPFIA2	10	mm_XP_017169461.1	19	XP_032894097.1	8	XP_015208321.1
C	OG0000427	cac16	2	bb_00004990-RB	5	ck_00006979-RB	5	XP_012429659.3	11	hg_XP_006718779.1	PPFIA1	7	mm_XP_011240298.1	20	XP_032894607.1	27	XP_015194020.1
B	OG0000427	cac16	2	bb_00004990-RB	26	ck_00015554-RB	26	XP_041577326.1	1	hg_XP_006711649.1	PPFIA4	1	mm_NP_001138327.1	24	XP_032898319.1	3	XP_015197759.1
A	OG0000506	cac16	18	bb_00020896-RA	1	ck_00001033-RA	1A	XP_002189548.1	12	hg_NP_001096124.1	NTF3	6	mm_XP_006505778.1	21	XP_032895486.1	8	XP_015208812.1
C	OG0000506	cac16	18	bb_00020896-RA	5	ck_00006754-RA	5	NP_001041720.1	11	hg_NP_001137282.1	BDNF	2	mm_NP_031566.4	20	XP_032894526.1	27	XP_015194106.1
B	OG0000506	cac16	18	bb_00020896-RA	26	ck_00015733-RB	26	XP_012426388.1	1	hg_XP_011539820.1	NGF	3	mm_NP_038637.1	NA	NA	3	XP_015197626.1
A	OG0000507	cac16	18	bb_00021020-RA	1	ck_00000446-RA	1A	NP_001041725.1	12	hg_NP_001129277.1	SYT1	10	mm_NP_001239270.1	19	XP_032893846.1	8	XP_015208348.1
C	OG0000507	cac16	18	bb_00021020-RA	5	ck_00006893-RA	5	XP_041572463.1	NA	NA	NA	NA	NA	20	XP_032894899.1	27	XP_006642640.1
B	OG0000507	cac16	18	bb_00021020-RA	26	ck_00015542-RA	26	XP_030147794.1	1	hg_XP_016855798.1	SYT2	1	mm_NP_033333.2	24	XP_032898337.1	3	XP_015197816.1
D	OG0000508	cac16	2	bb_00005050-RA	31	TRINITY_DN59058_c0_g1_i1.p3	37	XP_041568894.1	19	hg_NP_003274.3	TNNT1	7	mm_XP_017177600.1	38	XP_032869116.1	NA	NA
C	OG0000508	cac16	2	bb_00005050-RA	5	ck_00006887-RA	5	XP_032604531.1	11	hg_XP_006718351.1	TNNT3	7	mm_XP_017177604.1	20	XP_032894911.1	27	XP_015193897.1
B	OG0000508	cac16	2	bb_00005050-RA	26	ck_00015548-RA	26	XP_030147978.3	1	hg_NP_001263274.1	TNNT2	1	mm_XP_006529446.2	24	XP_032898363.1	3	XP_015197828.1
A	OG0000510	cac16	2	bb_00004309-RA	1	ck_00000959-RB	1A	XP_002192716.1	22	hg_NP_001336898.1	PACSIN2	15	mm_XP_006521042.1	19	XP_032893383.1	8	XP_015207366.1
C	OG0000510	cac16	2	bb_00004309-RA	5	ck_00007047-RE	5	NP_001232229.1	11	hg_NP_001171903.1	PACSIN3	2	mm_NP_001276606.1	20	XP_032894295.1	27	XP_015194070.1
B	OG0000510	cac16	2	bb_00004309-RA	26	ck_00015748-RA	26	XP_030148025.3	6	hg_NP_001186512.1	PACSIN1	17	mm_NP_001273672.1	24	XP_032898258.1	3	XP_015197790.1
A	OG0000565	cac16	18	bb_00021021-RA	1	ck_00001046-RB	1	XP_032607062.1	12	hg_NP_003204.2	TEAD4	6	mm_NP_035697.3	NA	NA	8	XP_015208512.1
C	OG0000565	cac16	18	bb_00021021-RA	5	ck_00006796-RA	5	XP_032604456.1	11	hg_NP_068780.2	TEAD1	7	mm_NP_001160056.1	20	XP_032894737.1	27	XP_015193689.1
B	OG0000565	cac16	18	bb_00021021-RA	26	ck_00015510-RA	26	XP_030147788.1	6	hg_NP_003205.2	TEAD3	17	mm_NP_001091696.2	24	XP_032898659.1	3	XP_006628337.1
A	OG0000566	cac16	18	bb_00020753-RA	1	ck_00000448-RF	1A	XP_002194705.1	12	hg_NP_001137357.1	PPP1R12A	10	mm_XP_006513389.1	19	XP_032893838.1	8	XP_015208262.1
B	OG0000566	cac16	18	bb_00020753-RA	26	ck_00015543-RA	26	XP_030111601.3	1	hg_XP_016856831.1	PPP1R12B	1	mm_XP_006529770.1	20	XP_032895043.1	3	XP_015197704.1
D	OG0000566	cac16	18	bb_00020753-RA	31	ck_00017528-RA	37	XP_041568893.1	19	hg_NP_060077.1	PPP1R12C	7	mm_XP_006539830.1	NA	NA	NA	NA
A	OG0000582	cac16	NA	NA	1	ck_00001049-RA	1	XP_004176022.4	12	hg_NP_001153880.1	TULP3	6	mm_NP_035787.1	19	XP_032893356.1	8	XP_006633750.2
C	OG0000582	cac16	NA	NA	5	ck_00006831-RA	5	XP_002197646.3	11	hg_NP_003311.2	TUB	7	mm_NP_068685.1	20	XP_032894402.1	27	XP_015193924.1
B	OG0000582	cac16	NA	NA	26	ck_00015511-RA	26	XP_041577133.1	6	hg_NP_003313.3	TULP1	17	mm_XP_017172883.1	24	XP_032898090.1	3	XP_015197549.1
D	OG0000633	cac16	18	bb_00020909-RA	NA	NA	37	XP_041568909.1	19	hg_XP_011525315.1	SHANK1	7	mm_NP_001029287.1	20	XP_032894621.1	27	XP_015194005.1
A	OG0000633	cac16	18	bb_00020909-RA	1	ck_00000024-RE	1	XP_041576596.1	22	hg_NP_277052.1	SHANK3	15	mm_NP_067398.2	21	XP_032895879.1	8	XP_015208638.1
C	OG0000633	cac16	18	bb_00020909-RA	5	ck_00006981-RA	5	XP_030129375.3	11	hg_NP_036441.2	SHANK2	7	mm_XP_006508582.1	20	XP_032894621.1	27	XP_015194005.1
A	OG0000703	cac16	2	bb_00004980-RA	1	ck_00001038-RB	1A	NP_001232185.1	12	hg_XP_005253871.1	CD9	6	mm_NP_031683.1	21	XP_032895481.1	8	XP_006633875.1
C	OG0000703	cac16	2	bb_00004980-RA	5	ck_00006878-RA	5	XP_002198953.1	11	hg_NP_004347.1	CD81	7	mm_NP_598416.1	20	XP_032895016.1	27	XP_015194195.1
B	OG0000703	cac16	2	bb_00004980-RA	26	ck_00015732-RA	26	XP_030147790.3	1	hg_NP_005716.2	TSPAN2	3	mm_NP_081809.2	NA	NA	3	XP_006628445.2
D	OG0000768	cac16	NA	NA	31	TRINITY_DN169_c0_g2_i4.p7	37	XP_041568995.1	19	hg_NP_000354.4	TNNI3	7	mm_XP_017177599.1	NA	NA	NA	NA
C	OG0000768	cac16	NA	NA	5	ck_00006892-RA	5	XP_002199061.1	11	hg_NP_001139301.1	TNNI2	7	mm_NP_033431.1	20	XP_032894902.1	27	XP_015193517.1
B	OG0000768	cac16	NA	NA	26	ck_00015546-RA	26	XP_012426410.1	1	hg_NP_003272.3	TNNI1	1	mm_NP_001106173.1	24	XP_032898356.1	3	XP_015197850.1
A	OG0000775	cac16	18	bb_00021026-RA	1	ck_00000882-RD	1A	XP_030119473.3	22	hg_NP_056056.2	MICAL3	6	mm_XP_011239560.1	19	XP_032893671.1	8	XP_015208643.1
C	OG0000775	cac16	18	bb_00021026-RA	5	ck_00006800-RA	5	XP_030129303.3	11	hg_NP_001269592.1	MICAL2	7	mm_NP_001180234.1	20	XP_032894724.1	27	XP_015193678.1
B	OG0000775	cac16	18	bb_00021026-RA	26	ck_00015508-RA	26	XP_030147781.3	6	hg_NP_001273542.1	MICAL1	10	mm_XP_006512633.1	24	XP_032898675.1	3	XP_015198113.1
A	OG0000843	cac16	2	bb_00005080-RA	1	ck_00000522-RA	1	XP_002190363.2	12	hg_NP_647480.1	SLC17A8	10	mm_NP_892004.1	19	XP_032893795.1	8	XP_006633202.1
C	OG0000843	cac16	2	bb_00005080-RA	5	ck_00006744-RA	5	NP_001296437.1	11	hg_NP_065079.1	SLC17A6	7	mm_NP_543129.3	20	XP_032894549.1	NA	NA
D	OG0000843	cac16	2	bb_00005080-RA	31	TRINITY_DN15332_c1_g1_i1.p1	37	XP_030115969.3	19	hg_NP_064705.1	SLC17A7	7	mm_NP_892038.2	38	XP_032869194.1	NA	NA
A	OG0000871	cac16	2	bb_00004814-RA	1	ck_00000971-RB	1	XP_002188635.4	22	hg_NP_079501.2	PNPLA3	15	mm_XP_006520408.1	19	XP_032893499.1	8	XP_015207354.1
C	OG0000871	cac16	2	bb_00004814-RA	5	v2_00000078-RA	5	NP_001243161.1	11	hg_XP_006718328.1	PNPLA2	7	mm_NP_001157161.1	20	XP_032895061.1	NA	NA
B	OG0000871	cac16	2	bb_00004814-RA	26	ck_00015607-RA	26	XP_032608949.2	6	hg_XP_016866265.1	PNPLA1	17	mm_NP_001030057.1	24	XP_032898610.1	3	XP_015197563.1
A	OG0000931	cac16	2	bb_00003587-RA	1	ck_00000050-RA	1A	XP_030117538.3	7	hg_NP_001186600.1	CALU	6	mm_NP_031620.1	21	XP_032895900.1	8	XP_015207712.1
C	OG0000931	cac16	2	bb_00003587-RA	5	ck_00006766-RA	5	XP_030129243.3	11	hg_NP_002892.1	RCN1	2	mm_NP_033063.1	20	XP_032894664.1	27	XP_006642582.1
D	OG0000931	cac16	2	bb_00003587-RA	31	ck_00017551-RA	NA	NA	19	hg_XP_024307388.1	RCN3	7	mm_NP_080831.2	NA	NA	NA	NA
A	OG0000964	cac16	2	bb_00003601-RA.1.60d55bd1	1	ck_00000442-RA	1A	NP_001232385.1	12	hg_NP_001287894.1	CSRP2	10	mm_NP_031818.3	24	XP_032898354.1	8	XP_015208345.1
C	OG0000964	cac16	2	bb_00003601-RA.1.60d55bd1	5	ck_00006732-RA	5	XP_002186895.1	11	hg_NP_003467.1	CSRP3	7	mm_NP_001185770.1	20	XP_032894584.1	27	XP_006642588.1
B	OG0000964	cac16	2	bb_00003601-RA.1.60d55bd1	26	ck_00015544-RA	26	XP_030147833.1	1	hg_NP_001180500.1	CSRP1	1	mm_NP_031817.1	24	XP_032898354.1	3	XP_006628340.1
A	OG0000965	cac16	2	bb_00004546-RA	1	TRINITY_DN8940_c0_g1_i1.p1	1	XP_030119274.3	22	hg_NP_766638.2	SCUBE1	15	mm_XP_017172208.1	19	XP_032893494.1	8	XP_015207353.1
C	OG0000965	cac16	2	bb_00004546-RA	5	ck_00006820-RA	5	XP_002197488.3	11	hg_NP_001354906.1	SCUBE2	7	mm_NP_064436.2	NA	NA	27	XP_015193507.1
B	OG0000965	cac16	2	bb_00004546-RA	26	ck_00015740-RA	26	XP_041577187.1	6	hg_XP_005249000.1	SCUBE3	17	mm_XP_006524386.1	24	XP_032898288.1	3	XP_015197644.1
A	OG0001063	cac16	18	bb_00020840-RA	1	ck_00000751-RA	1A	XP_030119008.3	12	hg_NP_689985.1	TCP11L2	10	mm_NP_666120.1	21	XP_032895562.1	8	XP_015207369.1
C	OG0001063	cac16	18	bb_00020840-RA	5	ck_00006782-RA	5	XP_030129258.1	11	hg_XP_011518506.1	TCP11L1	2	mm_NP_796164.1	20	XP_032894642.1	27	XP_015193590.1
B	OG0001063	cac16	18	bb_00020840-RA	26	ck_00015741-RA	NA	NA	NA	NA	TCP11	NA	NA	24	XP_032898285.1	3	XP_015197648.1
A	OG0001145	cac16	NA	NA	1	TRINITY_DN608_c1_g1_i1.p1	1	XP_030116225.3	12	hg_NP_004655.1	LIN7A	10	mm_NP_001034443.1	19	XP_032894107.1	8	XP_015208402.1
D	OG0001145	cac16	NA	NA	31	TRINITY_DN82_c0_g1_i2.p1	37	XP_041569017.1	19	hg_NP_071448.1	LIN7B	7	mm_NP_035828.1	38	XP_032868945.1	NA	NA
C	OG0001145	cac16	NA	NA	5	ck_00006753-RA	5	XP_002194172.1	11	hg_NP_060832.1	LIN7C	2	mm_NP_035829.1	20	XP_032894529.1	NA	XP_006643471.1
A	OG0000221	cac18	NA	NA	1	ck_00001311-RA	1	XP_030142893.3	3	hg_XP_011510965.1	NECTIN3	16	mm_NP_067470.1	6	XP_032878111.1	3	XP_015197465.1
C	OG0000221	cac18	NA	NA	24	ck_00016696-RB	24	XP_012426195.1	11	hg_NP_002846.3	NECTIN1	9	mm_NP_067399.2	33	XP_032905843.1	26	XP_015193225.1
B	OG0000221	cac18	NA	NA	25	ck_00016594-RA	25	XP_041576949.1	1	hg_XP_011508323.1	NECTIN4	1	mm_NP_082169.2	24	XP_032898498.1	NA	XP_015194576.1
A	OG0000231	cac18	3	bb_00000056-RA	1	ck_00001187-RA	1	XP_030122002.1	1	hg_NP_000692.2	ATP1A1	3	mm_NP_659149.1	14	XP_032888893.1	NA	NA
C	OG0000231	cac18	3	bb_00000056-RA	24	ck_00016672-RA	24	XP_002196871.4	13	hg_NP_001172014.1	ATP12A	14	mm_NP_619593.2	33	XP_032905433.1	NA	NA
B	OG0000231	cac18	3	bb_00000056-RA	25	ck_00016589-RA	25	XP_041576966.1	1	hg_NP_000693.1	ATP1A2	1	mm_NP_848492.1	24	XP_032898540.1	NA	NA
D	OG0000231	cac18	3	bb_00000056-RA	36	ck_00018138-RA	33	XP_041568322.1	19	hg_NP_000695.2	ATP4A	7	mm_NP_001277556.1	33	XP_032905433.1	24	XP_015191976.1
A	OG0000658	cac18	NA	NA	1	TRINITY_DN272_c0_g2_i1.p1	1	XP_030118917.1	3	hg_XP_016861551.1	CADM2	16	mm_XP_011244430.1	14	XP_032888212.1	3	XP_015197500.1
D	OG0000658	cac18	NA	NA	NA	NA	33	XP_041568315.1	19	hg_NP_660339.1	CADM4	7	mm_NP_694752.1	NA	NA	24	XP_015191904.1
C	OG0000658	cac18	NA	NA	24	ck_00016726-RE	24	XP_030146888.1	11	hg_XP_016872946.1	CADM1	9	mm_NP_001297770.1	33	XP_032905815.1	26	XP_015193175.1
B	OG0000658	cac18	NA	NA	25	ck_00016390-RC	25	XP_041576977.1	1	hg_XP_024304528.1	CADM3	1	mm_XP_006497123.2	24	XP_032898063.1	5	XP_015201509.1
A	OG0000876	cac18	NA	NA	1	ck_00001317-RA	1	NP_001232791.1	3	hg_NP_001008273.1	TAGLN3	16	mm_NP_062728.1	14	XP_032889270.1	3	XP_006627826.1
C	OG0000876	cac18	NA	NA	24	ck_00016738-RA	24	NP_001232181.1	11	hg_NP_001001522.1	TAGLN	9	mm_NP_035656.1	33	XP_032905475.1	NA	NA
B	OG0000876	cac18	NA	NA	25	ck_00016385-RB	NA	NA	1	hg_NP_001264153.1	TAGLN2	1	mm_NP_848713.1	NA	NA	NA	NA
B	OG0000877	cac18	NA	NA	NA	NA	25	XP_041576974.1	1	hg_NP_004974.2	KCNJ9	1	mm_NP_032455.2	24	XP_032898522.1	NA	XP_015194598.1
A	OG0000877	cac18	NA	NA	1	ck_00001477-RA	1	XP_002189798.2	21	hg_NP_002231.1	KCNJ6	16	mm_NP_034736.2	14	XP_032888380.1	3	XP_015197246.1
C	OG0000877	cac18	NA	NA	24	ck_00016639-RA	24	XP_030146807.1	11	hg_NP_000881.3	KCNJ5	9	mm_XP_017168642.1	33	XP_032905468.1	26	XP_015192873.1
B	OG0001077	cac18	NA	NA	NA	NA	25	XP_041576947.1	1	hg_NP_058642.1	F11R	1	mm_NP_766235.1	24	XP_032898481.1	NA	NA
A	OG0001077	cac18	NA	NA	1	ck_00001414-RA	1	XP_002187129.6	21	hg_NP_001257337.1	JAM2	16	mm_XP_006523138.1	14	XP_032888291.1	14	XP_015217158.1
C	OG0001077	cac18	NA	NA	24	ck_00016662-RA	24	XP_030146632.3	11	hg_NP_116190.3	JAM3	9	mm_NP_075766.1	33	XP_032905359.1	26	XP_015193184.1
A	OG0000124	cac7	6	bb_00010165-RA	1	ck_00001751-RA	1	XP_041573302.1	15	hg_NP_000801.1	GABRA5	7	mm_NP_795916.1	6	XP_032879149.1	17	XP_015219812.1
B	OG0000124	cac7	6	bb_00010165-RA	4A	ck_00005604-RA	4A	XP_030128784.1	X	hg_NP_000799.1	GABRA3	X	mm_XP_017173872.1	NA	NA	7	XP_015206545.1
C	OG0000124	cac7	6	bb_00010165-RA	4	ck_00006289-RA	4	XP_030126858.1	4	hg_NP_001317619.1	GABRA2	5	mm_NP_032092.1	1	XP_032883930.1	4	XP_015200826.1
D	OG0000124	cac7	6	bb_00010165-RA	13	ck_00012235-RA	13	XP_002193432.1	5	hg_NP_000797.2	GABRA1	11	mm_XP_006532258.1	11	XP_032885128.1	6	XP_006631878.2
A	OG0000267	cac7	6	bb_00010155-RA	1	ck_00001670-RA	1	XP_002197622.4	X	hg_NP_001112357.1	GLRA2	X	mm_NP_906272.1	14	XP_032889245.1	14	XP_015217246.1
B	OG0000267	cac7	6	bb_00010155-RA	4A	ck_00005461-RA	4A	XP_030128173.3	X	hg_NP_001019623.2	GLRA4	X	mm_NP_034427.2	NA	NA	7	XP_006632979.2
C	OG0000267	cac7	6	bb_00010155-RA	4	ck_00006001-RA	4	XP_012428920.4	4	hg_NP_006520.2	GLRA3	8	mm_NP_536686.2	3	XP_032874341.1	4	XP_015201461.1
D	OG0000267	cac7	6	bb_00010155-RA	13	ck_00012373-RA	13	XP_030140145.1	5	hg_NP_001139512.1	GLRA1	11	mm_NP_001277750.1	11	XP_032885086.1	6	XP_015205126.1
A	OG0000283	cac7	6	bb_00009610-RA	1	ck_00002294-RA	1	XP_030142035.1	11	hg_XP_016873014.1	TENM4	7	mm_XP_006507864.1	6	XP_032878432.1	3	XP_015197076.1
B	OG0000283	cac7	6	bb_00009610-RA	4A	ck_00005693-RA	4A	XP_030128489.3	X	hg_XP_016884697.1	TENM1	X	mm_NP_035985.2	12	XP_032886623.1	7	XP_015206938.1
C	OG0000283	cac7	6	bb_00009610-RA	4	ck_00005984-RA	4	NP_001185467.2	4	hg_XP_016863874.1	TENM3	8	mm_XP_006509467.1	3	XP_032874653.1	4	XP_015201099.1
D	OG0000283	cac7	6	bb_00009610-RA	13	ck_00012228-RA	13	XP_030139859.3	5	hg_XP_016865149.1	TENM2	11	mm_XP_006533350.1	11	XP_032885094.1	6	XP_015205451.1
A	OG0000319	cac7	6	bb_00010488-RA	1	ck_00001938-RA	1	XP_002199677.3	13	hg_NP_001305465.1	SPRY2	14	mm_NP_036027.1	NA	NA	17	XP_006639054.1
B	OG0000319	cac7	6	bb_00010488-RA	4A	ck_00005615-RA	4A	XP_030128669.3	X	hg_NP_001291919.1	SPRY3	X	mm_NP_001025464.1	NA	NA	7	XP_006633010.1
C	OG0000319	cac7	6	bb_00010488-RA	4	ck_00006128-RA	4	XP_030126210.3	4	hg_NP_001244967.1	SPRY1	3	mm_NP_001292369.1	1	XP_032871737.1	4	XP_015199380.1
D	OG0000319	cac7	6	bb_00010488-RA	13	ck_00012496-RA	13	XP_030139804.1	5	hg_NP_112226.2	SPRY4	18	mm_NP_036028.2	11	XP_032885785.1	6	XP_015204900.1
A	OG0000320	cac7	6	bb_00009481-RA	1	ck_00002192-RA	NA	NA	11	hg_NP_000820.4	GRIA4	9	mm_XP_006509904.1	6	XP_032878562.1	3	XP_015197121.1
B	OG0000320	cac7	6	bb_00009481-RA	4A	ck_00005697-RB	NA	NA	X	hg_NP_000819.3	GRIA3	X	mm_NP_001268858.1	12	XP_032886642.1	7	XP_006632812.1
C	OG0000320	cac7	6	bb_00009481-RA	4	ck_00005774-RE	4	NP_001070157.2	4	hg_NP_000817.3	GRIA2	3	mm_XP_006501075.1	1	XP_032874390.1	4	XP_006629538.2
D	OG0000320	cac7	6	bb_00009481-RA	13	ck_00012370-RA	13	XP_002198407.2	5	hg_NP_001244950.1	GRIA1	11	mm_NP_001106796.1	11	XP_032885923.1	6	XP_015204878.1
B	OG0000321	cac7	6	bb_00010117-RB	4A	ck_00005712-RA	4A	XP_030128459.1	X	hg_XP_011529619.1	SEPTIN6	X	mm_NP_001170795.1	12	XP_032886117.1	7	XP_015207064.1
C	OG0000321	cac7	6	bb_00010117-RB	4	ck_00006085-RB	4	XP_030128039.1	4	hg_NP_001293076.1	SEPTIN11	5	mm_XP_006535161.1	1	XP_032880725.1	NA	NA
D	OG0000321	cac7	6	bb_00010117-RB	13	ck_00012485-RA	13	XP_012431280.1	5	hg_NP_001092281.1	SEPTIN8	11	mm_XP_011247135.1	11	XP_032885117.1	6	XP_015204947.1
A	OG0000322	cac7	NA	NA	1	ck_00001728-RA	1	NP_001232594.1	X	hg_NP_001627.2	SLC25A6	NA	NA	12	XP_032886126.1	NA	NA
B	OG0000322	cac7	NA	NA	4A	ck_00005716-RC	4A	NP_001232591.1	X	hg_NP_001143.2	SLC25A5	X	mm_NP_031477.1	12	XP_032886126.1	NA	NA
C	OG0000322	cac7	NA	NA	4	ck_00005967-RA	4	XP_002191653.1	4	hg_NP_001142.2	SLC25A4	8	mm_NP_031476.3	3	XP_032874447.1	4	XP_006630034.1
A	OG0000376	cac7	6	bb_00010266-RA	1	ck_00001756-RA	1	XP_030133791.3	2	hg_XP_011508856.1	CNGA3	1	mm_NP_001268939.1	6	XP_032879341.1	17	XP_006639298.1
B	OG0000376	cac7	6	bb_00010266-RA	4A	ck_00005606-RA	4A	XP_041572161.1	X	hg_NP_005131.1	CNGA2	X	mm_NP_031750.2	NA	NA	7	XP_006633018.1
C	OG0000376	cac7	6	bb_00010266-RA	4	ck_00006282-RA	4	XP_030126877.3	4	hg_XP_005248106.2	CNGA1	5	mm_XP_006503772.1	1	XP_032890031.1	4	XP_006629908.1
A	OG0000419	cac7	NA	NA	1	ck_00002106-RA	1	XP_002194181.1	13	hg_XP_016876202.1	SLC7A1	5	mm_NP_001288353.1	6	XP_032878738.1	3	XP_015197402.1
B	OG0000419	cac7	NA	NA	4A	ck_00005497-RA	4A	XP_002188199.1	X	hg_NP_001041629.1	SLC7A3	NA	NA	12	XP_032886551.1	7	XP_006633003.1
C	OG0000419	cac7	NA	NA	4	ck_00006233-RA	4	XP_002193755.1	8	hg_NP_001158243.1	SLC7A2	8	mm_XP_006509313.1	1	XP_032885283.1	4	XP_015201401.1
D	OG0000419	cac7	NA	NA	13	ck_00012380-RA	13	XP_041574929.1	NA	NA	NA	NA	NA	NA	NA	6	XP_015205408.1
A	OG0000421	cac7	6	bb_00010140-RA	1	ck_00001778-RB	1	XP_030134357.3	2	hg_NP_940863.3	LONRF2	1	mm_XP_006496186.1	6	XP_032878456.1	17	XP_015219610.1
B	OG0000421	cac7	6	bb_00010140-RA	4A	ck_00005722-RA	4A	XP_012428579.4	X	hg_XP_005262533.1	LONRF3	X	mm_XP_006541467.1	12	XP_032886166.1	7	XP_015206833.1
C	OG0000421	cac7	6	bb_00010140-RA	4	ck_00006247-RA	4	XP_002192219.3	8	hg_NP_689484.3	LONRF1	8	mm_NP_001074619.1	1	XP_032885056.1	NA	NA
D	OG0000421	cac7	6	bb_00010140-RA	13	ck_00012368-RA	13	XP_012430000.4	NA	NA	NA	NA	NA	11	XP_032885920.1	6	XP_006631823.1
C	OG0000452	cac7	6	bb_00010166-RA	NA	NA	4	XP_030126862.3	4	hg_NP_000803.2	GABRB1	5	mm_NP_032095.1	1	XP_032883963.1	4	XP_006629885.1
A	OG0000452	cac7	6	bb_00010166-RA	1	ck_00001752-RA	1	XP_030133716.1	15	hg_NP_000805.1	GABRB3	7	mm_NP_001033790.1	6	XP_032879148.1	17	XP_015219806.1
D	OG0000452	cac7	6	bb_00010166-RA	13	ck_00012237-RA	13	XP_030139993.1	5	hg_NP_068711.1	GABRB2	11	mm_XP_011247028.1	11	XP_032885130.1	6	XP_015204928.1
A	OG0000453	cac7	6	bb_00009549-RA	1	ck_00001746-RA	1	XP_030133545.1	15	hg_NP_001008860.1	NIPA2	7	mm_NP_001243059.1	6	XP_032879163.1	17	XP_015219651.1
B	OG0000453	cac7	6	bb_00009549-RA	4A	ck_00005465-RA	4A	XP_030128793.3	NA	NA	NA	NA	NA	NA	NA	7	XP_006633097.1
C	OG0000453	cac7	6	bb_00009549-RA	4	ck_00006281-RA	4	XP_030126878.3	4	hg_NP_997213.1	NIPAL1	5	mm_NP_001074674.1	1	XP_032884082.1	4	XP_015200671.1
D	OG0000453	cac7	6	bb_00009549-RA	13	ck_00012351-RA	13	XP_030139779.1	5	hg_NP_001092757.1	NIPAL4	11	mm_NP_766112.1	11	XP_032885585.1	6	XP_015204787.1
A	OG0000494	cac7	6	bb_00010484-RA	1	ck_00002090-RA	1	XP_002195755.3	13	hg_NP_821074.1	STARD13	5	mm_NP_001156965.1	6	XP_032878777.1	3	XP_015197490.1
B	OG0000494	cac7	6	bb_00010484-RA	4A	ck_00005389-RB	4A	XP_030128339.3	X	hg_XP_005262371.1	STARD8	X	mm_XP_006528061.1	12	XP_032886548.1	7	XP_015206928.1
C	OG0000494	cac7	6	bb_00010484-RA	4	ck_00006244-RB	4	XP_002192120.5	8	hg_NP_001335010.1	DLC1	8	mm_NP_001181869.1	1	XP_032885081.1	4	XP_015201280.1
A	OG0000495	cac7	6	bb_00009624-RA	1	ck_00002114-RA	1	XP_030132115.1	13	hg_XP_011533177.1	CDX2	5	mm_NP_031699.2	6	XP_032878721.1	NA	NA
B	OG0000495	cac7	6	bb_00009624-RA	4A	ck_00005647-RA	4A	XP_002199238.3	X	hg_NP_005184.1	CDX4	X	mm_NP_031700.1	12	XP_032886802.1	7	XP_015207056.1
D	OG0000495	cac7	6	bb_00009624-RA	13	ck_00012396-RA	13	XP_030140070.1	5	hg_NP_001795.2	CDX1	18	mm_NP_034010.3	11	XP_032885970.1	6	XP_015205160.1
A	OG0000496	cac7	NA	NA	1	ck_00001828-RA	NA	NA	2	hg_NP_075392.2	SOWAHC	10	mm_NP_766527.3	6	XP_032878538.1	14	XP_006638082.1
B	OG0000496	cac7	NA	NA	4A	ck_00005698-RA	4A	XP_012428497.4	X	hg_NP_001099046.1	SOWAHD	X	mm_NP_776140.1	NA	NA	7	XP_015207006.1
D	OG0000496	cac7	NA	NA	13	ck_00012486-RA	13	XP_030140149.3	5	hg_NP_787069.4	SOWAHA	11	mm_NP_898996.2	11	XP_032885116.1	6	XP_015204916.1
B	OG0000535	cac7	6	bb_00010234-RA	4A	TRINITY_DN379_c2_g1_i3.p1	4A	NP_001232581.1	X	hg_NP_001337142.1	TMSB15B	NA	NA	NA	NA	4	XP_015200933.1
D	OG0000535	cac7	6	bb_00010234-RA	NA	NA	13	XP_002199599.2	NA	NA	TMSB15B	NA	NA	NA	NA	NA	NA
A	OG0000535	cac7	6	bb_00010234-RA	1	ck_00001685-RA	1	NP_001232157.1	X	hg_NP_066932.1	TMSB4X	X	mm_NP_067253.1	NA	NA	14	XP_006637965.1
A	OG0000583	cac7	6	bb_00009506-RA	1	ck_00002217-RA	1	XP_002198125.5	11	hg_NP_004612.2	TRPC6	9	mm_XP_006509912.1	6	XP_032878253.1	3	XP_015197191.1
C	OG0000583	cac7	6	bb_00009506-RA	4	ck_00006138-RA	4	XP_030127866.1	4	hg_XP_011530519.1	TRPC3	3	mm_NP_062383.2	1	XP_032872980.1	4	XP_015199496.1
D	OG0000583	cac7	6	bb_00009506-RA	13	ck_00012435-RA	13	XP_012431209.2	5	hg_NP_065122.1	TRPC7	13	mm_XP_006517325.1	11	XP_032885262.1	6	XP_015205154.1
A	OG0000618	cac7	6	bb_00009791-RA	1	ck_00002103-RA	1	XP_030130532.1	13	hg_NP_001300821.1	HMGB1	NA	NA	6	XP_032878744.1	NA	XP_006643084.1
B	OG0000618	cac7	6	bb_00009791-RA	4A	ck_00005737-RA	4A	XP_002198052.1	X	hg_NP_001288160.1	HMGB3	X	mm_NP_001280552.1	12	XP_032886146.1	7	XP_015206973.1
C	OG0000618	cac7	6	bb_00009791-RA	4	ck_00005994-RA	4	XP_030127208.1	4	hg_NP_001124160.1	HMGB2	8	mm_NP_032278.1	3	XP_032874207.1	4	XP_006630020.1
A	OG0000619	cac7	6	bb_00009961-RA	1	ck_00001776-RA	1	XP_030134346.3	2	hg_XP_024308651.1	AFF3	1	mm_XP_011236745.1	NA	NA	17	XP_015218846.1
B	OG0000619	cac7	6	bb_00009961-RA	4A	ck_00005745-RA	4A	XP_012428592.3	X	hg_NP_002016.2	AFF2	X	mm_XP_006527879.1	12	XP_032886176.1	7	XP_015207295.1
D	OG0000619	cac7	6	bb_00009961-RA	13	ck_00012489-RA	13	XP_012430498.3	5	hg_NP_055238.1	AFF4	11	mm_NP_291043.1	11	XP_032885107.1	6	XP_015204978.1
A	OG0000661	cac7	NA	NA	1	ck_00002248-RB	1	NP_001041723.1	11	hg_NP_005950.1	MTNR1B	9	mm_NP_663758.2	6	XP_032878320.1	3	XP_015196706.1
B	OG0000661	cac7	NA	NA	4A	ck_00005736-RA	4A	XP_030128531.1	X	hg_NP_004215.2	GPR50	X	mm_NP_034470.1	12	XP_032886148.1	7	XP_006632834.2
C	OG0000661	cac7	NA	NA	4	ck_00006223-RA	4	NP_001041722.1	4	hg_NP_005949.1	MTNR1A	8	mm_NP_032665.1	1	XP_032890607.1	NA	NA
A	OG0000708	cac7	6	bb_00009779-RA	1	ck_00001703-RA	1	XP_012425075.3	X	hg_NP_001821.2	CLCN4	7	mm_NP_035464.3	14	XP_032888669.1	17	XP_006639112.2
B	OG0000708	cac7	6	bb_00009779-RA	4A	ck_00005598-RA	4A	XP_012428595.2	X	hg_XP_016884746.1	CLCN5	X	mm_XP_011245744.1	12	XP_032886463.1	7	XP_006632789.1
C	OG0000708	cac7	6	bb_00009779-RA	4	ck_00005813-RA	4	XP_004176220.1	4	hg_NP_776297.2	CLCN3	8	mm_NP_776299.1	3	XP_032874188.1	4	XP_015201264.1
A	OG0000710	cac7	6	bb_00010066-RA	1	ck_00002147-RA	1	XP_002190094.1	13	hg_NP_002001.1	FGF9	14	mm_NP_038546.2	6	XP_032878644.1	3	XP_015196823.1
B	OG0000710	cac7	6	bb_00010066-RA	4A	ck_00005662-RA	4A	XP_030128755.1	X	hg_NP_003859.1	FGF16	X	mm_NP_085117.2	12	XP_032886026.1	7	XP_006632672.1
C	OG0000710	cac7	6	bb_00010066-RA	4	ck_00006239-RA	4	XP_002194425.1	8	hg_NP_062825.1	FGF20	8	mm_NP_085113.2	1	XP_032885138.1	4	XP_006630045.1
A	OG0000711	cac7	6	bb_00009475-RA	1	ck_00002150-RA	1	XP_004175098.1	13	hg_NP_001316988.1	ZDHHC20	14	mm_XP_006519720.1	6	XP_032878636.1	3	XP_006627940.1
B	OG0000711	cac7	6	bb_00009475-RA	4A	ck_00005661-RA	4A	XP_012428524.1	X	hg_NP_659406.1	ZDHHC15	X	mm_XP_011245807.1	12	XP_032886027.1	7	XP_006632707.1
C	OG0000711	cac7	6	bb_00009475-RA	4	ck_00006237-RA	4	XP_030127017.3	8	hg_XP_011542846.1	ZDHHC2	8	mm_NP_848482.1	1	XP_032885190.1	4	XP_015201210.1
A	OG0000783	cac7	6	bb_00009742-RB	1	ck_00002350-RA	1	XP_030112531.3	11	hg_NP_001035207.1	ARAP1	7	mm_XP_006508249.1	NA	NA	NA	NA
C	OG0000783	cac7	6	bb_00009742-RB	4	ck_00006335-RB	4	XP_030126748.3	4	hg_NP_056045.2	ARAP2	5	mm_NP_848494.2	1	XP_032889081.1	NA	NA
D	OG0000783	cac7	6	bb_00009742-RB	13	ck_00012183-RA	13	XP_030139851.3	5	hg_NP_071926.4	ARAP3	18	mm_XP_006525549.1	11	XP_032885750.1	6	XP_015205365.1
A	OG0000821	cac7	6	bb_00009813-RA	1	ck_00001971-RB	1	XP_030127393.1	13	hg_NP_065917.1	KLHL1	14	mm_NP_444335.2	6	XP_032878926.1	17	XP_015220000.1
B	OG0000821	cac7	6	bb_00009813-RA	4A	ck_00005574-RA	4A	XP_002192445.5	X	hg_NP_476503.1	KLHL4	X	mm_NP_766369.2	12	XP_032886286.1	NA	NA
C	OG0000821	cac7	6	bb_00009813-RA	4	ck_00006320-RA	4	XP_002189617.2	4	hg_XP_011512001.1	KLHL5	5	mm_NP_780383.2	1	XP_032882924.1	4	XP_015201316.1
A	OG0000822	cac7	6	bb_00010049-RA	1	ck_00001942-RA	1	XP_030126555.3	13	hg_NP_006228.3	POU4F1	14	mm_NP_035273.3	6	XP_032878837.1	17	XP_006639049.1
B	OG0000822	cac7	6	bb_00010049-RA	4A	ck_00005616-RA	4A	XP_030128196.1	NA	NA	NA	NA	NA	12	XP_032886375.1	7	XP_006632928.1
D	OG0000822	cac7	6	bb_00010049-RA	13	ck_00012508-RA	13	XP_012431238.2	5	hg_NP_002691.1	POU4F3	18	mm_NP_620395.2	11	XP_032885775.1	6	XP_015205074.1
A	OG0000823	cac7	6	bb_00009661-RA	1	ck_00001943-RA	1	XP_004186152.4	13	hg_NP_001188326.1	EDNRB	14	mm_NP_001129533.1	6	XP_032878839.1	17	XP_006639127.1
B	OG0000823	cac7	6	bb_00009661-RA	4A	ck_00005618-RB	4A	XP_002195266.4	NA	NA	NA	NA	NA	12	XP_032886377.1	7	XP_015207126.1
C	OG0000823	cac7	6	bb_00009661-RA	4	ck_00005860-RB	4	XP_012428800.4	4	hg_NP_001948.1	EDNRA	8	mm_NP_034462.1	NA	NA	4	XP_015200158.1
A	OG0000824	cac7	6	bb_00009316-RA	1	ck_00001954-RA	1	XP_004175118.2	13	hg_NP_612453.1	KCTD12	14	mm_NP_808383.3	6	XP_032878876.1	17	XP_015219469.1
B	OG0000824	cac7	6	bb_00009316-RA	4A	ck_00005632-RA	4A	XP_030128693.3	NA	NA	Kctd12b	X	mm_NP_780638.1	12	XP_032886417.1	7	XP_015206847.1
D	OG0000824	cac7	6	bb_00009316-RA	13	ck_00012502-RA	13	XP_041574877.1	5	hg_NP_001357415.1	KCTD16	18	mm_NP_080411.1	11	XP_032885232.1	6	XP_015205116.1
A	OG0000828	cac7	6	bb_00009559-RA	1	ck_00002138-RA	1	XP_002191257.4	13	hg_XP_011533608.1	MTMR6	14	mm_XP_017171460.1	6	XP_032878665.1	3	XP_006627817.1
B	OG0000828	cac7	6	bb_00009559-RA	4A	ck_00005638-RA	4A	XP_030128707.3	X	hg_NP_060147.2	MTMR8	NA	NA	12	XP_032886605.1	7	XP_006632878.1
C	OG0000828	cac7	6	bb_00009559-RA	4	ck_00006234-RB	4	XP_030127022.1	8	hg_NP_004677.3	MTMR7	8	mm_NP_001035789.1	1	XP_032885210.1	4	XP_006630043.2
A	OG0000873	cac7	6	bb_00010024-RB	1	ck_00002100-RB	1	NP_001153205.2	13	hg_NP_001273433.1	HSPH1	5	mm_XP_006504979.1	NA	NA	NA	XP_015194712.1
C	OG0000873	cac7	6	bb_00010024-RB	4	ck_00005894-RB	4	XP_041571931.1	4	hg_NP_001304310.1	HSPA4L	3	mm_NP_035150.3	1	XP_032870436.1	4	XP_015200455.1
D	OG0000873	cac7	6	bb_00010024-RB	13	ck_00012491-RA	13	XP_002193589.1	5	hg_NP_002145.3	HSPA4	11	mm_NP_032326.3	11	XP_032885120.1	6	XP_006631871.1
A	OG0000880	cac7	6	bb_00009832-RB	1	TRINITY_DN7142_c0_g1_i1.p1	1	XP_030125097.3	11	hg_XP_016872667.1	FAT3	9	mm_XP_011240845.1	6	XP_032878321.1	3	XP_015197067.1
C	OG0000880	cac7	6	bb_00009832-RB	4	ck_00006224-RA	4	XP_032603958.2	4	hg_XP_005262891.1	FAT1	8	mm_XP_006509330.1	1	XP_032885532.1	4	XP_015201127.1
D	OG0000880	cac7	6	bb_00009832-RB	13	ck_00012377-RA	13	XP_030139592.3	5	hg_NP_001438.1	FAT2	11	mm_NP_001025159.1	11	XP_032885801.1	6	XP_015205333.1
A	OG0000881	cac7	6	bb_00009537-RA	1	ck_00002080-RA	1	XP_030129878.1	13	hg_XP_006719890.1	SMAD9	3	mm_NP_062356.3	NA	NA	3	XP_006628243.1
C	OG0000881	cac7	6	bb_00009537-RA	4	ck_00005852-RA	4	XP_030127723.1	4	hg_NP_001003688.1	SMAD1	8	mm_NP_032565.2	1	XP_032873836.1	4	XP_006629559.1
D	OG0000881	cac7	6	bb_00009537-RA	13	ck_00012438-RA	13	XP_030139691.1	5	hg_NP_001001419.1	SMAD5	13	mm_NP_001157513.1	11	XP_032885260.1	6	XP_006631964.1
A	OG0000968	cac7	6	bb_00009763-RA	1	ck_00001764-RA	1	XP_002196758.4	2	hg_NP_036346.1	MGAT4A	1	mm_NP_776295.1	6	XP_032879115.1	17	XP_006638942.1
C	OG0000968	cac7	6	bb_00009763-RA	4	ck_00005834-RA	4	XP_041571920.1	NA	NA	NA	NA	NA	1	XP_032905808.1	4	XP_015200250.1
D	OG0000968	cac7	6	bb_00009763-RA	13	ck_00012408-RB	13	XP_002199077.1	5	hg_XP_024310115.1	MGAT4B	11	mm_NP_666038.3	11	XP_032885610.1	6	XP_015205377.1
A	OG0000973	cac7	NA	NA	1	TRINITY_DN5461_c0_g1_i2.p1	1	XP_030133726.3	15	hg_NP_077816.1	ATP10A	7	mm_NP_033858.2	6	XP_032879143.1	17	XP_006639297.1
C	OG0000973	cac7	NA	NA	4	ck_00006286-RA	4	XP_030126867.3	4	hg_NP_065186.3	ATP10D	NA	NA	1	XP_032884005.1	4	XP_015200756.1
D	OG0000973	cac7	NA	NA	13	ck_00012238-RA	13	XP_030140151.3	5	hg_NP_001353581.1	ATP10B	11	mm_XP_017170094.1	11	XP_032885131.1	6	XP_006631939.1
A	OG0001028	cac7	6	bb_00009439-RA.1.60d55d5b	1	ck_00001944-RA	1	XP_030126574.3	13	hg_NP_001229797.1	SLAIN1	14	mm_XP_006518402.1	6	XP_032878840.1	17	XP_015219380.1
B	OG0001028	cac7	6	bb_00009439-RA.1.60d55d5b	4A	ck_00005621-RA	4A	XP_030128660.3	NA	NA	NA	NA	NA	12	XP_032886382.1	7	XP_015207256.1
C	OG0001028	cac7	6	bb_00009439-RA.1.60d55d5b	4	v2_00000058-RA	4	XP_004174867.4	4	hg_XP_005248178.1	SLAIN2	5	mm_NP_705795.2	1	XP_032884130.1	4	XP_015200925.1
A	OG0001029	cac7	6	bb_00010267-RA	1	TRINITY_DN3891_c0_g1_i2.p1	1	XP_030130837.1	13	hg_NP_872294.2	USP12	5	mm_NP_035799.1	6	XP_032878708.1	3	XP_006627821.1
B	OG0001029	cac7	6	bb_00010267-RA	4A	ck_00005652-RA	4A	NP_001232206.1	NA	NA	NA	NA	NA	12	XP_032886657.1	7	XP_006632793.1
C	OG0001029	cac7	6	bb_00010267-RA	4	ck_00006271-RA	4	XP_002193246.2	4	hg_NP_073743.2	USP46	5	mm_NP_808229.1	1	XP_032884620.1	4	XP_006630056.1
A	OG0001129	cac7	6	bb_00010507-RA	1	ck_00001786-RA	1	XP_041573556.1	2	hg_XP_005264010.1	NPAS2	1	mm_NP_032745.2	6	XP_032878463.1	NA	NA
B	OG0001129	cac7	6	bb_00010507-RA	4A	ck_00005734-RA	4A	XP_030128525.3	NA	NA	NA	NA	NA	12	XP_032886150.1	7	XP_015206960.1
C	OG0001129	cac7	6	bb_00010507-RA	4	ck_00006258-RA	4	XP_030126952.3	4	hg_NP_001254772.1	CLOCK	5	mm_NP_001276755.1	NA	NA	4	XP_015201356.1
A	OG0001358	cac7	6	bb_00010257-RA	1	ck_00002347-RA	1	XP_041576418.1	11	hg_NP_006636.2	STARD10	7	mm_XP_011240167.1	NA	NA	3	XP_006627904.1
C	OG0001358	cac7	6	bb_00010257-RA	4	ck_00005407-RA	NA	NA	NA	NA	NA	NA	NA	12	XP_032886536.1	7	XP_006633068.1
D	OG0001358	cac7	6	bb_00010257-RA	13	ck_00012184-RA	13	XP_030139977.3	NA	NA	NA	NA	NA	11	XP_032885749.1	6	XP_006632093.1
